# Supplementary material for: Beyond the EDGE with EDAM: Prioritising British Plant Species According to Evolutionary Distinctiveness, and Accuracy and Magnitude of Decline
Source: PLoS One. 2015 May 27;10(5):e0126524. doi: 10.1371/journal.pone.0126524 (PMC4446313; doi:10.1371/journal.pone.0126524)
Supplement: S1 File — Supporting information for the manuscript, including: analysed_accession_numbers.doc—Accession numbers of sequences used to build phylogeny bootstrap_trees.zip—All bootstrap replicates of phylogeny metrics.csv—CSV file with species scores under all metrics novel_sequence_accession_numbers.doc—Accession numbers of sequences uploaded to GenBank OneZoom.html—Best phylogeny, viewable in OneZoom, embedded in a web page (HTML file) phylogeny.tre—Best dated phylogeny in Newick format uncorrected_sequences.fasta—Uncorrected sequences used in analysis uncorrect_vs_corrected_sequence_check.doc—Demonstration that corrections made to sequences do not affect the results of the manuscript (ZIP) [file pone.0126524.s003.zip]

Archive with 10 entries (9 files):
- Supplementary_Materials/
- Supplementary_Materials/phylogeny.tre
- Supplementary_Materials/OneZoom.htm
- Supplementary_Materials/metrics.csv
- Supplementary_Materials/bootstrap_trees.zip
- Supplementary_Materials/uncorrect_vs_corrected_sequence_check.doc
- Supplementary_Materials/novel_sequence_accession_numbers.doc
- Supplementary_Materials/analysed_accession_numbers.doc
- Supplementary_Materials/uncorrected_sequences.fasta
- Supplementary_Materials/.~lock.novel_sequence_accession_numbers.doc#
