# Supplementary material for: Beyond the EDGE with EDAM: Prioritising British Plant Species According to Evolutionary Distinctiveness, and Accuracy and Magnitude of Decline
Source: PLoS One. 2015 May 27;10(5):e0126524. doi: 10.1371/journal.pone.0126524 (PMC4446313; doi:10.1371/journal.pone.0126524)
Supplement: S1 File — Supporting information for the manuscript, including: analysed_accession_numbers.doc—Accession numbers of sequences used to build phylogeny bootstrap_trees.zip—All bootstrap replicates of phylogeny metrics.csv—CSV file with species scores under all metrics novel_sequence_accession_numbers.doc—Accession numbers of sequences uploaded to GenBank OneZoom.html—Best phylogeny, viewable in OneZoom, embedded in a web page (HTML file) phylogeny.tre—Best dated phylogeny in Newick format uncorrected_sequences.fasta—Uncorrected sequences used in analysis uncorrect_vs_corrected_sequence_check.doc—Demonstration that corrections made to sequences do not affect the results of the manuscript (ZIP) [file pone.0126524.s003.zip › Supplementary_Materials/phylogeny.tre]

(((((((((((((((((((((((misopates_orontium:0.03059,(linaria_repens:0.015295,linaria_vulgaris:0.015295):0.015295):9e-05,(kickxia_elatine:0.01534,kickxia_spuria:0.01534):0.01534):0.03476,((((plantago_coronopus:0.029905,plantago_lanceolata:0.029905,plantago_major:0.029905,plantago_maritima:0.029905,plantago_media:0.029905):0.029905,littorella_uniflora:0.05981):0.00563,(veronica_alpina:0.03272,veronica_arvensis:0.03272,veronica_beccabunga:0.03272,veronica_catenata:0.03272,veronica_chamaedrys:0.03272,veronica_hederifolia:0.03272,veronica_montana:0.03272,veronica_officinalis:0.03272,veronica_scutellata:0.03272,veronica_serpyllifolia:0.03272,veronica_spicata:0.03272,viburnum_lantana:0.03272):0.03272):0,digitalis_purpurea:0.06544):0):0.00046,((hippuris_vulgaris:0.05341,(callitriche_hermaphroditica:0.026705,callitriche_obtusangula:0.026705,callitriche_truncata:0.026705):0.026705):0.00654,sibthorpia_europaea:0.05996):0.00594):0.00785,chaenorhinum_minus:0.07375):0.02302,(((((pinguicula_lusitanica:0.04063,pinguicula_vulgaris:0.04063):0.04063,vaccinium_microcarpum:0.08126):0.01384,veronica_agrestis:0.09511):0,(((((prunella_vulgaris:0.02952,(nepeta_cataria:0.01415,(mentha_aquatica:0.007075,mentha_arvensis:0.007075,mentha_pulegium:0.007075,mentha_spicata:0.007075,mentha_suaveolens:0.007075):0.007075):0.01537):0.01111,(glechoma_hederacea:0.04033,(origanum_vulgare:0.02328,((salvia_pratensis:0.00913,salvia_verbenaca:0.00913):0.00913,((thymus_polytrichus:0.008445,thymus_pulegioides:0.008445):0.008445,(clinopodium_acinos:0.008445,clinopodium_ascendens:0.008445,clinopodium_calamintha:0.008445,clinopodium_vulgare:0.008445):0.008445):0.00137):0.00502):0.01704):0.0003):0.00541,lycopus_europaeus:0.04603):0.03149,((((stachys_arvensis:0.014885,stachys_officinalis:0.014885,stachys_palustris:0.014885,stachys_sylvatica:0.014885):0.014885,(((lamium_album:0.01172,lamium_amplexicaule:0.01172,lamium_confertum:0.01172,lamium_hybridum:0.01172,lamium_purpureum:0.01172):0.01172,(marrubium_vulgare:0.01644,ballota_nigra:0.01644):0.007):0.00633,(galeopsis_angustifolia:0.014885,galeopsis_speciosa:0.014885):0.014885):0):0.02152,(scutellaria_galericulata:0.02564,scutellaria_minor:0.02564):0.02564):0.00864,(teucrium_scorodonia:0.03287,(ajuga_pyramidalis:0.016435,ajuga_reptans:0.016435):0.016435):0.02705):0.0176):0.01759,((pedicularis_palustris:0.041315,pedicularis_sylvatica:0.041315):0.041315,((parentucellia_viscosa:0.03744,((euphrasia_anglica:0.01872,euphrasia_confusa:0.01872,euphrasia_foulaensis:0.01872,euphrasia_frigida:0.01872,euphrasia_micrantha:0.01872,euphrasia_nemorosa:0.01872,euphrasia_pseudokerneri:0.01872,euphrasia_scottica:0.01872,euphrasia_tetraquetra:0.01872):0.01872,odontites_vernus:0.03744):0):0.01187,((rhinanthus_minor:0.03744,lathraea_squamaria:0.03744):0.01187,melampyrum_pratense:0.04931):0):0.03333):0.01247):0):0,((verbascum_nigrum:0.01975,verbascum_pulverulentum:0.01975,verbascum_thapsus:0.01975,verbena_officinalis:0.01975):0.01975,(scrophularia_auriculata:0.019745,scrophularia_nodosa:0.019745,scrophularia_umbrosa:0.019745):0.019745):0.05562):0.00166):0.0137,(ligustrum_vulgare:0.02831,fraxinus_excelsior:0.02831):0.08216):0.0535,(((calystegia_sepium:0.051435,calystegia_soldanella:0.051435):0.051435,((cuscuta_epithymum:0.051435,cuscuta_europaea:0.051435):0.051435,convolvulus_arvensis:0.10287):0):0.0488,((solanum_dulcamara:0.01339,solanum_nigrum:0.01339):0.01339,(atropa_belladonna:0.00548,hyoscyamus_niger:0.00548):0.02131):0.12489):0.01229):0.01503,(((viola_arvensis:0.11139,((blackstonia_perfoliata:0.03683,((centaurium_erythraea:0.014155,centaurium_littorale:0.014155,centaurium_pulchellum:0.014155):0.014155,cicendia_filiformis:0.02831):0.00852):0.0291,((gentianella_amarella:0.017575,gentianella_campestris:0.017575,gentianella_germanica:0.017575):0.017575,gentiana_pneumonanthe:0.03515):0.03077):0.04547):0.0676,((galium_aparine:0.024745,galium_boreale:0.024745,galium_mollugo:0.024745,galium_odoratum:0.024745,galium_palustre:0.024745,galium_parisiense:0.024745,galium_saxatile:0.024745,galium_sterneri:0.024745,galium_uliginosum:0.024745,galium_verum:0.024745):0.024745,(asperula_cynanchica:0.04949,(rubia_peregrina:0.04809,(sherardia_arvensis:0.03378,cruciata_laevipes:0.03378):0.01431):0.0014):0):0.12951):0,((((mertensia_maritima:0.02146,(myosotis_arvensis:0.01073,myosotis_discolor:0.01073,myosotis_laxa:0.01073,myosotis_ramosissima:0.01073,myosotis_scorpioides:0.01073,myosotis_secunda:0.01073,myosotis_stolonifera:0.01073):0.01073):0.01882,(pulmonaria_longifolia:0.02466,anchusa_arvensis:0.02465):0.01562):0,cynoglossum_officinale:0.04028):0.00363,((lithospermum_arvense:0.01324,lithospermum_officinale:0.01324,lithospermum_purpureocaeruleum:0.01324):0.01324,echium_vulgare:0.02648):0.01743):0.13508):0):0.02397,((((((scabiosa_columbaria:0.02678,(knautia_arvensis:0.02602,dipsacus_pilosus:0.02602):0.00076):0.05319,((valerianella_dentata:0.02024,valerianella_locusta:0.02024,verbascum_lychnitis:0.02024):0.02024,(valeriana_officinalis:0.02024,valerianella_carinata:0.02024):0.02024):0.03949):0,(((viburnum_opulus:0.011415,vicia_bithynica:0.011415):0.011415,(sambucus_ebulus:0.011415,sambucus_nigra:0.011415):0.011415):0.04459,(lonicera_periclymenum:0.05821,linnaea_borealis:0.05821):0.00921):0.01256):0.02623,adoxa_moschatellina:0.1062):0.00986,(hedera_helix:0.08155,(((eryngium_maritimum:0.01507,sanicula_europaea:0.01507):0.05384,(((((apium_graveolens:0.00365,apium_inundatum:0.00365,apium_nodiflorum:0.00365):0.00365,(berula_erecta:0.00365,sium_latifolium:0.00365):0.00365):0.00128,((oenanthe_aquatica:0.00297,oenanthe_crocata:0.00297,oenanthe_fistulosa:0.00297,oenanthe_fluviatilis:0.00297,oenanthe_lachenalii:0.00297,oenanthe_pimpinelloides:0.00297,oenanthe_silaifolia:0.00297):0.00297,cicuta_virosa:0.00594):0.00265):0.0182,(((meum_athamanticum:0.02644,((ligusticum_scoticum:0.01704,(daucus_carota:0.01507,(torilis_arvensis:0.007535,torilis_japonica:0.007535,torilis_nodosa:0.007535):0.007535):0.00198):0.00591,((anthriscus_caucalis:0.00936,anthriscus_sylvestris:0.00936):0.00936,chaerophyllum_temulum:0.01872):0.00424):0.00348):0,((aegopodium_podagraria:0.01798,((pimpinella_major:0.007305,pimpinella_saxifraga:0.007305):0.007305,angelica_sylvestris:0.01461):0.00337):0,((((petroselinum_crispum:0.00388,petroselinum_segetum:0.00388):0.00388,foeniculum_vulgare:0.00776):0.00695,((pastinaca_sativa:0.01383,((peucedanum_ostruthium:0.006915,peucedanum_palustre:0.006915):0.006915,(crithmum_maritimum:0.01248,(aethusa_cynapium:0.01141,conium_maculatum:0.01141):0.00106):0.00135):0):0,heracleum_sphondylium:0.01383):0.00088):0.00209,sison_amomum:0.0168):0.00118):0.00846):0.00035,smyrnium_olusatrum:0.02678):0):0.01349,bupleurum_tenuissimum:0.04027):0.02863):0.01264,hydrocotyle_vulgaris:0.08155):0):0.03451):0.04195,(((saussurea_alpina:0.06983,((((((((((((((achillea_millefolium:0.007535,achillea_ptarmica:0.007535):0.007535,tanacetum_parthenium:0.01507):0.00259,(anthemis_arvensis:0.008825,anthemis_cotula:0.008825):0.008825):0.00472,matricaria_recutita:0.02237):0.00046,((chamaemelum_nobile:0.0213,chrysanthemum_segetum:0.02131):0.00015,leucanthemum_vulgare:0.02146):0.00137):0.01214,((artemisia_absinthium:0.017485,artemisia_vulgaris:0.017485):0.017485,(tripleurospermum_inodorum:0.017485,tripleurospermum_maritimum:0.017485):0.017485):0):0.02955,(erigeron_acer:0.01157,solidago_virgaurea:0.01157):0.05295):0,antennaria_dioica:0.06452):0,(((bidens_cernua:0.026705,bidens_tripartita:0.026705):0.026705,eupatorium_cannabinum:0.05342):0.0111,(inula_conyzae:0.03226,inula_crithmoides:0.03226,inula_helenium:0.03226):0.03226):0):0,(petasites_hybridus:0.00594,tussilago_farfara:0.00594):0.05858):0,((cichorium_intybus:0.03762,(lapsana_communis:0.03538,(((leontodon_autumnalis:0.006165,leontodon_hispidus:0.006165,leontodon_saxatilis:0.006165):0.006165,(picris_echioides:0.006165,picris_hieracioides:0.006165):0.006165):0.02305,(sonchus_arvensis:0.01769,sonchus_asper:0.01769,sonchus_oleraceus:0.01769,sonchus_palustris:0.01769):0.01769):0):0.00224):0.0019,tragopogon_pratensis:0.03952):0.02499):0,(((((arctium_lappa:0.008675,arctium_minus:0.008675):0.008675,(centaurea_cyanus:0.008675,centaurea_nigra:0.008675,centaurea_scabiosa:0.008675):0.008675):0.00475,(silybum_marianum:0.01339,((cirsium_acaule:0.000915,cirsium_arvense:0.000915,cirsium_dissectum:0.000915,cirsium_eriophorum:0.000915,cirsium_heterophyllum:0.000915,cirsium_palustre:0.000915,cirsium_vulgare:0.000915):0.000915,(carduus_crispus:0.000915,carduus_nutans:0.000915,carduus_tenuiflorus:0.000915):0.000915):0.01157):0.0087):0.00393,onopordum_acanthium:0.02602):0.00457,carlina_vulgaris:0.03059):0.03393):0,((pulicaria_dysenterica:0.05362,((aster_tripolium:0.01644,bellis_perennis:0.01644):0.03222,((filago_lutescens:0.009815,filago_minima:0.009815,filago_vulgaris:0.009815):0.009815,(gnaphalium_supinum:0.009815,gnaphalium_sylvaticum:0.009815,gnaphalium_uliginosum:0.009815):0.009815):0.02902):0.00497):0.00116,((crepis_biennis:0.01672,crepis_capillaris:0.01672,crepis_paludosa:0.01672):0.01672,((hypochaeris_glabra:0.00968,hypochaeris_radicata:0.00968):0.00968,(lactuca_serriola:0.01095,mycelis_muralis:0.01096):0.0084):0.01408):0.02134):0.00973):0.00217,(senecio_aquaticus:0.03334,senecio_erucifolius:0.03334,senecio_jacobaea:0.03334,senecio_sylvaticus:0.03334,senecio_vulgaris:0.03334):0.03334):0.00315):0.05002,(menyanthes_trifoliata:0.07989,nymphoides_peltata:0.07989):0.03996):0.02995,(lobelia_dortmanna:0.1327,(jasione_montana:0.063,(wolffia_arrhiza:0.05775,((campanula_glomerata:0.026325,campanula_latifolia:0.026325,campanula_patula:0.026325,campanula_rotundifolia:0.026325,campanula_trachelium:0.026325):0.026325,(phyteuma_orbiculare:0.05159,legousia_hybrida:0.05159):0.00106):0.0051):0.00525):0.0697):0.0171):0.0082):0.04496):0.00147,(((((andromeda_polifolia:0.04063,(vaccinium_myrtillus:0.020315,vaccinium_oxycoccos:0.020315,vaccinium_uliginosum:0.020315,valeriana_dioica:0.020315):0.020315):0.05214,((calluna_vulgaris:0.05905,(erica_cinerea:0.029525,erica_tetralix:0.029525,erica_vagans:0.029525):0.029525):0,empetrum_nigrum:0.05905):0.03372):0.01856,(arctostaphylos_alpinus:0.1034,(orthilia_secunda:0.07396,(pyrola_media:0.03698,pyrola_minor:0.03698):0.03698):0.02945):0.00792):0.04786,(samolus_valerandi:0.10018,((trientalis_europaea:0.03789,(((anagallis_arvensis:0.018945,anagallis_minima:0.018945,anagallis_tenella:0.018945):0.018945,(lysimachia_nemorum:0.018945,lysimachia_nummularia:0.018945,lysimachia_thyrsiflora:0.018945,lysimachia_vulgaris:0.018945):0.018945):0,glaux_maritima:0.03789):0):0.042,((primula_elatior:0.03036,primula_farinosa:0.03036,primula_scotica:0.03036,primula_veris:0.03036,primula_vulgaris:0.03036):0.03036,hottonia_palustris:0.06072):0.01917):0.02028):0.05901):0,polemonium_caeruleum:0.15919):0.04524):0.00172,(cornus_sanguinea:0.103075,cornus_suecica:0.103075):0.103075):0.02337,((montia_fontana:0.1302,((((suaeda_maritima:0.026175,suaeda_vera:0.026175):0.026175,(sarcocornia_perennis:0.02054,(salicornia_dolichostachya:0.01027,salicornia_europaea:0.01027,salicornia_fragilis:0.01027,salicornia_pusilla:0.01027,salicornia_ramosissima:0.01027):0.01027):0.0318):0.03916,((atriplex_glabriuscula:0.01598,atriplex_laciniata:0.01598,atriplex_littoralis:0.01598,atriplex_patula:0.01598,atriplex_portulacoides:0.01598,atriplex_prostrata:0.01598):0.01598,(chenopodium_ficifolium:0.01598,chenopodium_glaucum:0.01598,chenopodium_hybridum:0.01598,chenopodium_murale:0.01598,chenopodium_polyspermum:0.01598,chenopodium_rubrum:0.01598):0.01598):0.05955):0.02665,((scleranthus_annuus:0.03698,honckenya_peploides:0.03698):0.03304,((sagina_apetala:0.034175,sagina_maritima:0.034175,sagina_nodosa:0.034175,sagina_procumbens:0.034175,sagina_saginoides:0.034175,sagina_subulata:0.034175):0.034175,((spergularia_marina:0.03396,spergularia_media:0.03396,spergularia_rubra:0.03396,spergularia_rupicola:0.03396):0.03396,(((silene_acaulis:0.02549,silene_conica:0.02549,silene_dioica:0.02549,silene_gallica:0.02549,silene_latifolia:0.02549,silene_noctiflora:0.02549,silene_nutans:0.02549,silene_uniflora:0.02549,silene_vulgaris:0.02549):0.02549,(saponaria_officinalis:0.03318,(dianthus_armeria:0.01659,dianthus_deltoides:0.01659):0.01659):0.01781):0.01318,((arenaria_serpyllifolia:0.0242,moehringia_trinervia:0.0242):0.03997,((stellaria_graminea:0.01111,stellaria_holostea:0.01111,stellaria_neglecta:0.01111,stellaria_nemorum:0.01111,stellaria_pallida:0.01111,stellaria_palustris:0.01111,stellaria_uliginosa:0.01111):0.01111,(myosoton_aquaticum:0.01689,(cerastium_alpinum:0.008445,cerastium_arcticum:0.008445,cerastium_arvense:0.008445,cerastium_fontanum:0.008445,cerastium_glomeratum:0.008445,cerastium_pumilum:0.008445,cerastium_semidecandrum:0.008445):0.008445):0.00533):0.04195):0):0.00375):0.00043):0.00167):0.04814):0.01204):0.086,((drosera_anglica:0.09812,drosera_intermedia:0.09812,drosera_rotundifolia:0.09812):0.09812,(frankenia_laevis:0.19624,((armeria_maritima:0.07624,(limonium_humile:0.03812,limonium_vulgare:0.03812):0.03812):0.08071,(((oxyria_digyna:0.03241,(rumex_acetosa:0.016205,rumex_acetosella:0.016205,rumex_conglomeratus:0.016205,rumex_crispus:0.016205,rumex_hydrolapathum:0.016205,rumex_longifolius:0.016205,rumex_maritimus:0.016205,rumex_obtusifolius:0.016205,rumex_palustris:0.016205,rumex_pseudoalpinus:0.016205,rumex_pulcher:0.016205,rumex_rupestris:0.016205,rumex_sanguineus:0.016205):0.016205):0.02018,(persicaria_amphibia:0.026295,persicaria_hydropiper:0.026295,persicaria_lapathifolia:0.026295,persicaria_maculosa:0.026295,persicaria_minor:0.026295,persicaria_mitis:0.026295,persicaria_vivipara:0.026295):0.026295):0.00698,((polygonum_arenastrum:0.017655,polygonum_boreale:0.017655,polygonum_oxyspermum:0.017655,polygonum_rurivagum:0.017655):0.017655,(fallopia_convolvulus:0.01765,fallopia_dumetorum:0.01765):0.01765):0.02427):0.09738):0.03928):0):0.01997):0.01331):0.00068,thesium_humifusum:0.23021):0.00258,((((acer_campestre:0.22191,((((sinapis_alba:0.054955,sinapis_arvensis:0.054955):0.054955,((sisymbrium_officinale:0.03378,((diplotaxis_tenuifolia:0.02392,(brassica_oleracea:0.01196,brassica_rapa:0.01196):0.01196):0,cakile_maritima:0.02393):0.00986):0.00553,(((((teesdalia_nudicaulis:0.03305,subularia_aquatica:0.03305):0,(alliaria_petiolata:0.01415,(thlaspi_arvense:0.007075,thlaspi_caerulescens:0.007075):0.007075):0.0189):0,(cochlearia_anglica:0.016525,cochlearia_danica:0.016525,cochlearia_pyrenaica:0.016525):0.016525):0.00245,((((barbarea_vulgaris:0.01187,(rorippa_amphibia:0.005935,rorippa_microphylla:0.005935,rorippa_palustris:0.005935,rorippa_sylvestris:0.005935):0.005935):0,armoracia_rusticana:0.01187):0.01526,((draba_incana:0.011415,draba_muralis:0.011415,draba_norvegica:0.011415):0.011415,(erophila_glabrescens:0.011415,erophila_majuscula:0.011415):0.011415):0.0043):0.00483,(cardamine_amara:0.01598,cardamine_bulbifera:0.01598,cardamine_flexuosa:0.01598,cardamine_hirsuta:0.01598,cardamine_impatiens:0.01598,cardamine_pratensis:0.01598):0.01598):0.00355):0,((coronopus_squamatus:0.01781,(lepidium_campestre:0.008905,lepidium_heterophyllum:0.008905,lepidium_latifolium:0.008905,lepidium_ruderale:0.008905):0.008905):0.0103,((iberis_amara:0.02045,((arabidopsis_thaliana:0.00411,(arabis_glabra:0.002055,arabis_hirsuta:0.002055,arabis_petraea:0.002055):0.002055):0.01301,(erysimum_cheiranthoides:0.00856,erysimum_cheiri:0.00856):0.00856):0.00333):0.0059,(hornungia_petraea:0.02635,descurainia_sophia:0.02635):0):0.00175):0.0074):0.00382):0.07059):0,(reseda_lutea:0.054955,reseda_luteola:0.054955):0.054955):0.11201,((helianthemum_nummularium:0.13526,(tilia_platyphyllos:0.04383,(althaea_officinalis:0.00822,(malva_moschata:0.00411,malva_neglecta:0.00411,malva_sylvestris:0.00411):0.00411):0.03561):0.09144):0,(daphne_laureola:0.06763,daphne_mezereum:0.06763):0.06763):0.08664):0):0,(((erodium_maritimum:0.023055,erodium_moschatum:0.023055):0.023055,(geranium_columbinum:0.023055,geranium_dissectum:0.023055,geranium_molle:0.023055,geranium_pratense:0.023055,geranium_purpureum:0.023055,geranium_pusillum:0.023055,geranium_robertianum:0.023055,geranium_rotundifolium:0.023055,geranium_sanguineum:0.023055,geranium_sylvaticum:0.023055):0.023055):0.13988,((lythrum_portula:0.055305,lythrum_salicaria:0.055305):0.055305,((epilobium_alsinifolium:0.034975,epilobium_anagallidifolium:0.034975,epilobium_hirsutum:0.034975,epilobium_lanceolatum:0.034975,epilobium_montanum:0.034975,epilobium_obscurum:0.034975,epilobium_palustre:0.034975,epilobium_parviflorum:0.034975,epilobium_roseum:0.034975,epilobium_tetragonum:0.034975):0.034975,circaea_lutetiana:0.06994):0.04067):0.07538):0.03592):0,(((((((humulus_lupulus:0.11085,(parietaria_judaica:0.08583,(urtica_urens:0.042915,utricularia_minor:0.042915):0.042915):0.02501):0.01394,(ulmus_glabra:0.062395,ulmus_minor_sensu_stace:0.062395,umbilicus_rupestris:0.062395):0.062395):0.00259,(hippophae_rhamnoides:0.1034,(frangula_alnus:0.03013,rhamnus_cathartica:0.03013):0.07327):0.02397):0.0123,(((((crataegus_laevigata:0.00574,crataegus_monogyna:0.00574):0.00574,(sorbus_aria:0.00574,sorbus_aucuparia:0.00574,sorbus_rupicola:0.00574,sorbus_torminalis:0.00574):0.00574):0.0404,(prunus_cerasus:0.02594,prunus_domestica:0.02594,prunus_padus:0.02594,prunus_spinosa:0.02594):0.02594):0.01105,dryas_octopetala:0.06293):0.03964,(((rubus_caesius:0.04586,rubus_chamaemorus:0.04586,rubus_idaeus:0.04586,rubus_saxatilis:0.04586):0.04586,((geum_rivale:0.04586,geum_urbanum:0.04586):0.04586,((rosa_arvensis:0.03642,rosa_micrantha:0.03642,rosa_mollis:0.03642,rosa_obtusifolia:0.03642,rosa_pimpinellifolia:0.03642,rosa_sherardii:0.03642,rosa_stylosa:0.03642):0.03642,(((fragaria_vesca:0.06848,((alchemilla_alpina:0.007305,alchemilla_glomerulans:0.007305,alchemilla_wichurae:0.007305):0.007305,aphanes_australis:0.01461):0.05387):0.00436,(potentilla_anglica:0.03642,potentilla_anserina:0.03642,potentilla_argentea:0.03642,potentilla_crantzii:0.03642,potentilla_erecta:0.03642,potentilla_neumanniana:0.03642,potentilla_palustris:0.03642,potentilla_reptans:0.03642,potentilla_sterilis:0.03642):0.03642):0,(sanguisorba_officinalis:0.0379,(agrimonia_eupatoria:0.018945,agrimonia_procera:0.018945):0.018945):0.03495):0):0.01888):0):0.01085,(filipendula_ulmaria:0.051285,filipendula_vulgaris:0.051285):0.051285):0):0.0371):0.00324,(bryonia_dioica:0.10447,((quercus_petraea:0.01233,castanea_sativa:0.01233):0.04301,(((betula_nana:0.011985,betula_pendula:0.011985,betula_pubescens:0.011985):0.011985,(alnus_glutinosa:0.02397,corylus_avellana:0.02397):0):0.01464,myrica_gale:0.03861):0.01672):0.04914):0.03845):0.04707,(((vicia_cracca:0.07864,vicia_hirsuta:0.07864,vicia_lathyroides:0.07864,vicia_lutea:0.07864,vicia_orobus:0.07864,vicia_parviflora:0.07864,vicia_sativa:0.07864,vicia_sepium:0.07864,vicia_sylvatica:0.07864,vicia_tetrasperma:0.07864,vinca_minor:0.07864):0.07864,(((ornithopus_perpusillus:0.06629,(anthyllis_vulneraria:0.06629,(hippocrepis_comosa:0.06629,(lotus_angustissimus:0.033145,lotus_corniculatus:0.033145,lotus_glaber:0.033145,lotus_pedunculatus:0.033145,lotus_subbiflorus:0.033145):0.033145):0):0):0.09036,(((astragalus_danicus:0.051705,astragalus_glycyphyllos:0.051705):0.051705,onobrychis_viciifolia:0.1034):0.02397,((((lathyrus_aphaca:0.03462,lathyrus_japonicus:0.03462,lathyrus_linifolius:0.03462,lathyrus_nissolia:0.03462,lathyrus_pratensis:0.03462,lathyrus_sylvestris:0.03462):0.03462,(trifolium_arvense:0.03462,trifolium_campestre:0.03462,trifolium_dubium:0.03462,trifolium_fragiferum:0.03462,trifolium_glomeratum:0.03462,trifolium_medium:0.03462,trifolium_micranthum:0.03462,trifolium_ochroleucon:0.03462,trifolium_ornithopodioides:0.03462,trifolium_pratense:0.03462,trifolium_repens:0.03462,trifolium_scabrum:0.03462,trifolium_squamosum:0.03462,trifolium_striatum:0.03462,trifolium_subterraneum:0.03462,trifolium_suffocatum:0.03462):0.03462):0,((medicago_arabica:0.028075,medicago_lupulina:0.028075,medicago_minima:0.028075,medicago_polymorpha:0.028075):0.028075,melilotus_altissimus:0.05615):0.01309):0,(ononis_repens:0.03462,ononis_spinosa:0.03462):0.03462):0.05813):0.02928):0,(cytisus_scoparius:0.01119,((genista_anglica:0.005595,genista_tinctoria:0.005595):0.005595,(ulex_europaeus:0.005595,ulex_gallii:0.005595,ulex_minor:0.005595):0.005595):0):0.14547):0.00063):0.03271,(polygala_calcarea:0.09499,polygala_serpyllifolia:0.09499,polygala_vulgaris:0.09499):0.09499):0):0.00287,((parnassia_palustris:0.06483,euonymus_europaeus:0.06483):0.09292,((((populus_tremula:0.03561,(salix_alba:0.017805,salix_arbuscula:0.017805,salix_aurita:0.017805,salix_caprea:0.017805,salix_cinerea:0.017805,salix_fragilis:0.017805,salix_herbacea:0.017805,salix_lapponum:0.017805,salix_myrsinifolia:0.017805,salix_myrsinites:0.017805,salix_pentandra:0.017805,salix_phylicifolia:0.017805,salix_repens:0.017805,salix_triandra:0.017805,salix_viminalis:0.017805):0.017805):0.07487,(viola_canina:0.05524,viola_hirta:0.05524,viola_lactea:0.05524,viola_lutea:0.05524,viola_odorata:0.05524,viola_palustris:0.05524,viola_reichenbachiana:0.05524,viola_riviniana:0.05524,viola_tricolor:0.05524,vulpia_bromoides:0.05524):0.05524):0.02709,((((euphorbia_amygdaloides:0.038805,euphorbia_exigua:0.038805,euphorbia_helioscopia:0.038805,euphorbia_lathyris:0.038805,euphorbia_paralias:0.038805,euphorbia_peplus:0.038805,euphorbia_platyphyllos:0.038805,euphorbia_portlandica:0.038805):0.038805,(mercurialis_annua:0.038805,mercurialis_perennis:0.038805):0.038805):0.01309,elatine_hexandra:0.0907):0.04687,(((linum_bienne:0.03059,linum_catharticum:0.03059,linum_perenne:0.03059):0.03059,radiola_linoides:0.06118):0.07639,(hypericum_androsaemum:0.068785,hypericum_elodes:0.068785,hypericum_hirsutum:0.068785,hypericum_humifusum:0.068785,hypericum_maculatum:0.068785,hypericum_montanum:0.068785,hypericum_pulchrum:0.068785,hypericum_tetrapterum:0.068785,hypericum_undulatum:0.068785):0.068785):0):0):0.02018,oxalis_acetosella:0.15775):0):0.0351):0.02906):0.00916,(((urtica_dioica:0.08187,(crassula_tillaea:0.08187,(sedum_acre:0.040935,sedum_album:0.040935,sedum_anglicum:0.040935,sedum_forsterianum:0.040935,sedum_rosea:0.040935,sedum_villosum:0.040935):0.040935):0):0.03782,(myriophyllum_alterniflorum:0.059845,myriophyllum_spicatum:0.059845,myriophyllum_verticillatum:0.059845):0.059845):0,((ribes_alpinum:0.03424,ribes_spicatum:0.03424):0.03424,((saxifraga_aizoides:0.02663,saxifraga_granulata:0.02663,saxifraga_hypnoides:0.02663,saxifraga_nivalis:0.02663,saxifraga_oppositifolia:0.02663,saxifraga_stellaris:0.02663,saxifraga_tridactylites:0.02663):0.02663,(chrysosplenium_alternifolium:0.02663,chrysosplenium_oppositifolium:0.02663):0.02663):0.01522):0.05121):0.11137):0.00172):0.02957,((((thalictrum_alpinum:0.037865,thalictrum_flavum:0.037865,thalictrum_minus:0.037865):0.037865,(actaea_spicata:0.07368,((((pulsatilla_vulgaris:0.02237,clematis_vitalba:0.02237):0.00411,anemone_nemorosa:0.02648):0.0472,((ranunculus_acris:0.02625,ranunculus_arvensis:0.02625,ranunculus_auricomus:0.02625,ranunculus_baudotii:0.02625,ranunculus_bulbosus:0.02625,ranunculus_circinatus:0.02625,ranunculus_ficaria:0.02625,ranunculus_flammula:0.02625,ranunculus_fluitans:0.02625,ranunculus_hederaceus:0.02625,ranunculus_lingua:0.02625,ranunculus_omiophyllus:0.02625,ranunculus_parviflorus:0.02625,ranunculus_penicillatus:0.02625,ranunculus_repens:0.02625,ranunculus_sardous:0.02625,ranunculus_sceleratus:0.02625,ranunculus_trichophyllus:0.02625,ranunculus_tripartitus:0.02625):0.02625,myosurus_minimus:0.0525):0.02118):0,(adonis_annua:0.02237,trollius_europaeus:0.02237):0.05131):0):0.00205):0,(caltha_palustris:0.04931,(helleborus_foetidus:0.024655,helleborus_viridis:0.024655):0.024655):0.02643):0.06546,((ceratocapnos_claviculata:0.02648,(fumaria_bastardii:0.01324,fumaria_capreolata:0.01324,fumaria_densiflora:0.01324,fumaria_muralis:0.01324,fumaria_occidentalis:0.01324,fumaria_officinalis:0.01324,fumaria_parviflora:0.01324,fumaria_purpurea:0.01324,fumaria_vaillantii:0.01324):0.01324):0.07213,(((papaver_argemone:0.010045,papaver_dubium:0.010045,papaver_hybridum:0.010045,papaver_rhoeas:0.010045,papaver_somniferum:0.010045):0.010045,meconopsis_cambrica:0.02009):0.06081,(chelidonium_majus:0.03424,glaucium_flavum:0.03424):0.04666):0.01771):0.04258):0.12116):0.0417,(ceratophyllum_demersum:0.152025,ceratophyllum_submersum:0.152025):0.152025):0.03297,((((((((alisma_lanceolatum:0.00959,baldellia_ranunculoides:0.00959):0.01461,luronium_natans:0.0242):0.05268,sagittaria_sagittifolia:0.07688):0.07294,(butomus_umbellatus:0.12431,stratiotes_aloides:0.12431):0.02551):0.04659,((triglochin_maritimum:0.088415,triglochin_palustre:0.088415):0.088415,(((zostera_marina:0.04352,((potamogeton_alpinus:0.018945,potamogeton_berchtoldii:0.018945,potamogeton_coloratus:0.018945,potamogeton_compressus:0.018945,potamogeton_filiformis:0.018945,potamogeton_friesii:0.018945,potamogeton_gramineus:0.018945,potamogeton_lucens:0.018945,potamogeton_obtusifolius:0.018945,potamogeton_praelongus:0.018945,potamogeton_pusillus:0.018945,potamogeton_trichoides:0.018945):0.018945,groenlandia_densa:0.03789):0.00563):0.07723,zostera_noltei:0.12075):0.04981,(ruppia_cirrhosa:0.08528,ruppia_maritima:0.08528):0.08528):0.00627):0.01958):0.03245,tofieldia_pusilla:0.22885):0,(arum_maculatum:0.13605,(spirodela_polyrhiza:0.07457,(zannichellia_palustris:0.07457,(lemna_gibba:0.037285,lemna_minor:0.037285,lemna_trisulca:0.037285):0.037285):0):0.06148):0.0928):0.09706,(((((((leucojum_aestivum:0.04956,(allium_ampeloprasum:0.024785,allium_oleraceum:0.024785,allium_schoenoprasum:0.024785,allium_scorodoprasum:0.024785,allium_ursinum:0.024785,allium_vineale:0.024785):0.024785):0.01526,((ornithogalum_pyrenaicum:0.03858,((scilla_autumnalis:0.014,scilla_verna:0.014):0.014,muscari_neglectum:0.028):0.01058):0.02625,((convallaria_majalis:0.0137,ruscus_aculeatus:0.0137):0.01781,(polygonatum_multiflorum:0.01575,polygonatum_odoratum:0.01575):0.01575):0.03333):0):0.03327,(iris_foetidissima:0.04905,iris_pseudacorus:0.04905):0.04905):0.02692,((corallorhiza_trifida:0.05606,((cephalanthera_damasonium:0.0194,cephalanthera_longifolia:0.0194):0.0194,(epipactis_atrorubens:0.019405,epipactis_helleborine:0.019405,epipactis_leptochila:0.019405,epipactis_palustris:0.019405,epipactis_phyllanthes:0.019405,epipactis_purpurata:0.019405):0.019405):0.01726):0.01346,(((ophrys_apifera:0.014885,ophrys_insectifera:0.014885):0.014885,((orchis_mascula:0.02237,himantoglossum_hircinum:0.02237):0.00456,((platanthera_bifolia:0.00799,platanthera_chlorantha:0.00799):0.00799,(dactylorhiza_fuchsii:0.00799,dactylorhiza_incarnata:0.00799,dactylorhiza_maculata:0.00799,dactylorhiza_praetermissa:0.00799,dactylorhiza_purpurella:0.00799):0.00799):0.01096):0.00283):0.02217,(spiranthes_spiralis:0.04931,goodyera_repens:0.04931):0.00263):0.01759):0.0555):0.18011,((((cladium_mariscus:0.09058,(((rhynchospora_alba:0.03438,rhynchospora_fusca:0.03438):0.03438,(trichophorum_cespitosum:0.05486,(((blysmus_compressus:0.012235,blysmus_rufus:0.012235):0.012235,((carex_acuta:0.010385,carex_acutiformis:0.010385,carex_appropinquata:0.010385,carex_aquatilis:0.010385,carex_arenaria:0.010385,carex_atrata:0.010385,carex_bigelowii:0.010385,carex_binervis:0.010385,carex_capillaris:0.010385,carex_caryophyllea:0.010385,carex_curta:0.010385,carex_diandra:0.010385,carex_digitata:0.010385,carex_dioica:0.010385,carex_distans:0.010385,carex_disticha:0.010385,carex_divisa:0.010385,carex_echinata:0.010385,carex_elata:0.010385,carex_elongata:0.010385,carex_extensa:0.010385,carex_flacca:0.010385,carex_hirta:0.010385,carex_hostiana:0.010385,carex_humilis:0.010385,carex_laevigata:0.010385,carex_lasiocarpa:0.010385,carex_limosa:0.010385,carex_magellanica:0.010385,carex_maritima:0.010385,carex_montana:0.010385,carex_nigra:0.010385,carex_otrubae:0.010385,carex_ovalis:0.010385,carex_pallescens:0.010385,carex_panicea:0.010385,carex_paniculata:0.010385,carex_pauciflora:0.010385,carex_pilulifera:0.010385,carex_pseudocyperus:0.010385,carex_pulicaris:0.010385,carex_punctata:0.010385,carex_remota:0.010385,carex_riparia:0.010385,carex_rostrata:0.010385,carex_saxatilis:0.010385,carex_strigosa:0.010385,carex_sylvatica:0.010385,carex_vaginata:0.010385,carex_vesicaria:0.010385):0.010385,(scirpus_sylvaticus:0.00685,(eriophorum_angustifolium:0.003425,eriophorum_latifolium:0.003425,eriophorum_vaginatum:0.003425):0.003425):0.01392):0.0037):0.02442,(((cyperus_longus:0.04889,(isolepis_cernua:0.024445,isolepis_setacea:0.024445):0.024445):0,bolboschoenus_maritimus:0.04889):0,((schoenoplectus_lacustris:0.0226,schoenoplectus_tabernaemontani:0.0226):0.0226,(eleocharis_acicularis:0.0226,eleocharis_multicaulis:0.0226,eleocharis_palustris:0.0226,eleocharis_quinqueflora:0.0226,eleocharis_uniglumis:0.0226):0.0226):0.00369):0):0.00597):0.0139):0.01955,schoenus_nigricans:0.08831):0.00227):0.09977,((juncus_acutiflorus:0.05638,juncus_acutus:0.05638,juncus_alpinoarticulatus:0.05638,juncus_articulatus:0.05638,juncus_balticus:0.05638,juncus_bulbosus:0.05638,juncus_compressus:0.05638,juncus_conglomeratus:0.05638,juncus_effusus:0.05638,juncus_gerardii:0.05638,juncus_inflexus:0.05638,juncus_maritimus:0.05638,juncus_subnodulosus:0.05638,juncus_trifidus:0.05638,juncus_triglumis:0.05638):0.05638,(luzula_campestris:0.05638,luzula_forsteri:0.05638,luzula_multiflora:0.05638,luzula_pilosa:0.05638,luzula_spicata:0.05638,luzula_sylvatica:0.05638):0.05638):0.07758):0.11478,((vulpia_ciliata:0.08891,vulpia_fasciculata:0.08891,vulpia_myuros:0.08891,wahlenbergia_hederacea:0.08891):0.08891,(((((hordelymus_europaeus:0.00913,leymus_arenarius:0.00913):0.00517,(hordeum_marinum:0.007155,hordeum_murinum:0.007155,hordeum_secalinum:0.007155):0.007155):0.00122,((elytrigia_atherica:0.00297,elytrigia_juncea:0.00297,elytrigia_repens:0.00297):0.00297,elymus_caninus:0.00594):0.00959):0.02755,((((puccinellia_distans:0.01115,puccinellia_fasciculata:0.01115,puccinellia_maritima:0.01115,puccinellia_rupestris:0.01115):0.01115,((phleum_arenarium:0.007075,phleum_bertolonii:0.007075):0.007075,(((poa_alpina:0.00411,poa_angustifolia:0.00411,poa_annua:0.00411,poa_bulbosa:0.00411,poa_compressa:0.00411,poa_glauca:0.00411,poa_humilis:0.00411,poa_nemoralis:0.00411,poa_trivialis:0.00411):0.00411,(deschampsia_cespitosa:0.00411,deschampsia_flexuosa:0.00411,deschampsia_setacea:0.00411):0.00411):0.00219,(alopecurus_aequalis:0.005205,alopecurus_bulbosus:0.005205,alopecurus_geniculatus:0.005205,alopecurus_myosuroides:0.005205,alopecurus_pratensis:0.005205):0.005205):0.00374):0.00815):0.00801,(sesleria_caerulea:0.03029,(dactylis_glomerata:0.02776,((arrhenatherum_elatius:0.01895,(koeleria_macrantha:0.00822,trisetum_flavescens:0.00821):0.01073):0.00695,(((briza_media:0.01045,briza_minor:0.01045):0.01045,((anthoxanthum_odoratum:0.01996,(calamagrostis_canescens:0.00998,calamagrostis_epigejos:0.00998):0.00998):0,((((catabrosa_aquatica:0,(agrostis_capillaris:0,agrostis_curtisii:0,agrostis_gigantea:0,agrostis_stolonifera:0):0):0.00456,(aira_caryophyllea:0.00228,aira_praecox:0.00228):0.00228):0.00511,polypogon_monspeliensis:0.00968):0,ammophila_arenaria:0.00968):0.01028):0.00094):0.00248,phalaris_arundinacea:0.02337):0.00252):0.00186):0.00253):3e-05):0,((cynosurus_cristatus:0.01096,((catapodium_marinum:0.00137,catapodium_rigidum:0.00137):0.00137,(parapholis_incurva:0.00137,parapholis_strigosa:0.00137):0.00137):0.00822):0.00822,(lolium_perenne:0.01735,(holcus_lanatus:0.008675,holcus_mollis:0.008675):0.008675):0.00183):0.01115):0.01275):0.05341,(((((avena_fatua:0.03652,(bromus_commutatus:0.018265,bromus_hordeaceus:0.018265,bromus_racemosus:0.018265,bromus_secalinus:0.018265):0.018265):0.00502,brachypodium_sylvaticum:0.04154):0.01324,((melica_nutans:0.014155,melica_uniflora:0.014155):0.014155,(glyceria_declinata:0.014155,glyceria_fluitans:0.014155,glyceria_maxima:0.014155,glyceria_notata:0.014155):0.014155):0.02648):0.0194,nardus_stricta:0.07419):0.02151,(danthonia_decumbens:0.07168,((molinia_caerulea:0.00822,phragmites_australis:0.00822):0.04109,spartina_maritima:0.04931):0.02237):0.02402):0.00078):0.08134):0.12731):0,((sparganium_angustifolium:0.03675,sparganium_emersum:0.03675,sparganium_erectum:0.03675,sparganium_natans:0.03675):0.03675,(typha_angustifolia:0.03675,typha_latifolia:0.03675):0.03675):0.23163):0):0,((colchicum_autumnale:0.12756,paris_quadrifolia:0.12757):0,gagea_lutea:0.12756):0.17756):0.00577,(tamus_communis:0.15066,narthecium_ossifragum:0.15066):0.16024):0.01501):0.0111):0.02939,(nuphar_lutea:0.1628495,nuphar_pumila:0.1628495):0.2035605):0.18993,(juniperus_communis:0.16284,pinus_sylvestris:0.16285):0.39348):0.20539,((((((cryptogramma_crispa:0.28492,(pteridium_aquilinum:0.25218,(((asplenium_marinum:0.069225,asplenium_obovatum:0.069225,asplenium_septentrionale:0.069225,asplenium_trichomanes:0.069225,asplenium_viride:0.069225):0.069225,(blechnum_spicant:0.11039,((athyrium_distentifolium:0.09744,(cystopteris_fragilis:0.07533,(gymnocarpium_dryopteris:0.037665,gymnocarpium_robertianum:0.037665):0.037665):0.02211):0,(phegopteris_connectilis:0.07822,(thelypteris_palustris:0.06848,oreopteris_limbosperma:0.06848):0.00974):0.01922):0.01295):0.02806):0.02395,(((dryopteris_aemula:0.03652,dryopteris_affinis:0.03652,dryopteris_carthusiana:0.03652,dryopteris_dilatata:0.03652,dryopteris_expansa:0.03652,dryopteris_oreades:0.03652,dryopteris_submontana:0.03652):0.03652,(polystichum_aculeatum:0.03652,polystichum_lonchitis:0.03652,polystichum_setiferum:0.03652):0.03652):0.08936,(polypodium_cambricum:0.0812,polypodium_interjectum:0.0812,polypodium_vulgare:0.0812):0.0812):0):0.08977):0.03275):0.18052,pilularia_globulifera:0.46544):0.13257,(hymenophyllum_tunbrigense:0.1628495,hymenophyllum_wilsonii:0.1628495):0.4351705):0.09313,osmunda_regalis:0.69115):0.02622,(equisetum_arvense:0.1628495,equisetum_fluviatile:0.1628495,equisetum_hyemale:0.1628495,equisetum_palustre:0.1628495,equisetum_pratense:0.1628495,equisetum_sylvaticum:0.1628495,equisetum_telmateia:0.1628495,equisetum_variegatum:0.1628495):0.5545305):0.04434,((botrychium_lunaria:0.19448,ophioglossum_azoricum:0.19448):0.37771,selaginella_selaginoides:0.57219):0.18953):0):0.06628,(huperzia_selago:0.15842,((lycopodiella_inundata:0.11931,diphasiastrum_alpinum:0.11931):0,(lycopodium_annotinum:0.059655,lycopodium_clavatum:0.059655):0.059655):0.03911):0.66958):0.172,(isoetes_echinospora:0.1628495,isoetes_lacustris:0.1628495):0.8371505);
