# Supplementary material for: Beyond the EDGE with EDAM: Prioritising British Plant Species According to Evolutionary Distinctiveness, and Accuracy and Magnitude of Decline
Source: PLoS One. 2015 May 27;10(5):e0126524. doi: 10.1371/journal.pone.0126524 (PMC4446313; doi:10.1371/journal.pone.0126524)
Supplement: S1 File — Supporting information for the manuscript, including: analysed_accession_numbers.doc—Accession numbers of sequences used to build phylogeny bootstrap_trees.zip—All bootstrap replicates of phylogeny metrics.csv—CSV file with species scores under all metrics novel_sequence_accession_numbers.doc—Accession numbers of sequences uploaded to GenBank OneZoom.html—Best phylogeny, viewable in OneZoom, embedded in a web page (HTML file) phylogeny.tre—Best dated phylogeny in Newick format uncorrected_sequences.fasta—Uncorrected sequences used in analysis uncorrect_vs_corrected_sequence_check.doc—Demonstration that corrections made to sequences do not affect the results of the manuscript (ZIP) [file pone.0126524.s003.zip › Supplementary_Materials/metrics.csv]

	EDGE	EDM	EDAM	EDAMrev	pEDAM
misopates_orontium	-2.39223321767889	0.772325168709694	2.10987853743104	0.651144155632718	1.38051134653188
littorella_uniflora	-2.77778047197823	0.59469887084903	-0.249841491366786	0.799900233950744	0.59469887084903
digitalis_purpurea	-2.70153239065727	0.589303918403677	0.652206489317733	1.87679471312495	1.26450060122134
hippuris_vulgaris	-2.87563200661587	0.996928578661441	0.693145190010796	0.727888569766246	0.996928578661441
sibthorpia_europaea	-2.77733872601014	0.949893436594385	1.67108690424797	2.01138996577844	1.8412384350132
chaenorhinum_minus	-2.58721613717466	1.88830043117131	1.90994998855253	0.782509869665609	1.88830043117131
vaccinium_microcarpum	-3.57906531413537	-1.0413297906015	-0.626046619033619	1.97169512270086	0.672824251833621
veronica_agrestis	-4.38222742372591	-0.353283018480617	-1.45716924888021	-1.96361751656338	-0.353283018480617
prunella_vulgaris	-3.37888631243136	-0.294266155782454	-0.804518572315748	0.729804247592882	-0.0373571623614331
nepeta_cataria	-2.46383138554527	1.02944487292594	1.90967775895641	-0.21734779657251	1.02944487292594
glechoma_hederacea	-3.1388793917272	1.25045847232731	1.36719646062003	0.328472760860105	1.25045847232731
origanum_vulgare	-3.58525262702658	0.406530012244212	0.450015502592464	0.138724917070892	0.406530012244212
lycopus_europaeus	-3.0208027121219	0.788981214388211	-0.221522052581286	-0.0832355605177871	0.788981214388211
marrubium_vulgare	-3.7086049421473	0.36401701762275	1.52492177176775	1.03325035763005	1.2790860646989
ballota_nigra	-3.7086049421473	0.440825333452792	-0.217793596756809	-0.863081642554586	0.440825333452792
teucrium_scorodonia	-3.46731517395408	1.04619236297974	1.29319316711888	-0.0436660059675116	1.04619236297974
parentucellia_viscosa	-3.21700841021673	0.247841691825515	1.3794029182233	2.17780913131523	1.77860602476926
odontites_vernus	-3.88139417166491	0.341560126940949	2.43075720951572	1.61222350166997	2.02149035559285
rhinanthus_minor	-3.90593565541148	0.387129395735755	1.43231335125535	0.469837256128617	0.951075303691982
lathraea_squamaria	-3.17902657699743	0.95833633113838	1.60795514238651	1.06709439784296	1.33752477011474
melampyrum_pratense	-3.511698691681	1.14168504817103	1.84638342122086	0.223042589791969	1.14168504817103
ligustrum_vulgare	-3.00065846427399	1.02629792163677	-0.162324341069269	-0.455328577034093	1.02629792163677
fraxinus_excelsior	-3.21851848489955	1.39867996470692	1.76017280183552	0.253653368279059	1.39867996470692
convolvulus_arvensis	-2.1955319556425	2.43052393529179	2.17422306447211	0.805089898827926	2.43052393529179
atropa_belladonna	-3.34871861609978	0.647933385065371	0.443373188499143	0.158206225558003	0.647933385065371
hyoscyamus_niger	-1.96242425497989	1.8298926656354	0.654023995332963	-1.99506152874824	1.8298926656354
viola_arvensis	-3.90743978311814	0.148279381252077	0.000766203518971748	-0.487246167916766	0.148279381252077
blackstonia_perfoliata	-3.03835815361354	0.633693506170311	1.67673746366677	2.08782680293748	1.88228213330212
cicendia_filiformis	-1.81244821603344	1.50866410664026	5.39091752584925	3.70697996842968	4.54894874713947
gentiana_pneumonanthe	-3.51644018703956	0.381918093171843	0.184236233939275	0.0702274351157101	0.381918093171843
asperula_cynanchica	-3.12856151033984	1.18526019778734	0.797852324963738	-0.0882747067854679	1.18526019778734
rubia_peregrina	-2.89643194187689	0.650225550649107	1.19633639488262	1.87973235664892	1.53803437576577
sherardia_arvensis	-3.03520316514153	1.75239268687044	0.816116886581415	-1.00340381179502	1.75239268687044
cruciata_laevipes	-3.03520316514153	1.56429169978638	3.57966942609885	2.13635070189055	2.8580100639947
mertensia_maritima	-2.81667659868357	0.74980079233982	0.0828424929729938	-0.752695735148672	0.74980079233982
pulmonaria_longifolia	-3.80995787677257	-0.390240224445238	-0.0142726235587045	0.784497848181152	0.385112612311224
anchusa_arvensis	-3.67323794563115	0.796327589203012	0.0177612904686383	-1.26243507039097	0.796327589203012
cynoglossum_officinale	-2.60992081650089	1.60712342235249	0.874032171631269	-1.23129226243669	1.60712342235249
echium_vulgare	-3.29126828825193	0.717237048374733	-0.0755075922272773	-0.375670835783391	0.717237048374733
scabiosa_columbaria	-3.14980704397319	1.43971095893457	1.51505695431836	0.0743161696624935	1.43971095893457
knautia_arvensis	-3.16169879625273	1.5676350731099	1.35122488233384	-0.370950615435376	1.5676350731099
dipsacus_pilosus	-3.32844714982241	0.220993680047207	1.10659575297971	1.71892461175512	1.41276018236741
lonicera_periclymenum	-2.7745309339236	1.07884602202716	1.69678849795069	1.78522767906216	1.74100808850643
linnaea_borealis	-2.73544098327563	0.891024012258631	0.925022359622161	1.47321212447739	1.19911724204978
adoxa_moschatellina	-2.22867131745771	1.67003679759215	3.64199140639755	3.72252933423307	3.68226037031531
hedera_helix	-3.05068574730229	1.34170432414738	1.29721498851699	0.26575844371069	1.34170432414738
eryngium_maritimum	-3.47023333604919	1.07501982328626	2.58065050895891	1.17985765093387	1.88025407994639
sanicula_europaea	-3.35591992890031	1.44849294337429	2.62866159493892	0.726881055361688	1.6777713251503
berula_erecta	-4.63290280126274	-0.98203195827377	-1.77121441066618	-1.55952195799068	-0.98203195827377
sium_latifolium	-2.5534612595829	1.42308490615019	1.41105125552072	-3.1874900206517	1.42308490615019
cicuta_virosa	-4.57469911064697	-1.68058239565059	-1.01357508510406	0.720450235732456	-0.146562424685802
meum_athamanticum	-2.84080106335044	0.806752335109115	0.555615478111231	-0.445732420306037	0.806752335109115
ligusticum_scoticum	-3.86687151334002	0.162901884441653	0.23662848095296	-0.193341557525664	0.162901884441653
daucus_carota	-4.36926909809532	0.0177865383810378	0.109367388600659	-1.11133865172981	0.0177865383810378
chaerophyllum_temulum	-3.78947617809539	0.633208213162589	0.605516158693588	-0.598541493701722	0.633208213162589
aegopodium_podagraria	-3.85378046449814	0.389442698123683	0.230660619081016	-0.624224136297428	0.389442698123683
angelica_sylvestris	-3.96580495414911	-0.413852403805149	-0.641121177862822	-0.130449416440472	-0.385785297151647
foeniculum_vulgare	-4.30202114852416	-1.91284280065909	-3.81157518142811	-1.02633077777381	-1.91284280065909
pastinaca_sativa	-4.05229155795361	0.202665281586162	-0.15350470483761	-1.06195427683849	0.202665281586162
crithmum_maritimum	-4.1123051339087	-0.661831007539214	-1.27220857015741	-0.580791735613314	-0.661831007539214
aethusa_cynapium	-4.35824532099549	-0.22640602876215	-0.363171901256525	-1.07177387184334	-0.22640602876215
conium_maculatum	-4.15707164971697	-0.39647114053528	-1.6402550062701	-1.57587825850293	-0.39647114053528
heracleum_sphondylium	-4.05229155795361	-0.351076266580016	0.218463697123516	0.417497221454994	0.317980459289255
sison_amomum	-3.90685007129527	0.0199392830485772	0.135883338361103	-0.0941800032597914	0.0208516675506556
smyrnium_olusatrum	-3.52274992686677	-0.500185106032425	-1.61125764535893	0.0253638169041042	-0.500185106032425
bupleurum_tenuissimum	-2.30193320967834	1.11009481736835	2.66668199497734	0.726699260078009	1.69669062752767
hydrocotyle_vulgaris	-2.48689830549799	1.92616282031253	2.80977391283134	1.82245446982931	2.31611419133032
saussurea_alpina	-2.65288544776715	1.72278599366319	1.18373189928609	0.246025514434128	1.72278599366319
tanacetum_parthenium	-4.11835238866467	-0.641072096128373	0.286036764150307	0.922924405636225	0.604480584893266
matricaria_recutita	-3.6533333887398	-0.870666298236605	-1.89314643449002	0.20347194309536	-0.844837245697331
chamaemelum_nobile	-2.38786327334552	0.968733371140886	3.72516638705996	1.88301804265262	2.80409221485629
chrysanthemum_segetum	-2.29575168612397	1.90258648743463	2.4192801324912	-1.092385677406	1.90258648743463
leucanthemum_vulgare	-3.67808115826366	1.40080642223399	1.85257387390968	-0.647000886921516	1.40080642223399
erigeron_acer	-3.79237288989832	-0.415197517559173	-1.66584495154474	-0.779323754029722	-0.415197517559173
solidago_virgaurea	-3.67164685046478	0.965563029119548	0.638602784275698	-0.976641030560698	0.965563029119548
antennaria_dioica	-3.18603644184766	1.49613743570448	0.0766536105377045	-1.5548918806786	1.49613743570448
eupatorium_cannabinum	-3.22826738387456	0.725820381697778	1.08129963265443	0.899523477861488	0.990411555257959
petasites_hybridus	-3.56847886216126	0.368558041081159	2.08845991134334	1.8892039694214	1.98883194038237
tussilago_farfara	-3.56847886216126	0.976717765962692	0.602529891757776	-0.81304549992723	0.976717765962692
cichorium_intybus	-3.21330630882472	1.87323540246498	1.26439817401546	-1.1800175334926	1.87323540246498
lapsana_communis	-3.26472600765765	1.06700111564221	0.326154136357668	-0.616428445482942	1.06700111564221
tragopogon_pratensis	-3.39992794036718	0.683159869788746	1.08610092841356	0.620298193333873	0.853199560873718
silybum_marianum	-4.08601046015612	-0.512204447375671	-1.34005589018979	-0.891316134570677	-0.512204447375671
onopordum_acanthium	-3.55810331274277	-0.722514543066165	-2.02459602824344	-0.0193826034800817	-0.722514543066165
carlina_vulgaris	-3.41632839552239	1.23982076990977	0.716918247903965	-0.897493769536967	1.23982076990977
pulicaria_dysenterica	-3.92242136170252	-0.0850070919632473	-1.01978641774273	-1.07346044730059	-0.0850070919632473
aster_tripolium	-3.91350191207511	0.240975386894838	0.741377187564564	0.0549294310375698	0.398153309301067
bellis_perennis	-3.72635523147162	-1.08591802713712	-1.22202456317332	1.147982305261	-0.0370211289561555
lactuca_serriola	-4.74914972863383	-4.03584967869324	-5.32225062667511	0.746958515121867	-2.28764605577662
mycelis_muralis	-4.2065654020394	-0.552072963631646	0.760095859028482	1.02918470238438	0.89464028070643
menyanthes_trifoliata	-2.29859109010718	1.8256258715583	1.48024436754332	1.09916364419241	1.8256258715583
nymphoides_peltata	-2.29859109010718	1.7520967222534	0.792211283799677	0.558188859058571	1.7520967222534
lobelia_dortmanna	-2.28948718759252	1.61318774926812	1.34631231371299	1.40969593747744	1.61318774926812
jasione_montana	-2.64324933070342	2.309620002083	4.28576720292593	2.19512602512155	3.24044661402374
wolffia_arrhiza	-0.909021012420968	1.67408864362579	1.33202664784751	1.26106846461708	1.67408864362579
phyteuma_orbiculare	-3.03100159801192	0.594763385843459	0.427219034078623	0.931997096919765	0.679608065499194
legousia_hybrida	-2.7941839168877	1.50944744638534	0.893088261239894	0.0780389205624415	1.50944744638534
andromeda_polifolia	-3.24642661937323	0.348019543592703	0.0531347738817589	0.587888593209397	0.348019543592703
calluna_vulgaris	-2.7149847108801	1.81824899540437	2.59769194290404	1.33544578495324	1.96656886392864
empetrum_nigrum	-3.21255573954286	0.859336659226757	0.98911171801499	0.57410843387764	0.859336659226757
arctostaphylos_alpinus	-2.97724747016281	1.09558508046699	1.2702453289207	0.889038245371921	1.09558508046699
orthilia_secunda	-2.47749019683557	1.82020093280875	2.5097160668027	1.7545630361655	2.1321395514841
samolus_valerandi	-2.25570714336777	1.97620312778198	2.00874687025454	1.41878142144977	1.97620312778198
trientalis_europaea	-3.04659340207654	1.03020598601976	0.883456916157719	0.483802203171711	1.03020598601976
glaux_maritima	-3.04659340207654	1.18410461595852	1.63431978921623	0.926867816352708	1.28059380278447
hottonia_palustris	-2.66316263507559	1.85582975126434	1.64671648863047	0.42081002767774	1.85582975126434
polemonium_caeruleum	-2.36258910007015	1.33117690382774	0.563468467644964	1.03358653598994	1.33117690382774
montia_fontana	-3.24378345506843	0.338438760690124	0.0962376020636729	0.655840061869759	0.376038831966716
sarcocornia_perennis	-3.49508762357771	0.519143382954515	2.92457044834205	2.58205358765941	2.75331201800073
scleranthus_annuus	-1.68321093536564	2.80563710730005	4.45212912283818	-1.03907201281966	2.80563710730005
honckenya_peploides	-3.11312277142466	1.29206974878983	0.870997250255795	-0.195530645452151	1.29206974878983
saponaria_officinalis	-3.23084504028824	0.246404414048211	-0.411401679343868	0.360107974317286	0.246404414048211
arenaria_serpyllifolia	-3.96065895890974	0.484817207160417	0.142945170354457	-1.13265008433587	0.484817207160417
moehringia_trinervia	-3.41276196388545	0.805067599500317	1.61267459715144	0.875442511989335	1.24405855457039
myosoton_aquaticum	-3.85317341399642	-0.0781435978066867	0.853802214672327	0.93539619074174	0.894599202707033
frankenia_laevis	-1.19906599383046	2.47336504771446	1.31074246535245	0.508552625102621	2.47336504771446
armeria_maritima	-2.91121012792112	1.21568463666914	0.902530798810804	0.42321160663289	1.21568463666914
oxyria_digyna	-3.28468450040405	1.23804139369278	0.193532615742849	-1.13407353501468	1.23804139369278
thesium_humifusum	-1.71692157933317	2.03165057850013	1.30106483508605	1.7594641381305	2.03165057850013
acer_campestre	-2.4035815900053	1.31363635875997	0.756353942701625	1.17335300295812	1.31363635875997
sisymbrium_officinale	-3.28924735205574	0.746699379807469	-0.0219247653333767	-0.376664393050965	0.746699379807469
diplotaxis_tenuifolia	-3.5572389391954	0.201219105138968	-0.612773338480542	-0.453167410151864	0.201219105138968
cakile_maritima	-3.78418163421915	0.303073840880833	0.398708211692364	-0.13368887069348	0.303073840880833
teesdalia_nudicaulis	-2.62310324906184	1.30155217411002	2.05129897458951	0.528753503867935	1.30155217411002
subularia_aquatica	-3.31625042962178	-0.424388542205364	-1.82738463939623	0.101951322512967	-0.424388542205364
alliaria_petiolata	-3.81156049441795	-0.0731597863082831	0.538691521101897	0.69985289876107	0.619272209931483
barbarea_vulgaris	-4.09554376653384	-0.322529190348377	-0.822316522355596	-0.77343929555878	-0.322529190348377
armoracia_rusticana	-4.09554376653384	-0.406917171338733	-2.19717018563935	-1.97951699686182	-0.406917171338733
coronopus_squamatus	-3.75839200438361	-0.383706979567902	-1.79110442972798	-0.894450490399179	-0.383706979567902
iberis_amara	-2.31720975479355	0.6644358520018	-0.815846646250388	-1.89738070968379	0.6644358520018
arabidopsis_thaliana	-4.53181827979606	-2.12003899073456	-2.06550311183978	0.639698481962544	-0.712902314938616
hornungia_petraea	-3.50832465783501	-0.326248152000562	-0.060473888735882	1.25931130546826	0.599418708366191
descurainia_sophia	-3.50832465783501	0.234688205982003	-0.228070697522969	-0.0301582192839527	0.234688205982003
helianthemum_nummularium	-3.04933976799079	1.46863647829284	1.94671555945387	0.664290737011767	1.46863647829284
tilia_platyphyllos	-2.95454278665587	-1.43218126705957	-0.407726706350071	4.31545066601643	1.95386197983318
althaea_officinalis	-3.33521367496941	0.752171807721773	1.04454941415419	0.579963053644752	0.812256233899469
circaea_lutetiana	-3.12479911198724	1.09734794394551	2.83964404496245	2.13743675748248	2.48854040122246
humulus_lupulus	-2.16386350887758	1.86235638665334	0.629093311946535	0.464433581106115	1.86235638665334
parietaria_judaica	-2.83314152273878	0.905701047638127	0.668904559648478	0.977526207444494	0.905701047638127
hippophae_rhamnoides	-2.53992275016844	0.740697255463115	-0.847697228376051	0.421826213483573	0.740697255463115
frangula_alnus	-2.5964530259302	1.56908344411435	1.60673137636079	1.09785099372589	1.56908344411435
rhamnus_cathartica	-2.5964530259302	1.33834458694802	1.30332355773991	1.25592088943766	1.33834458694802
dryas_octopetala	-2.73065136849232	1.39803632530634	1.11695658600542	0.661427136683636	1.39803632530634
fragaria_vesca	-2.65002235084593	2.36876934283967	2.78270444097033	0.559191642980488	2.36876934283967
aphanes_australis	-4.07601412945174	-0.545101510943734	-1.13486696807319	-0.598824819989348	-0.545101510943734
sanguisorba_officinalis	-3.95903771355866	-0.0437273190054761	2.14543051106055	1.93041260617886	2.03792155861971
bryonia_dioica	-2.70521683225395	1.60232154748463	1.82498746625706	1.01561292832203	1.60232154748463
quercus_petraea	-3.48024083438901	0.182357042899573	0.267337545361049	0.630337954317415	0.448837749839232
castanea_sativa	-3.38485684513619	-0.248389189161596	-0.955309184202866	0.474413408622217	-0.240447887790324
alnus_glutinosa	-3.33868456093691	0.866604713527536	1.25291298126452	0.551992795277077	0.902452888270801
corylus_avellana	-3.45812959057461	0.995410802209048	2.34439109925013	1.12885889609775	1.73662499767394
myrica_gale	-3.04316768120316	1.52102574748584	3.41661972156753	2.04269632157561	2.72965802157157
ornithopus_perpusillus	-2.83576170165038	1.13005021661386	1.16887491241861	1.0231606033302	1.13005021661386
anthyllis_vulneraria	-2.83576170165038	0.556500575683068	-0.0390142431609732	0.962370729612201	0.556500575683068
hippocrepis_comosa	-2.79236185872674	1.61180955584454	1.35508589756467	0.33923270750531	1.61180955584454
onobrychis_viciifolia	-1.52918261126997	2.7892637737327	1.65479481506423	-0.489476681221507	2.7892637737327
melilotus_altissimus	-2.78985822814602	0.174502268008938	-0.577891546628117	1.28625669066034	0.354182572016112
cytisus_scoparius	-4.12267729943748	-0.398582646406951	-1.20751064819614	-1.06490745347588	-0.398582646406951
parnassia_palustris	-2.33588024186851	2.38675397536087	2.77378685968948	1.19021799226794	2.38675397536087
euonymus_europaeus	-2.55386704976002	1.16926444200251	0.824346572217493	1.20673286254822	1.16926444200251
populus_tremula	-3.45375000167858	-0.672093954865634	-1.42345715138917	0.705443353256727	-0.359006899066223
elatine_hexandra	-2.6264649426518	-0.240035313007535	-0.58784862525804	2.45693438541006	0.93454288007601
radiola_linoides	-1.86249896270266	2.2026980436003	5.39031291583207	3.70200407687818	4.54615849635513
oxalis_acetosella	-1.8409162893069	2.87051590455145	3.95699335501283	2.47087300103585	3.21393317802434
urtica_dioica	-2.86565824406278	0.645872483287917	-0.391112711082387	0.367202566752783	0.645872483287917
crassula_tillaea	-2.67741569647225	-0.102611645185217	0.0189809137721665	2.67929013042093	1.34913552209655
actaea_spicata	-3.17106357831702	1.04156199241884	1.49008197599098	0.79990322444946	1.14499260022022
pulsatilla_vulgaris	-1.75091052383534	1.68389490839404	1.66375939891347	-0.238234277376402	1.68389490839404
clematis_vitalba	-3.13720488495523	0.822822132654933	-0.270559378009751	-0.450407502821415	0.822822132654933
anemone_nemorosa	-3.09094561224965	1.45120752050514	2.34025448804586	1.00316777996363	1.67171113400475
myosurus_minimus	-1.48868761161505	1.26427064563991	1.39365157589206	0.895109445005186	1.26427064563991
adonis_annua	-0.989063290180614	2.41417271077646	3.8568562019524	0.642123056012703	2.41417271077646
trollius_europaeus	-3.06850483186045	1.4704990215863	1.15880283944358	-0.168582928115817	1.4704990215863
caltha_palustris	-2.79170133528722	1.38774504324313	1.9263181031595	1.36001513111991	1.64316661713971
ceratocapnos_claviculata	-3.36999068482861	-0.220191544440384	-0.937064918529325	0.468248653592214	-0.220191544440384
meconopsis_cambrica	-3.45067129979265	-0.526293754484012	1.4689363384215	3.31286062661624	2.39089848251887
chelidonium_majus	-2.77342641662915	1.80477249931067	1.75571753682267	0.394680260477069	1.80477249931067
glaucium_flavum	-2.77342641662915	1.41310154026773	1.12961266626154	0.551917308001827	1.41310154026773
alisma_lanceolatum	-3.59376804876063	-0.339722141045625	-1.35822508879612	-0.195333285595406	-0.339722141045625
baldellia_ranunculoides	-2.90062086820068	1.15484473317852	2.86290559922748	1.03666365397991	1.9497846266037
luronium_natans	-3.12364060863174	0.546578117954324	0.668547277281559	1.07037229616796	0.869459786724757
sagittaria_sagittifolia	-2.40692721931259	2.0464726426675	2.56656086796846	1.51068885078068	2.0464726426675
butomus_umbellatus	-2.02037289846926	2.00176721749902	2.01311068955644	1.87836599372836	2.00176721749902
stratiotes_aloides	-1.44821590453416	2.10208087359487	2.03438576608999	1.43868933373455	2.10208087359487
zostera_marina	-1.6604864100185	2.34994958489413	4.87050662040711	3.3223481443482	4.09642738237766
groenlandia_densa	-1.71775838058132	1.8706523034978	2.67564767890661	0.471469895077345	1.8706523034978
zostera_noltei	-0.967339229458557	2.06323988674612	2.63391926802856	1.65918018826568	2.14654972814712
tofieldia_pusilla	-1.46686526812722	2.79249531193193	2.15602020733628	1.63075520970706	2.79249531193193
arum_maculatum	-2.15501785826655	2.15368290612176	2.74763495115308	2.01935462497665	2.38349478806487
spirodela_polyrhiza	-2.29531537354086	1.63206729134519	1.76731880382862	1.78040332515938	1.773861064494
zannichellia_palustris	-2.98933157036386	0.508624591844077	-0.604633063439712	0.16208048662443	0.508624591844077
leucojum_aestivum	-3.74118225525598	-0.47645240192902	-2.38926945005596	-1.27009589400623	-0.47645240192902
ornithogalum_pyrenaicum	-3.03082514364114	-0.0225058565919819	-1.01778382256734	0.72191238719643	-0.0225058565919819
muscari_neglectum	-1.82409787069964	0.473303758235181	0.0220822426232487	0.383799798355451	0.473303758235181
convallaria_majalis	-3.47681182367893	0.521157595434076	0.0654877679832981	-0.24173501373774	0.521157595434076
ruscus_aculeatus	-3.47681182367893	0.373197064272535	-0.8477644076452	-0.859066127043156	0.373197064272535
corallorhiza_trifida	-1.41469822198793	0.047428093686122	-0.220777425884714	1.87356230349235	0.826392438803816
orchis_mascula	-4.16838618415023	0.28145901471531	1.19281301466021	-0.12301508166889	0.534898966495658
himantoglossum_hircinum	-2.87084035466649	3.33131725469762	5.89192971140142	-0.223181046749703	3.33131725469762
spiranthes_spiralis	-2.73105757958875	1.25201806368449	0.227775302565858	-1.42797821476839	1.25201806368449
goodyera_repens	-2.91421079902087	1.28069126249599	0.659967751107734	0.0441790152539705	1.28069126249599
cladium_mariscus	-2.38173078382545	1.38078635175981	2.22205619905449	2.55176981803368	2.38691300854409
trichophorum_cespitosum	-3.55985038733576	0.478467727979054	1.42122556588717	1.02071541487002	1.2209704903786
scirpus_sylvaticus	-4.41952634500235	-0.835296541558025	-0.519194210404364	-0.141868388643468	-0.330531299523916
cyperus_longus	-2.55612724777828	0.417052074868074	-0.984651767388252	-0.594090402014844	0.417052074868074
bolboschoenus_maritimus	-2.97544248049087	0.898933913816565	1.25621233815119	1.27219123260524	1.26420178537821
schoenus_nigricans	-2.68736226021841	1.67177513122568	1.86730390756337	0.957438385446514	1.67177513122568
hordelymus_europaeus	-4.07155569648654	-0.555575193063549	0.177607960160278	0.744190308295342	0.46089913422781
leymus_arenarius	-4.07155569648654	-0.723122507179925	-1.3217571645657	-0.420080188197889	-0.723122507179925
elymus_caninus	-4.34667169718537	-0.965378131599585	1.16624135535046	1.96048558488859	1.56336347011952
sesleria_caerulea	-3.40998312312915	0.542386021662688	1.89338304071574	1.68749310952938	1.79043807512256
dactylis_glomerata	-3.48673162553518	0.335206003111999	1.20210750597358	1.24544430426403	1.2237759051188
arrhenatherum_elatius	-3.7614668172471	-0.384443139121055	-1.36874457205544	-0.477234130249428	-0.384443139121055
koeleria_macrantha	-4.3315531323957	-0.296619324540333	-0.732639859317217	-1.24338389763041	-0.296619324540333
trisetum_flavescens	-4.21738631244365	-0.391450039082153	1.53721281194418	1.46177336197684	1.49949308696051
anthoxanthum_odoratum	-3.76556719818511	-1.13070699672007	-0.6639405898999	1.71127512177182	0.52366726593596
catabrosa_aquatica	-5.23099014917666	-0.948717310178313	-1.72612531762866	-2.86791648289909	-0.948717310178313
polypogon_monspeliensis	-4.28243322007034	-1.42444527686041	-1.47154771612742	0.379047340675306	-0.546250187726057
ammophila_arenaria	-4.28243322007034	-0.347813171813252	0.0608990505429528	-0.241770102748637	-0.0904355261028422
phalaris_arundinacea	-3.63461258599523	-0.121582753536262	0.629239663618021	1.26797093097735	0.948605297297685
cynosurus_cristatus	-4.09873537364831	-0.36398003215267	-0.810667443282912	-0.68575564588855	-0.36398003215267
lolium_perenne	-4.04786295205393	0.0436345011734635	-0.921740742680887	-1.50260009443691	0.0436345011734635
avena_fatua	-3.15943891254246	-0.619725011594903	-1.44321498539162	1.21419208825303	-0.114511448569295
brachypodium_sylvaticum	-3.05829829204955	0.930579642625988	2.1789953275151	1.95340887248702	2.06620210000106
nardus_stricta	-2.55959392720509	1.97761116669395	2.80920884749472	1.56257964716205	2.18589424732839
danthonia_decumbens	-2.56789877493437	1.64337351514697	-0.228202809345798	-0.824225550038914	1.64337351514697
molinia_caerulea	-3.5283877926449	0.58633100017754	0.799547799484814	0.251006526976346	0.58633100017754
phragmites_australis	-3.46071812657697	-0.142400215705943	-2.00471092955258	-0.950190632417361	-0.142400215705943
spartina_maritima	-0.989441530430186	1.43301448207022	4.51808047482328	3.26484995851399	3.89146521666864
colchicum_autumnale	-1.31123299560977	2.0553487073143	2.61148665447608	2.40398917659073	2.5077379155334
paris_quadrifolia	-1.89616186251096	2.62539279227675	3.13089128423174	2.01614989422186	2.62539279227675
gagea_lutea	-2.63997873278314	0.908531991316463	1.24569573990984	1.96426765453313	1.60498169722148
tamus_communis	-1.46471313254899	2.90823726649155	3.43487588152682	2.68275754417515	3.05881671285099
narthecium_ossifragum	-1.46471313254899	2.79274313656219	3.63283408358084	3.11170400608788	3.37226904483436
juniperus_communis	-3.04448562676406	1.28314210574052	1.03830488169231	0.137313052402925	1.28314210574052
pinus_sylvestris	-2.34528246700844	-0.321628229443196	-0.685981696826723	3.1269838670839	1.22050108512859
cryptogramma_crispa	-1.46297171593054	2.97717096922529	2.53013219352452	1.64389331060676	2.97717096922529
pteridium_aquilinum	-1.34023382148528	3.43538546407683	4.04730059509657	2.50871754296374	3.43538546407683
blechnum_spicant	-2.20113866363386	2.07413998772939	0.883496749861651	0.215067996584011	2.07413998772939
athyrium_distentifolium	-2.43012991553984	0.769558074118806	0.91793464141449	2.36596846831255	1.64195155486352
cystopteris_fragilis	-2.99238923741646	1.30164609151918	0.54171075846708	-0.284197616246598	1.30164609151918
phegopteris_connectilis	-2.30687364932697	1.72706969261716	1.43620963073565	1.23442037812678	1.72706969261716
thelypteris_palustris	-2.35701949825305	1.43524872555151	2.52853801581163	2.80249608522819	2.66551705051991
oreopteris_limbosperma	-2.35701949825305	1.61283555638795	1.17467866775442	1.09346307549809	1.61283555638795
pilularia_globulifera	-0.262280635144302	3.33478078929589	3.2794599159855	2.77004098173355	3.33478078929589
osmunda_regalis	-0.367637391721122	3.08726250122053	3.69988202894252	4.95019896606493	4.32504049750372
botrychium_lunaria	-1.1180409003928	3.13763135408459	2.69084857817565	2.22584759555533	3.13763135408459
ophioglossum_azoricum	-1.42110922469314	1.87133663984379	0.218603261624351	1.63410504443676	1.87133663984379
selaginella_selaginoides	-0.493965006554649	3.96884935531183	3.43334653851912	2.64868124706045	3.96884935531183
huperzia_selago	-1.36982736056876	2.95687931494889	2.87538349560449	2.23013880881718	2.95687931494889
lycopodiella_inundata	0.572375929625468	3.27840326074348	5.23214102695506	3.64856442752322	4.44035272723914
diphasiastrum_alpinum	-1.65165845971272	2.67884084229237	1.97198114826418	1.27642109770102	2.67884084229237
achillea_millefolium	-4.11835238866467	-0.712162863713151	-1.75408756413925	-0.975018387483781	-0.712162863713151
achillea_ptarmica	-4.11835238866467	0.299064962072599	0.285304072677283	-0.958082402238743	0.299064962072599
agrimonia_eupatoria	-3.32086792841702	1.42894016949845	1.98408882005468	0.19683227415584	1.42894016949845
agrimonia_procera	-3.32086792841702	0.778293728761576	-0.0534486305039072	-0.539412294929007	0.778293728761576
agrostis_capillaris	-5.23099014917666	-3.08427069435617	-2.19215094514674	0.937164657938544	-0.627493143604096
agrostis_curtisii	-5.23099014917666	-1.28361937766508	0.666302987124817	0.194315956827928	0.430309471976372
agrostis_gigantea	-5.23099014917666	-3.07106848708347	-5.01105875885189	-1.90814757031201	-3.07106848708347
agrostis_stolonifera	-5.23099014917666	-5.65293334802348	-4.26782504694487	3.99881586347503	-0.13450459173492
aira_caryophyllea	-4.81381946782487	-0.619979104213752	-1.74532101259561	-2.646997466894	-0.619979104213752
aira_praecox	-4.81381946782487	-0.935854499647698	-1.80014439345417	-2.07007005688467	-0.935854499647698
ajuga_pyramidalis	-2.41508610556686	0.305434714713851	-0.285298297089627	-0.859422410679565	0.305434714713851
ajuga_reptans	-3.80138046668675	0.539464074240909	1.48398276643277	0.441799933788712	0.962891350110739
alchemilla_alpina	-4.63807597100985	-0.261933886911348	-0.613037872555929	-1.85267223753002	-0.261933886911348
alchemilla_glomerulans	-3.25178160988995	0.192943318103606	-0.464228340105603	-2.6136171151096	0.192943318103606
alchemilla_wichurae	-2.55863442933001	-0.2795145407075	-0.347217949435667	-1.55169100681746	-0.2795145407075
allium_ampeloprasum	-3.76946394998982	-1.12537417450046	-1.56000012270676	0.796165630899699	-0.381917245903531
allium_oleraceum	-2.38316958886992	-0.110141474712823	-0.690067020677451	-0.364366666646273	-0.110141474712823
allium_schoenoprasum	-3.76946394998982	-0.0613008404985605	-1.37168823357774	-1.14366914797509	-0.0613008404985605
allium_scorodoprasum	-3.76946394998982	-0.414288073165832	-0.0537150622584605	0.880278488678734	0.413281713210137
allium_ursinum	-3.76946394998982	-0.267259471643555	2.16470394513431	2.80464029302695	2.48467211908063
allium_vineale	-3.76946394998982	-1.01286369763254	-0.589073132915203	1.54207166695542	0.476499267020107
alopecurus_aequalis	-4.91364493600469	-0.978658506219843	-1.08024551524153	-1.47934924250543	-0.978658506219843
alopecurus_bulbosus	-4.91364493600469	-1.84844540463043	-2.31483879972391	-0.974368730166637	-1.64460376494527
alopecurus_geniculatus	-4.91364493600469	-2.14874813732104	-1.86102612487629	0.0800494100621915	-0.890488357407052
alopecurus_myosuroides	-4.91364493600469	-1.72531410178197	-1.77553708346422	-0.681329619603871	-1.22843335153405
alopecurus_pratensis	-4.91364493600469	-1.36094188203012	-0.370926438673641	-0.00546341431698905	-0.188194926495315
anagallis_arvensis	-3.65900872456883	0.917189884217916	1.02179422961406	-0.469510901223126	0.917189884217916
anagallis_minima	-2.96586154400889	1.22972287593488	2.56202702340347	0.445655909132351	1.50384146626791
anagallis_tenella	-3.65900872456883	0.615270668536659	1.67156491289124	0.784098213416568	1.2278315631539
anthemis_arvensis	-1.96275842311941	1.46702420856941	0.678240893919782	-2.73721329850506	1.46702420856941
anthemis_cotula	-2.65590560367935	1.36272437426177	0.795939279882303	-2.41091524392726	1.36272437426177
anthriscus_caucalis	-4.40475434840204	-0.661602908272476	-0.784250985993896	-0.722528766206679	-0.661602908272476
anthriscus_sylvestris	-4.40475434840204	-0.485965945439637	0.444269105722425	0.154717399843964	0.299493252783194
apium_graveolens	-4.85895068429559	-0.691339794455829	-0.606772030128597	-1.46283215250132	-0.691339794455829
apium_inundatum	-4.85895068429559	-0.735227174519318	-0.137212138270389	-0.905497500516139	-0.521354819393264
apium_nodiflorum	-4.85895068429559	-0.868898452175435	-1.70381368060562	-2.20475648753913	-0.868898452175435
arabis_glabra	-2.70002582390275	0.34772244999183	0.0938184920390848	-2.66934853701458	0.34772244999183
arabis_hirsuta	-4.77946736558259	-0.0902924411681444	-0.722066573660723	-2.60920382039443	-0.0902924411681444
arabis_petraea	-3.3931730044627	-0.280371104123085	-0.81812368536748	-2.32510360619131	-0.280371104123085
arctium_lappa	-4.10467885013035	-0.964848020852705	-1.86011959583993	-0.546259900284811	-0.964848020852705
arctium_minus	-4.10467885013035	-2.50516611283935	-2.49782669740443	1.89666918212397	-0.300578757640231
artemisia_absinthium	-3.95462207073142	0.158956593663912	-0.566531738574701	-1.17741670093012	0.158956593663912
artemisia_vulgaris	-3.95462207073142	0.0158367877107562	-0.787076184392513	-1.11172153484162	0.0158367877107562
asplenium_marinum	-3.01237527544808	0.724067753200103	0.753503740387128	1.03974976261875	0.896626751502937
asplenium_obovatum	-2.31922809488814	0.718029022331612	2.4303332719803	2.7286567559489	2.5794950139646
asplenium_septentrionale	-2.31922809488814	0.693881480730427	0.131906930565105	0.478525497736075	0.693881480730427
asplenium_trichomanes	-3.01237527544808	0.716382053583722	2.07757139718971	2.37918881865409	2.2283801079219
asplenium_viride	-3.01237527544808	1.03047526606693	0.568113636702305	0.241544633200268	1.03047526606693
astragalus_danicus	-1.05131421487088	1.64927521178527	1.0480872277005	-0.770791007353357	1.64927521178527
astragalus_glycyphyllos	-3.13075575655072	1.04174258451745	0.905690354702628	0.30187737418441	1.04174258451745
atriplex_glabriuscula	-4.22317916221322	0.470314185829376	0.975852597202325	-0.835579290979153	0.470314185829376
atriplex_laciniata	-4.22317916221322	-1.01602041327096	-1.32285071645821	-0.161613406439015	-0.742232061448611
atriplex_littoralis	-4.22317916221322	-0.980168945173671	-1.88231485109305	-0.792780477268438	-0.980168945173671
atriplex_patula	-4.22317916221322	-0.120169715590546	-0.239491064615723	-0.869955149957357	-0.120169715590546
atriplex_portulacoides	-4.22317916221322	-0.603418866232023	-0.208895005730629	0.127139210210691	-0.0408778977599694
atriplex_prostrata	-4.22317916221322	-1.63745545524068	-1.80323966683297	0.600867727125665	-0.601185969853655
betula_nana	-3.69092816238294	0.236656385744324	-0.104621618642028	-0.303538126422289	0.236656385744324
betula_pendula	-3.69092816238294	0.383883560136951	0.804779682247435	0.311408825681919	0.558094253964677
betula_pubescens	-3.69092816238294	-0.305607036652698	-0.829802803756268	0.0558075332575144	-0.305607036652698
bidens_cernua	-3.51606642179879	0.769101451007038	0.180280037289508	-0.707291277923032	0.769101451007038
bidens_tripartita	-3.51606642179879	0.657950606475303	0.450824804574968	-0.214444821574102	0.657950606475303
blysmus_compressus	-2.49025729743832	0.936139964066663	0.968092830469675	-1.02918132282883	0.936139964066663
blysmus_rufus	-3.87655165855821	0.392679128543806	0.786808745731286	-0.123543736521502	0.392679128543806
brassica_oleracea	-4.13311518202659	-0.871951224297596	-2.45624899305603	-1.3893669579939	-0.871951224297596
brassica_rapa	-4.13311518202659	-1.224557551342	-1.43177703936372	0.340317649787212	-0.545729694788256
briza_media	-4.22156995190165	0.25580104183538	1.70156336914874	0.322620171648245	1.01209177039849
briza_minor	-4.22156995190165	-1.1356239933509	-0.642826838219376	0.761080034652688	0.0591265982166559
bromus_commutatus	-4.395153395963	-2.25840227885139	-3.91256675166256	-0.636588227600299	-2.25840227885139
bromus_hordeaceus	-4.395153395963	-0.253792433262788	-2.18856993229992	-2.92181109941486	-0.253792433262788
bromus_racemosus	-4.395153395963	-1.73151139290763	-2.04951261911554	0.172684133059197	-0.938414243028173
bromus_secalinus	-3.00885903484311	-0.171557312781167	-0.472266246617109	-1.3699776546953	-0.171557312781167
calamagrostis_canescens	-4.52158678047734	-0.611999069868311	-0.247677069194946	-0.536541059237438	-0.392109064216192
calamagrostis_epigejos	-4.52158678047734	-1.35877339788948	0.459647298647603	1.66433196464744	1.06198963164752
callitriche_hermaphroditica	-3.89468328436808	-0.480907421116486	-1.4939606529857	-0.696152332558617	-0.480907421116486
callitriche_obtusangula	-3.89468328436808	-1.76932618225494	-2.14279645881899	1.23184938388501	-0.455473537466986
callitriche_truncata	-3.89468328436808	-0.925488009009914	-1.2874597244151	0.399509771798839	-0.443974976308131
calystegia_sepium	-2.84988206807887	0.245479278356358	-1.15295052585735	0.440095434891471	0.245479278356358
calystegia_soldanella	-2.84988206807887	1.53741082806267	3.27964324669217	2.28882610802837	2.78423467736027
campanula_glomerata	-3.52430148757174	0.88468721179455	0.761976424108598	-0.374485112157942	0.88468721179455
campanula_latifolia	-3.52430148757174	0.361519425871965	1.88625900722416	1.79613304280278	1.84119602501347
campanula_patula	-1.44485994589191	0.819503274095055	-0.244582696912416	-1.25067635777997	0.819503274095055
campanula_rotundifolia	-3.52430148757174	1.23220038662775	1.48970562372393	-0.341782262209014	1.23220038662775
campanula_trachelium	-3.52430148757174	0.209353051463346	0.559275350845922	0.77348213524179	0.666378743043856
cardamine_amara	-4.17074165954167	-0.475473532784753	0.788401702892344	0.981370622966084	0.884886162929214
cardamine_bulbifera	-4.17074165954167	-0.364709176383957	-1.12006495202929	-1.14862474475714	-0.364709176383957
cardamine_flexuosa	-4.17074165954167	-1.59782738709036	-0.42950854908092	2.00816807960404	0.78932976526156
cardamine_hirsuta	-4.17074165954167	-1.1491253072124	-0.435883577478747	1.10438889145029	0.334252656985773
cardamine_impatiens	-3.47759447898173	-0.549028605688802	-0.426605836703292	-0.0865267708214535	-0.256566303762372
cardamine_pratensis	-4.17074165954167	-1.00001438665405	-0.323742012373153	0.918308615439173	0.29728330153301
carduus_crispus	-5.20415593790765	-1.39147504436369	-2.25525677013442	-2.45379554806589	-1.39147504436369
carduus_nutans	-5.20415593790765	-1.4152703676254	-1.05430462358184	-1.20525275498989	-1.12977868928587
carduus_tenuiflorus	-5.20415593790765	-1.53026869991295	-2.74465464324349	-2.66560611007643	-1.53026869991295
carex_acuta	-5.97892113587763	-2.00269276604963	-2.87039213255462	-3.51349268220419	-2.00269276604963
carex_acutiformis	-5.97892113587763	-2.6016094347074	-1.88432448150033	-1.32959169383435	-1.60695808766734
carex_appropinquata	-5.28577395531768	-2.36981298142252	-3.87803437273784	-3.78689449164162	-2.36981298142252
carex_aquatilis	-5.97892113587763	-3.33980200709668	-3.26197752993638	-1.23085959749184	-2.24641856371411
carex_arenaria	-5.97892113587763	-2.10155022198677	-1.7051734231089	-2.15055906088417	-1.92786624199653
carex_atrata	-5.97892113587763	-2.42418229702518	-2.35357560733868	-2.15369709503714	-2.25363635118791
carex_bigelowii	-5.97892113587763	-2.21081441971101	-1.70772485010347	-1.93458209243028	-1.82115347126688
carex_binervis	-5.97892113587763	-2.23205756410182	-1.98016982388605	-2.16454077743123	-2.07235530065864
carex_capillaris	-5.97892113587763	-2.05662249015582	-2.76820288715471	-3.3034439885919	-2.05662249015582
carex_caryophyllea	-5.97892113587763	-2.23051213637417	-2.2074615780974	-2.39492338709788	-2.23051213637417
carex_curta	-5.97892113587763	-2.59163443738155	-3.40973297568042	-2.87495018266614	-2.59163443738155
carex_diandra	-5.28577395531768	-2.74694680560554	-2.98176352233692	-2.13635599287466	-2.55905975760579
carex_digitata	-5.97892113587763	-2.70947167169811	-2.06164788449493	-1.29119062284754	-1.67641925367123
carex_dioica	-5.97892113587763	-2.0257404543615	-3.13415009595511	-3.73115526898094	-2.0257404543615
carex_distans	-5.97892113587763	-1.90874353241641	-2.19201048988672	-3.02300950680273	-1.90874353241641
carex_disticha	-5.97892113587763	-2.39217810341888	-1.64303469815437	-1.50716457306543	-1.5750996356099
carex_divisa	-4.59262677475774	-2.29112984728379	-0.953474189544222	-1.01970057672546	-0.98658738313484
carex_echinata	-5.97892113587763	-1.57770139756305	-0.47726393507364	-1.97034722169636	-1.223805578385
carex_elata	-5.97892113587763	-2.07150357015492	-2.61118882663154	-3.11666776807052	-2.07150357015492
carex_elongata	-5.97892113587763	-2.69619688602213	-3.3621112413382	-2.61820355104277	-2.69619688602213
carex_extensa	-5.97892113587763	-2.13184014445452	-1.19778197493458	-1.58258776777436	-1.39018487135447
carex_flacca	-5.97892113587763	-3.0009226840667	-1.88027565723988	-0.526916370855307	-1.20359601404759
carex_hirta	-5.97892113587763	-2.57193942429832	-2.8777908286778	-2.38239806182998	-2.57193942429832
carex_hostiana	-5.97892113587763	-2.36124457500187	-4.12513673999141	-4.0511336717365	-2.36124457500187
carex_humilis	-5.97892113587763	-2.38292591354025	-1.80616414918491	-1.68879840385323	-1.74748127651907
carex_laevigata	-5.97892113587763	-2.42654776804596	-2.71385595776261	-2.50924650341951	-2.42654776804596
carex_lasiocarpa	-5.97892113587763	-3.28613106578487	-3.82641892174588	-1.90264287192496	-2.86453089683542
carex_limosa	-5.97892113587763	-2.58470818385057	-2.56207751177227	-2.04114722581995	-2.30161236879611
carex_magellanica	-5.97892113587763	-2.40630563581689	-3.195214796229	-3.03108960634404	-2.40630563581689
carex_maritima	-3.89947959419779	-0.704450032628482	-1.29780192770619	-4.53738794419805	-0.704450032628482
carex_montana	-5.97892113587763	-3.41024641604197	-3.34675464923507	-1.17474789889995	-2.26075127406751
carex_nigra	-5.97892113587763	-2.36901731709704	-3.27670371942168	-3.18715516697642	-2.36901731709704
carex_otrubae	-5.97892113587763	-2.25327446324977	-3.16854658154558	-3.31048373679487	-2.25327446324977
carex_ovalis	-5.97892113587763	-2.17987467966736	-2.94461425508357	-3.23335097749768	-2.17987467966736
carex_pallescens	-5.97892113587763	-1.88752507563022	-2.50420809302064	-3.37764402350902	-1.88752507563022
carex_panicea	-5.97892113587763	-2.05992785921472	-3.5299594733874	-4.05858983670677	-2.05992785921472
carex_paniculata	-5.97892113587763	-2.3064777377375	-3.40274986532153	-3.43828047159535	-2.3064777377375
carex_pauciflora	-5.97892113587763	-1.78481537719676	-1.63125783633308	-2.71011316368838	-1.78481537719676
carex_pilulifera	-5.97892113587763	-2.36753284939627	-2.70414599886663	-2.61756638182291	-2.36753284939627
carex_pseudocyperus	-5.97892113587763	-2.08288592465316	-1.86455685455325	-2.34727108699575	-2.08288592465316
carex_pulicaris	-5.97892113587763	-1.87088182442639	-2.65897397445555	-3.5656964073516	-1.87088182442639
carex_punctata	-5.97892113587763	-2.82946836562532	-1.87911654539925	-0.868665895897433	-1.37389122064834
carex_remota	-5.97892113587763	-2.44416816459488	-2.38431574777792	-2.14446550033697	-2.26439062405744
carex_riparia	-5.97892113587763	-2.58072074075315	-3.28759689536739	-2.77464149560992	-2.58072074075315
carex_rostrata	-5.97892113587763	-2.20449846137287	-2.1824978955823	-2.42198705458539	-2.20449846137287
carex_saxatilis	-5.97892113587763	-1.94232988937164	-3.15891832166948	-3.92274462467502	-1.94232988937164
carex_strigosa	-5.97892113587763	-3.09954761140641	-1.50446049130478	0.0461486497592181	-0.72915592077278
carex_sylvatica	-5.97892113587763	-2.44823033191934	-1.9078574996274	-1.65988291753755	-1.78387020858247
carex_vaginata	-5.97892113587763	-2.46439929177225	-2.06167652984273	-1.78136402804705	-1.92152027894489
carex_vesicaria	-5.97892113587763	-1.85452005151684	-3.13202067310345	-4.0714666518186	-1.85452005151684
catapodium_marinum	-4.63113980619654	-1.46256185065242	-2.26808054279286	-1.09153501692472	-1.46256185065242
catapodium_rigidum	-4.63113980619654	-1.32405693603591	-1.25677868916755	-0.357242992532419	-0.807010840849985
centaurea_cyanus	-4.43810857215328	-0.505937961575804	-1.32860532672897	-1.64997848263929	-0.505937961575804
centaurea_nigra	-4.43810857215328	-0.392612537853519	-0.944258115317897	-1.49228211867278	-0.392612537853519
centaurea_scabiosa	-4.43810857215328	-0.214806526734162	-0.429376589334374	-1.33301261492797	-0.214806526734162
centaurium_erythraea	-3.70690652826451	0.0378571014039717	0.845711740293894	1.01001449312001	0.927863116706954
centaurium_littorale	-3.70690652826451	-0.0957010889534223	0.448896032616886	0.880315166157794	0.66460559938734
centaurium_pulchellum	-3.70690652826451	-0.0968581220326753	-0.0877348974659826	0.345998302233431	0.129131702383724
cephalanthera_damasonium	-2.19768826424622	1.21948012647216	1.13098305299423	-0.803475205059581	1.21948012647216
cephalanthera_longifolia	-2.19768826424622	0.317299018800389	-0.928389989506108	-1.05848603221637	0.317299018800389
cerastium_alpinum	-3.37528355133246	-0.0696269302052011	-0.92001326975142	-2.80999030438847	-0.0696269302052011
cerastium_arcticum	-4.06843073189241	-0.635720254027592	-1.59470919541016	-2.35249958240243	-0.635720254027592
cerastium_arvense	-4.76157791245235	-0.0313148973305231	-0.289728291789264	-2.25632939217567	-0.0313148973305231
cerastium_fontanum	-4.76157791245235	-2.85550569077336	-1.89421590679983	1.78756457969943	-0.0533256635502014
cerastium_glomeratum	-4.76157791245235	-2.63665424712472	-2.38019039433999	0.863887204861995	-0.758151594738995
cerastium_pumilum	-4.06843073189241	-1.63095950849773	-2.82779181749151	-1.5951036955435	-1.63095950849773
cerastium_semidecandrum	-4.76157791245235	-1.65229171523991	-2.55581438621981	-1.28046185078744	-1.65229171523991
ceratophyllum_demersum	-1.58139685513883	1.37077201459284	0.532899649432128	2.60465324856839	1.56877644900026
ceratophyllum_submersum	-1.58139685513883	1.8302991222247	0.612549968770298	1.76524935264283	1.8302991222247
chenopodium_ficifolium	-4.30707001446596	-2.78791864175156	-4.7811467686981	-0.256613903724222	-2.51888033621116
chenopodium_glaucum	-2.92077565334607	0.955110113966079	0.67547814684381	-2.28604649961759	0.955110113966079
chenopodium_hybridum	-4.30707001446596	-0.672552111338204	0.0282591229066195	0.322058927053786	0.175159024980203
chenopodium_murale	-2.92077565334607	0.909777989793989	2.6987696923763	-0.172090705740916	1.26333949331769
chenopodium_polyspermum	-4.30707001446596	-1.26653644114016	-1.4674018405313	0.0143666232197795	-0.726517608655761
chenopodium_rubrum	-4.30707001446596	-1.62482832039099	-0.737696421790287	1.46065580046245	0.361479689336083
chrysosplenium_alternifolium	-3.36476328914651	-0.338054484106416	0.537665589604832	2.18995238937387	1.36380898948935
chrysosplenium_oppositifolium	-3.36476328914651	0.746383394245059	1.96106003313119	1.44447107619728	1.70276555466423
cirsium_acaule	-5.28570938117492	-1.07737345931478	-1.3390774022324	-2.34129104563953	-1.07737345931478
cirsium_arvense	-5.28570938117492	-2.16474244495702	-2.66986746113644	-1.4973431332591	-2.08360529719777
cirsium_dissectum	-5.28570938117492	-1.48935269904105	-1.46944345961407	-1.64769862356866	-1.48935269904105
cirsium_eriophorum	-5.28570938117492	-1.64448865683305	-0.0697843230959903	0.0622324285334277	-0.00377594728128128
cirsium_heterophyllum	-5.28570938117492	-1.17348242854999	-1.23290673623622	-2.04290244117293	-1.17348242854999
cirsium_palustre	-5.28570938117492	-1.84358601555947	-1.84628172363751	-1.31607025455525	-1.58117598909638
cirsium_vulgare	-5.28570938117492	-2.61363369199761	-3.74698803943015	-1.67668121747163	-2.61363369199761
clinopodium_acinos	-3.01088881691042	0.958107555704694	0.377757959221501	-2.78365049745044	0.958107555704694
clinopodium_ascendens	-4.39718317803031	-0.820066873525322	-1.39620757482152	-1.00126717303342	-0.820066873525322
clinopodium_calamintha	-3.01088881691042	-0.449615871267778	1.11203399286019	0.766072390133195	0.939053191496693
clinopodium_vulgare	-4.39718317803031	0.00576498298014438	0.72112763532878	-0.53559567589406	0.09276597971736
cochlearia_anglica	-4.05669929641062	-0.512052982656574	0.0535087044657718	0.565011900254938	0.309260302360355
cochlearia_danica	-4.05669929641062	-1.27945277342632	-2.30839607034238	-0.262093293013719	-1.27945277342632
cochlearia_pyrenaica	-4.05669929641062	-1.71383938081295	-1.05419463348659	1.86088135861533	0.40334336256437
cornus_sanguinea	-2.32643517286073	1.77896317421645	2.58964457197931	2.2419794686752	2.41581202032726
cornus_suecica	-1.63328799230078	1.95803870774909	1.14561143488037	0.439795264510978	1.95803870774909
crataegus_laevigata	-4.76706086283848	-1.20994396554872	-1.70032389770431	-1.32146406556604	-1.20994396554872
crataegus_monogyna	-4.76706086283848	-0.22553017977948	0.201811501352065	-1.38815623804814	-0.22553017977948
crepis_biennis	-4.30098908111464	-0.509241857384313	-1.23245509417679	-1.25219196429548	-0.509241857384313
crepis_capillaris	-4.30098908111464	-0.40216326008809	-1.57729386698509	-1.81118793169623	-0.40216326008809
crepis_paludosa	-4.30098908111464	-0.357445141052916	0.714088705890114	0.39075840310863	0.552423554499372
cuscuta_epithymum	-1.07198781326336	2.51040901719281	4.50430061063816	2.41005970013804	3.4571801553881
cuscuta_europaea	-2.45828217438325	1.07313346350495	0.756513062676752	1.53682325955235	1.14666816111455
dactylorhiza_fuchsii	-4.6849661108575	-1.37253690926042	-2.43695006969209	-1.55626796625002	-1.37253690926042
dactylorhiza_incarnata	-4.6849661108575	-0.716680915637403	-0.283871421011906	-0.714901304815874	-0.49938636291389
dactylorhiza_maculata	-4.6849661108575	-0.608514452098877	-0.366056046755131	-1.01341885763615	-0.608514452098877
dactylorhiza_praetermissa	-4.6849661108575	-1.94536378051043	-3.0260225122448	-0.999686666302723	-1.94536378051043
dactylorhiza_purpurella	-4.6849661108575	-1.52238801900073	-0.137841153639105	1.04254316928358	0.452351007822235
daphne_laureola	-2.22922199878857	1.53163021192531	2.59904707180821	2.95521331620159	2.7771301940049
daphne_mezereum	-0.842927637668683	2.73771433807622	1.24708010472964	-0.808921903178802	2.73771433807622
deschampsia_cespitosa	-5.01787429565516	-1.26118976688754	-0.079017735613369	-0.137320501977463	-0.108169118795416
deschampsia_flexuosa	-5.01787429565516	-1.11274519849519	-1.24679691280698	-1.60198881595577	-1.11274519849519
deschampsia_setacea	-5.01787429565516	-1.47862200160088	0.916458102271735	1.29301980533433	1.10473895380303
dianthus_armeria	-1.89711301264003	1.13366636954259	1.62365575262634	-0.983839044629938	1.13366636954259
dianthus_deltoides	-3.28340737375992	0.101553101641265	-0.641031379132908	-1.18429964058653	0.101553101641265
draba_incana	-4.20672101243332	0.337723654145797	0.517609524793715	-0.993229681222413	0.337723654145797
draba_muralis	-4.20672101243332	-1.12110205900039	-2.14972261750289	-0.742910397226647	-1.12110205900039
draba_norvegica	-4.20672101243332	-0.407944673148171	0.881048465977705	0.861545914549513	0.871297190263609
drosera_anglica	-1.65986468587252	2.26981738439623	3.31706960370581	1.93051324027796	2.62379142199189
drosera_intermedia	-2.35301186643246	2.01960271855691	4.38840900135824	3.50228196960903	3.94534548548364
drosera_rotundifolia	-2.35301186643246	2.06497027286367	3.49529585473898	2.51843371437624	3.00686478455761
dryopteris_aemula	-3.28838844044656	0.382606828970921	1.3180963540116	1.69338987594895	1.50574311498027
dryopteris_affinis	-3.28838844044656	-2.12668438048375	-3.2316945131169	2.1621814277298	-0.53475654269355
dryopteris_carthusiana	-3.28838844044656	-0.691049621708384	-1.51383473469146	1.0087716886045	-0.252531523043481
dryopteris_dilatata	-3.28838844044656	-1.02948977088692	0.250024118093662	3.4495108397467	1.84976747892018
dryopteris_expansa	-3.28838844044656	-2.46505132057551	-1.16229554231442	4.9083142787158	1.87300936820069
dryopteris_oreades	-3.28838844044656	-0.273841762227067	0.457478104693051	2.14566880902638	1.30157345685971
dryopteris_submontana	-3.28838844044656	0.428186711720311	1.3972087149516	1.68134247139017	1.53927559317088
eleocharis_acicularis	-4.13007693697478	-0.426522349818413	0.303794862145509	0.486356284988775	0.395075573567142
eleocharis_multicaulis	-4.13007693697478	-0.942497969361748	-0.443844158645816	0.770668503284122	0.163412172319153
eleocharis_palustris	-4.13007693697478	-1.51573744678082	-0.281687782029202	2.07930383473888	0.898808026354838
eleocharis_quinqueflora	-4.13007693697478	-0.502294878638323	-0.775851244397445	-0.441744763914357	-0.502294878638323
eleocharis_uniglumis	-4.13007693697478	-1.23919150473165	-1.59012452982756	0.217775202842175	-0.686174663492693
elytrigia_atherica	-4.61890463690529	-1.28081393307834	-0.475316550356087	0.364058526672063	-0.055629011842012
elytrigia_juncea	-4.61890463690529	-0.675161075645955	-2.09796487786328	-2.46989551569991	-0.675161075645955
elytrigia_repens	-4.61890463690529	-0.89841205801776	-1.06096506470669	-0.9863937377997	-0.89841205801776
epilobium_alsinifolium	-3.7479292206544	0.372556434669619	-0.0300033048637111	-0.623364300878499	0.372556434669619
epilobium_anagallidifolium	-3.7479292206544	0.850752636387715	0.223067450372986	-1.32668594907799	0.850752636387715
epilobium_hirsutum	-3.7479292206544	-0.0477070713008658	-1.5787382825867	-1.33157226666052	-0.0477070713008658
epilobium_lanceolatum	-3.7479292206544	-0.244263133195063	0.747418676890062	1.38769681660464	1.06755774674735
epilobium_montanum	-3.7479292206544	0.462282926879124	0.647432966735299	-0.125381013698499	0.462282926879124
epilobium_obscurum	-3.7479292206544	-0.4036839454542	-1.9853664493052	-1.02624668507235	-0.4036839454542
epilobium_palustre	-3.7479292206544	0.202107818568616	-0.320787959372084	-0.573251723184867	0.202107818568616
epilobium_parviflorum	-3.7479292206544	0.423716366277548	0.288914808609196	-0.40676605062145	0.423716366277548
epilobium_roseum	-3.7479292206544	0.216315032275541	-0.370337631010342	-0.651215822236974	0.216315032275541
epilobium_tetragonum	-3.7479292206544	-1.48355733639227	-3.16112567544365	-0.0422591293346517	-1.48355733639227
epipactis_atrorubens	-4.19152736130245	-0.691523383554286	-1.06207627716465	-0.481730504538457	-0.691523383554286
epipactis_helleborine	-4.19152736130245	-0.645256042559804	0.462324378914263	0.950135469551489	0.706229924232876
epipactis_leptochila	NA	-0.925842477624596	-2.06968933421858	-1.02070537345177	-0.925842477624596
epipactis_palustris	-4.19152736130245	-0.138289717651587	-0.31962743981432	-0.845748998993528	-0.138289717651587
epipactis_phyllanthes	-4.19152736130245	-0.739601460941941	-1.99505193669855	-1.31855000929706	-0.739601460941941
epipactis_purpurata	-4.19152736130245	-0.462813856381682	0.264037439510671	0.386964157791653	0.325500798651162
equisetum_arvense	-2.2701482754629	1.17794239300372	0.642001094480275	1.61748534400585	1.17794239300372
equisetum_fluviatile	-2.2701482754629	1.11703404032629	0.798001562664208	1.89530251754464	1.34665204010442
equisetum_hyemale	-2.2701482754629	1.00923223265132	0.521018852205772	1.83392342243613	1.17747113732095
equisetum_palustre	-2.2701482754629	1.36221292175926	1.96673150576866	2.57367469778316	2.27020310177591
equisetum_pratense	-2.2701482754629	1.23394920724926	-0.0315937934372492	0.831876827597233	1.23394920724926
equisetum_sylvaticum	-2.2701482754629	1.89779211971875	1.62259678579175	1.15838158188727	1.89779211971875
equisetum_telmateia	-2.2701482754629	1.13220529499401	2.94428907117357	4.01124751671856	3.47776829394607
equisetum_variegatum	-2.2701482754629	1.63865134077204	1.69761275457833	1.75167910856727	1.7246459315728
erica_cinerea	-3.33750905740052	1.44406171969117	2.93291929797991	1.0796143319108	2.00626681494536
erica_tetralix	-3.33750905740052	1.42722157015955	3.76918129422801	1.94955662722216	2.85936896072508
erica_vagans	-3.33750905740052	0.877498239562383	0.814518514166182	0.0943405083546639	0.877498239562383
eriophorum_angustifolium	-4.76994139428607	-0.253393289990093	2.07009506037199	0.529655743771627	1.29987540207181
eriophorum_latifolium	-4.76994139428607	-1.60448224276	-2.41104793054476	-1.2493093416053	-1.60448224276
eriophorum_vaginatum	-4.76994139428607	-0.751634411244008	-0.853743172600445	-1.39770024669298	-0.751634411244008
erodium_maritimum	-3.41442389018109	-0.142747093401264	-0.304280772791433	0.850540700600575	0.273129963904571
erodium_moschatum	-3.41442389018109	-0.447461563744261	-0.121875936540391	1.64237447753761	0.76024927049861
erophila_glabrescens	-4.20672101243332	-3.7889813131153	-5.74172691580412	1.00084381270194	-2.37044155155109
erophila_majuscula	-4.20672101243332	-1.64605622965327	-2.55400415691769	-0.0972835953356858	-1.32564387612669
erysimum_cheiranthoides	-4.05145497347972	0.297477594324942	0.582462822454504	-0.513811366464156	0.297477594324942
erysimum_cheiri	-4.05145497347972	-1.50711157888744	-1.73864764877266	0.774256508733443	-0.482195570019607
euphorbia_amygdaloides	-3.65169415995019	0.526284219641399	0.543836702057057	-0.149918965182197	0.526284219641399
euphorbia_exigua	-2.95854697939024	1.33273593093916	0.151233483698469	-2.15542560613631	1.33273593093916
euphorbia_helioscopia	-3.65169415995019	0.929859532075856	-0.285558076674969	-1.78646436878314	0.929859532075856
euphorbia_lathyris	-3.65169415995019	-2.58762262706925	-3.10899976114929	2.42505826503275	-0.341970748058267
euphorbia_paralias	-3.65169415995019	0.411588124095462	1.6190941862238	1.15473071007642	1.38691244815011
euphorbia_peplus	-3.65169415995019	0.31237213028878	-1.55148323830904	-1.81741472684305	0.31237213028878
euphorbia_platyphyllos	-3.65169415995019	0.229924934091313	0.138424356544214	0.0373872604051313	0.229924934091313
euphorbia_portlandica	-3.65169415995019	0.192353146293327	0.931756549820388	0.905863029277279	0.918809789548834
euphrasia_anglica	-2.71541040913235	0.686183584028252	1.34290368799678	-2.13028732923828	0.686183584028252
euphrasia_confusa	NA	0.770316319931822	1.69754721889793	-1.94390927014427	0.770316319931822
euphrasia_foulaensis	NA	0.652186612804762	0.511966522571354	-2.89323055221673	0.652186612804762
euphrasia_frigida	NA	1.18192665495633	0.563311953345809	-3.90136520574541	1.18192665495633
euphrasia_micrantha	NA	0.930636129639542	3.54185311974208	-0.420242988715564	1.56080506551326
euphrasia_nemorosa	-4.79485195081219	-0.145876970704808	-1.27803712440584	-3.08710703217478	-0.145876970704808
euphrasia_pseudokerneri	-2.71541040913235	0.326939477004252	0.302492688071145	-2.45221011511591	0.326939477004252
euphrasia_scottica	-4.79485195081219	-1.2381693636026	-1.67036329363995	-1.2948484156133	-1.2381693636026
euphrasia_tetraquetra	NA	0.176385563016832	1.3167387014958	-1.13685627371642	0.176385563016832
fallopia_convolvulus	-3.6462733859819	1.5232119186746	1.45231317127057	-1.22363446990033	1.5232119186746
fallopia_dumetorum	-2.25997902486201	0.20827849004275	1.82207444313788	1.77599365923068	1.79903405118428
filago_lutescens	-2.29356087457559	-0.0721940407454771	-1.08589153528871	-2.13466908454359	-0.0721940407454771
filago_minima	-4.37300241625543	0.209984009079895	0.928057365864207	-0.685076283041411	0.209984009079895
filago_vulgaris	-3.67985523569549	0.437553416341676	0.659335625471935	-1.40893683795724	0.437553416341676
filipendula_ulmaria	-2.54838982474043	1.44318151580081	1.44954684636144	1.29588387421689	1.44318151580081
filipendula_vulgaris	-2.54838982474043	1.5879031177375	2.08464502682843	1.6415388508105	1.86309193881946
fumaria_bastardii	-4.34456178521762	-1.30339218867578	-0.816437135495178	0.658374928595217	-0.0790311034499806
fumaria_capreolata	-4.34456178521762	-1.03504862166954	-0.464314789230723	0.473810140847181	0.00474767580822888
fumaria_densiflora	-4.34456178521762	-0.399662456213216	1.73177620148069	1.39912880064595	1.56545250106332
fumaria_muralis	-4.34456178521762	-2.54554442197135	-3.55001423966046	0.409102291021055	-1.5704559743197
fumaria_occidentalis	-4.34456178521762	-0.617992733219058	3.14476829315713	3.24878144633407	3.1967748697456
fumaria_officinalis	-4.34456178521762	-0.260918563026884	-0.712281888776385	-1.32241707598379	-0.260918563026884
fumaria_parviflora	-2.95826742409773	-0.0620229094841716	3.62147725715644	2.61355076286361	3.11751401001002
fumaria_purpurea	-4.34456178521762	-0.655269728169466	0.701386509223761	0.879953652301519	0.79067008076264
fumaria_vaillantii	-2.95826742409773	-0.112915530130736	1.56255654933502	0.656415296335321	1.10948592283517
galeopsis_angustifolia	-1.4192840032831	3.41395675986621	4.61028818522882	-3.02106942017692	3.41395675986621
galeopsis_speciosa	-2.80557836440299	1.33940779121482	1.37185496142997	-2.11040470667299	1.33940779121482
galium_aparine	-4.09589298515774	-0.205745444463578	-0.0918007051818998	-0.27724235454187	-0.184521529861885
galium_boreale	-4.09589298515774	0.180791015609139	0.285473224716716	-0.673041344788688	0.180791015609139
galium_mollugo	-4.09589298515774	-0.437390134057889	-2.22202839585968	-1.94418066603103	-0.437390134057889
galium_odoratum	-4.09589298515774	0.296316487762745	1.41978747716255	0.230221963349939	0.825004720256247
galium_palustre	-4.09589298515774	-0.449525511534625	-0.854679021333497	-0.552560536551373	-0.449525511534625
galium_parisiense	-2.70959862403785	0.753874518947657	1.84052529937843	-0.264156276804005	0.788184511287215
galium_saxatile	-4.09589298515774	-0.155808391618265	-0.534697113476835	-0.820012868527431	-0.155808391618265
galium_sterneri	-4.09589298515774	-1.2116603660733	-1.0332818622094	0.793106331650084	-0.120087765279658
galium_uliginosum	-4.09589298515774	-0.236204634074627	-0.700056879633344	-0.824580149771215	-0.236204634074627
galium_verum	-4.09589298515774	0.594223735917421	1.04529471671542	-0.740085293406548	0.594223735917421
genista_anglica	-3.3878668120217	0.79068373128295	3.00977630210115	0.86349018010159	1.93663324110137
genista_tinctoria	-4.08101399258164	0.404459807065201	0.619956384744487	-0.753881888819576	0.404459807065201
gentianella_amarella	-3.79952475637249	0.718831437249839	0.726582663305305	-0.670342119307825	0.718831437249839
gentianella_campestris	-2.4132303952526	1.18154490816739	1.25930395290696	-1.06304777154128	1.18154490816739
gentianella_germanica	-2.4132303952526	0.452936924176854	0.58334053270184	-0.28179522376532	0.452936924176854
geranium_columbinum	-3.77224301486554	0.309568384293483	0.111724888733503	-0.407973955767363	0.309568384293483
geranium_dissectum	-3.77224301486554	0.0835112646236083	-1.50687540778133	-1.57446001294245	0.0835112646236083
geranium_molle	-3.77224301486554	0.526499373142747	-0.545588842266575	-1.49914966446597	0.526499373142747
geranium_pratense	-3.77224301486554	-0.0112705054988224	2.73048676650027	2.85246570158401	2.79147623404214
geranium_purpureum	-3.77224301486554	-0.322951975776014	-0.256381418314984	0.488960457323144	0.11628951950408
geranium_pusillum	-3.77224301486554	-0.282710457739143	-1.34974100419024	-0.684882164625856	-0.282710457739143
geranium_robertianum	-3.77224301486554	0.444507225017527	0.367365401652211	-0.422211124296743	0.444507225017527
geranium_rotundifolium	-3.77224301486554	-2.17084308144123	-3.5920181417646	0.849105945203961	-1.37145609828032
geranium_sanguineum	-3.77224301486554	0.113348609304248	-0.603325457072807	-0.730584751595202	0.113348609304248
geranium_sylvaticum	-3.77224301486554	0.481013882732473	1.0206290261506	0.158039184771758	0.589334105461181
geum_rivale	-2.65544923342862	1.90708271850778	2.60071891306068	1.28890279620722	1.94481085463395
geum_urbanum	-2.65544923342862	1.77035479658308	2.2251102415569	1.18674996855285	1.77035479658308
glyceria_declinata	-3.80594311107603	-1.99026975525967	-1.08314112229595	2.92432664527961	0.920592761491829
glyceria_fluitans	-3.80594311107603	-1.06063191919121	-2.07570602382036	0.0724860716182798	-1.00160997610104
glyceria_maxima	-3.80594311107603	-0.724903387337653	-0.882527305690686	0.59420772604084	-0.144159789824923
glyceria_notata	-3.80594311107603	-0.384182283362254	0.576090916564556	1.37138374034528	0.97373732845492
gnaphalium_supinum	-3.59802760889275	0.195161414696388	-0.930875427551881	-2.33830225462412	0.195161414696388
gnaphalium_sylvaticum	-2.21173324777286	2.10503258088565	2.95517618680177	-2.27199297264899	2.10503258088565
gnaphalium_uliginosum	-4.2911747894527	-1.4316297934758	-2.51649727288009	-0.670341683607962	-1.4316297934758
gymnocarpium_dryopteris	-2.59559510170816	1.39034144357454	0.640503278353835	0.490952820302422	1.39034144357454
gymnocarpium_robertianum	-2.59559510170816	1.41306664525879	0.927570520910433	0.732569659490509	1.41306664525879
helleborus_foetidus	-3.01615327655085	-0.180956470068992	-0.211976233232065	1.87618942782487	0.832106597296405
helleborus_viridis	-3.01615327655085	0.897473693983617	0.0641545841248263	-0.00454008292345232	0.897473693983617
holcus_lanatus	-4.04786295205393	-1.84240205133192	-1.99669824430608	1.19451550894866	-0.401091367678706
holcus_mollis	-4.04786295205393	-1.176877049781	-1.17767362125736	0.682490128895537	-0.247591746180911
hordeum_marinum	-2.92944843948693	-0.00799559054035504	0.436666716663727	-0.617307026421569	-0.00799559054035504
hordeum_murinum	-4.31574280060682	-0.545469713527406	-2.56729796715108	-2.54632346426228	-0.545469713527406
hordeum_secalinum	-4.31574280060682	-0.429622799960914	1.22145796727743	1.01073864303325	1.11609830515534
hymenophyllum_tunbrigense	-1.49398916802065	2.88037102900471	4.1470415368046	3.38766488737526	3.76735321208993
hymenophyllum_wilsonii	-0.800841987460701	3.32904623536319	3.26477189257588	1.60804483042957	3.32904623536319
hypericum_androsaemum	-3.38951689330678	0.21182401761218	-1.08258600348131	-0.583316458522051	0.21182401761218
hypericum_elodes	-3.38951689330678	0.822420483227929	2.96737852706389	2.24545514079164	2.60641683392777
hypericum_hirsutum	-3.38951689330678	0.579284349946194	2.57188614891317	2.3362350292044	2.45406058905878
hypericum_humifusum	-3.38951689330678	0.775692371326134	0.860042294197425	0.231575131728771	0.775692371326134
hypericum_maculatum	-3.38951689330678	-2.14649024075575	-2.29972562249489	2.91617243920023	0.308223408352675
hypericum_montanum	-2.69636971274684	0.841533229292553	-0.46203847144936	-1.22218734985085	0.841533229292553
hypericum_pulchrum	-3.38951689330678	0.734820279205065	-0.131748681921983	-0.678471660148499	0.734820279205065
hypericum_tetrapterum	-3.38951689330678	0.828085678576179	1.36863037353207	0.63537659656333	1.0020034850477
hypericum_undulatum	-3.38951689330678	0.459472188276616	1.87484754931104	1.87882075294142	1.87683415112623
hypochaeris_glabra	-2.94817985778184	0.401385625473406	1.97510111965474	0.0620621247790749	1.01858162221691
hypochaeris_radicata	-4.33447421890173	-0.963133361069696	-0.952711503225899	-0.136712525015355	-0.544712014120627
inula_conyzae	-3.30251200933925	0.613968714641427	0.547762208144511	0.429943461589799	0.613968714641427
inula_crithmoides	-3.30251200933925	0.339364126519734	1.2788165307461	1.71020696043477	1.49451174559044
inula_helenium	-3.30251200933925	1.13583953420672	0.298445501494505	-0.863114884190804	1.13583953420672
iris_foetidissima	-2.78547299573455	0.0136312689378308	1.05054181140938	3.24586738316724	2.14820459728831
iris_pseudacorus	-2.78547299573455	0.855230658496784	-0.379215821602439	0.132910971037514	0.855230658496784
isoetes_echinospora	-0.962853065734095	2.08130058798827	2.10463708229921	4.08620226371321	3.09541967300621
isoetes_lacustris	-0.962853065734095	1.92020144534583	0.383015554070786	2.68677902076967	1.92020144534583
isolepis_cernua	-3.27450257828961	-0.0234412359695357	0.458466793150629	1.67573348849822	1.06710014082443
isolepis_setacea	-3.27450257828961	-0.126774022573964	-1.72533017689589	-0.301397908339443	-0.126774022573964
juncus_acutiflorus	-4.01606696653197	-1.46031708561713	-3.04713947633366	-0.55168290254826	-1.46031708561713
juncus_acutus	-4.01606696653197	-0.304836968670272	-1.1671238788681	-0.982627538976417	-0.304836968670272
juncus_alpinoarticulatus	-4.01606696653197	-0.32012761723536	-0.647549358854736	-0.432471721832872	-0.32012761723536
juncus_articulatus	-4.01606696653197	-1.72325815865224	-0.490138572676862	2.53120014717876	1.02053078725095
juncus_balticus	-4.01606696653197	0.114517971722579	0.8691886719944	0.214975131100386	0.542081901547393
juncus_bulbosus	-4.01606696653197	-0.653190905306358	-1.34574718780082	-0.464542974636962	-0.653190905306358
juncus_compressus	-3.32291978597202	0.800036032359792	-0.0116808399487197	-2.03693050211716	0.800036032359792
juncus_conglomeratus	-4.01606696653197	-1.20280514249777	-0.666362138537406	1.31407054900927	0.323854205235931
juncus_effusus	-4.01606696653197	-1.61751966772521	-0.830310207367083	1.97955153063448	0.574620661633697
juncus_gerardii	-4.01606696653197	-0.107593280303027	-0.102698991654923	-0.312690028497725	-0.107593280303027
juncus_inflexus	-4.01606696653197	-0.317785012185926	0.291587499727407	0.501979926650403	0.396783713188905
juncus_maritimus	-4.01606696653197	-0.0203290252908375	1.36030324387734	0.975783697010157	1.16804347044375
juncus_subnodulosus	-4.01606696653197	-0.624451202671855	-0.872449168099262	-0.0487243602044081	-0.460586764151835
juncus_trifidus	-4.01606696653197	0.0943770691833556	-1.22462956451942	-1.83856130033499	0.0943770691833556
juncus_triglumis	-4.01606696653197	0.169471269815163	0.141454675553326	-0.622665461525856	0.169471269815163
kickxia_elatine	-3.51868713359917	0.414973568930572	-0.650051473328471	-0.835005789893082	0.414973568930572
kickxia_spuria	-3.51868713359917	0.327954745043419	-0.0506568947130678	-0.0615735635033727	0.327954745043419
lamium_album	-4.2302538309824	0.167904870628383	-0.595262015007277	-1.81709724347776	0.167904870628383
lamium_amplexicaule	-4.2302538309824	-0.281790634746193	-1.87256969949693	-2.19501391721826	-0.281790634746193
lamium_confertum	-4.2302538309824	-0.093634823850455	-0.662476698968056	-1.36123253848087	-0.093634823850455
lamium_hybridum	-4.2302538309824	-2.27460339500271	-2.70384287365583	0.959338429135874	-0.872252222259976
lamium_purpureum	-4.2302538309824	0.70487328443604	0.597897587517127	-1.69787446856867	0.70487328443604
lathyrus_aphaca	-2.70425126614242	0.554179729765577	2.0871893025258	0.393402765643451	1.24029603408462
lathyrus_japonicus	-4.09054562726231	0.0214765538295299	-0.248376848075141	-0.876757033085393	0.0214765538295299
lathyrus_linifolius	-4.09054562726231	0.582765269549191	0.51690407096887	-1.2340535454807	0.582765269549191
lathyrus_nissolia	-4.09054562726231	-0.846705879305698	-0.542933140457033	0.565051540803171	0.0110592001730688
lathyrus_pratensis	-4.09054562726231	-0.163989978425709	0.493022925852808	0.235575805353034	0.364299365602921
lathyrus_sylvestris	-4.09054562726231	-0.110777460352096	-1.24260692932269	-1.60647908596969	-0.110777460352096
lemna_gibba	-2.68889117156531	0.960935205460612	1.67432569118478	2.18285039044419	1.92858804081449
lemna_minor	-2.68889117156531	0.49635913094214	-0.534708853436422	0.902967994859934	0.49635913094214
lemna_trisulca	-2.68889117156531	1.32533424300864	1.08389434298878	0.86362096715213	1.32533424300864
leontodon_autumnalis	-4.24411747306648	-2.01189738214279	-0.708611518848474	2.39932852375891	0.845358502455216
leontodon_hispidus	-4.24411747306648	0.0688607486080224	1.46300274893692	0.409426530042668	0.936214639489792
leontodon_saxatilis	-4.24411747306648	-0.78877245081076	-0.45851135033185	0.203178829611466	-0.127666260360192
lepidium_campestre	-4.26387647338573	0.169931379135767	-0.811236854901094	-2.10946811656361	0.169931379135767
lepidium_heterophyllum	-4.26387647338573	-0.0891449279570487	-0.0717339226490162	-0.851812570125898	-0.0891449279570487
lepidium_latifolium	-4.26387647338573	-1.0632757300459	-2.00031588527325	-0.832132928572436	-1.0632757300459
lepidium_ruderale	-4.26387647338573	-0.83899538370358	0.0238497761092038	0.743472040125384	0.383660908117294
limonium_humile	-3.12066130219971	0.529736804514655	1.3407861204098	1.78270408963626	1.56174510502303
limonium_vulgare	-3.12066130219971	1.00055444942452	2.12169471275458	1.6219773921613	1.87183605245794
linaria_repens	-3.52035866493434	-0.209117859472269	-1.20917202627788	-0.149539979642835	-0.209117859472269
linaria_vulgaris	-3.52035866493434	1.11084894770859	0.784205165004108	-0.796096402722578	1.11084894770859
linum_bienne	-3.08227676639051	0.445688450201055	-0.446875056397141	0.245728403792271	0.445688450201055
linum_catharticum	-3.08227676639051	1.19753338416798	3.38113057050121	2.57004416275677	2.97558736662899
linum_perenne	-3.08227676639051	0.552474984670512	-1.24332820023111	-0.764297808980607	0.552474984670512
lithospermum_arvense	-1.58694394023951	1.99981350074636	1.38457657118239	-2.28784774203507	1.99981350074636
lithospermum_officinale	-3.66638548191935	0.62640588948478	0.664688412254177	-0.260920678440121	0.62640588948478
lithospermum_purpureocaeruleum	-3.66638548191935	0.0400805498119319	-1.38566504110219	-1.13862345245079	0.0400805498119319
lotus_angustissimus	-2.59905244242427	0.584862243708773	1.20416131451517	1.16674380555693	1.18545256003605
lotus_corniculatus	-3.29219962298421	-0.854583357247246	-1.62525191977011	1.21622177318369	-0.204515073293209
lotus_glaber	-3.29219962298421	0.748102139307723	0.816851609769001	0.452954309612863	0.748102139307723
lotus_pedunculatus	-3.29219962298421	0.565370254837735	-0.345218640064979	-0.343652171281141	0.565370254837735
lotus_subbiflorus	-3.29219962298421	0.0900778026821301	1.65662578756313	2.60877716065817	2.13270147411065
luzula_campestris	-3.34671318873544	0.607811530769435	0.850020034883338	0.649411690186938	0.749715862535138
luzula_forsteri	-3.34671318873544	0.0731350329989287	-0.818978654013938	0.0497659968306744	0.0731350329989287
luzula_multiflora	-3.34671318873544	0.168046847858767	-0.736314740287923	-0.0573937191629869	0.168046847858767
luzula_pilosa	-3.34671318873544	0.770421533831051	0.3157463201441	-0.210082030675532	0.770421533831051
luzula_spicata	-3.34671318873544	1.2020009473213	0.790052270152631	-0.598934907647505	1.2020009473213
luzula_sylvatica	-3.34671318873544	0.423199922319522	0.494188334187561	0.662803206390987	0.578495770289274
lycopodium_annotinum	-1.7771310855037	2.35706445768009	2.20529517429051	1.88331898067805	2.35706445768009
lycopodium_clavatum	-1.7771310855037	2.47803827767497	1.37050436355071	0.80658052994849	2.47803827767497
lysimachia_nemorum	-3.58149648985214	0.664227154923743	1.0948147989594	0.276211693013084	0.68551324598624
lysimachia_nummularia	-3.58149648985214	0.359408032082618	0.883917649387943	0.674952789123881	0.779435219255912
lysimachia_thyrsiflora	-3.58149648985214	-0.435946550652516	-1.23070490931138	0.151039395894827	-0.435946550652516
lysimachia_vulgaris	-3.58149648985214	-0.0925497859763738	-1.27730638701759	-0.582355611163668	-0.0925497859763738
lythrum_portula	-2.69962634716061	0.764969869674607	-0.475266933694567	0.402090461301397	0.764969869674607
lythrum_salicaria	-2.69962634716061	1.24771850555944	0.684787162197951	0.596647285424241	1.24771850555944
malva_moschata	-3.44219742604777	0.35719563521214	1.0032424596884	1.09842049102895	1.05083147535867
malva_neglecta	-3.44219742604777	0.495158158093665	-0.448382004757352	-0.629129019179856	0.495158158093665
malva_sylvestris	-3.44219742604777	0.66980219268153	-0.0414190677446403	-0.571454151342876	0.66980219268153
medicago_arabica	-3.53428508401955	-0.659269428203231	-1.94239525301283	-0.0124243753819211	-0.659269428203231
medicago_lupulina	-3.53428508401955	0.684824714480649	0.0447649784930658	-0.713452429243792	0.684824714480649
medicago_minima	-2.14799072289966	1.15542882769182	2.1824861942594	0.48306056010019	1.33277337717979
medicago_polymorpha	-3.53428508401955	0.388676948670927	2.17238734894861	2.0064654728312	2.08942641088991
melica_nutans	-3.5109090404662	0.376873015323687	0.0540470813506608	-0.0379706581761162	0.376873015323687
melica_uniflora	-3.5109090404662	0.294482618221082	1.85497829888058	1.92774135355901	1.89135982621979
mentha_aquatica	-4.33134361180232	-0.515086248995485	-1.79631170719871	-1.86967108873543	-0.515086248995485
mentha_arvensis	-4.33134361180232	0.744774666116655	1.3585822235151	-1.2344989882459	0.744774666116655
mentha_pulegium	-2.25190207012248	2.79805958265983	4.93009923093011	-1.76955181391725	2.79805958265983
mentha_spicata	-4.33134361180232	-2.5641649788117	-4.32556136335455	-0.300763285258846	-2.3131623243067
mentha_suaveolens	NA	-0.299573544173007	-0.334102952336757	-0.838487743518433	-0.299573544173007
mercurialis_annua	-2.75635106601217	0.73560148572312	-0.223855676200958	0.590188672638082	0.73560148572312
mercurialis_perennis	-2.75635106601217	1.77000013875295	3.2423465804438	1.98759362322318	2.61497010183349
myosotis_arvensis	-4.20380112748893	-0.126506318276256	0.61332802929993	0.0372312393636325	0.325279634331781
myosotis_discolor	-4.20380112748893	-0.704160237916376	-1.35488100246983	-0.775669953125886	-0.704160237916376
myosotis_laxa	-4.20380112748893	-1.22898210865366	-0.951809246691669	0.677045544126839	-0.137381851282415
myosotis_ramosissima	-4.20380112748893	-0.65933488057574	-1.3305938195286	-0.841033484865928	-0.65933488057574
myosotis_scorpioides	-4.20380112748893	0.267561649817589	0.986943089262643	-0.377289636861345	0.304826726200649
myosotis_secunda	-4.20380112748893	-1.09744501096833	-2.9930615546036	-1.62728095915575	-1.09744501096833
myosotis_stolonifera	-4.20380112748893	-1.63189482858594	-0.0452782869825237	2.38940194370054	1.17206182835901
myriophyllum_alterniflorum	-2.6501226694715	-0.0298773726996679	-1.11791821189881	1.45564657402771	0.168864181064446
myriophyllum_spicatum	-2.6501226694715	0.444811909908402	-1.07359775700442	0.550588463705959	0.444811909908402
myriophyllum_verticillatum	-1.2638283083516	2.32180429499278	2.68247793515287	0.552679385694488	2.32180429499278
nuphar_lutea	-2.05172192254053	1.94603572437097	1.58261228009898	1.49187950798635	1.94603572437097
nuphar_pumila	-2.05172192254053	0.510375590994322	-1.2258045767772	1.55478291786346	0.510375590994322
oenanthe_aquatica	-5.04194499838855	-1.11655162835751	-0.909726997116392	-1.30909695025999	-1.10941197368819
oenanthe_crocata	-5.04194499838855	-1.35151495382251	-1.41279298349246	-1.34223628570604	-1.35151495382251
oenanthe_fistulosa	-3.65565063726866	-0.231245969754484	0.370142695056193	-1.79983857529345	-0.231245969754484
oenanthe_fluviatilis	-5.04194499838855	-2.00982474890877	-2.76824117064369	-1.38106488268477	-2.00982474890877
oenanthe_lachenalii	-5.04194499838855	-1.10736160564815	-1.30213305970652	-1.71988305826882	-1.10736160564815
oenanthe_pimpinelloides	-5.04194499838855	-1.9502323649978	-2.20371621938052	-0.93572469924352	-1.56972045931202
oenanthe_silaifolia	-4.34879781782861	-2.13664133744496	-1.81770582929312	-0.176896364261805	-0.997301096777462
ononis_repens	-3.17229264118963	1.09004137415203	0.96269658683931	0.172914600459722	1.09004137415203
ononis_spinosa	-3.17229264118963	1.45637539921849	1.69893443834588	0.176484401833364	1.45637539921849
ophrys_apifera	-3.94377178284971	-1.14584360057729	1.52264362280336	3.54470470220586	2.53367416250461
ophrys_insectifera	-2.55747742172982	1.11776170592725	-0.0975649672308183	-2.6027145008374	1.11776170592725
papaver_argemone	-2.62160597429613	1.58125075132638	0.676873862726936	-2.89323378300036	1.58125075132638
papaver_dubium	-4.00790033541602	-0.559741409771621	1.46556548662625	2.17744216309496	1.82150382486061
papaver_hybridum	-4.00790033541602	-0.153140480675841	1.43354464032845	1.3322194586056	1.38288204946703
papaver_rhoeas	-4.00790033541602	0.144953726709554	-0.86316695088765	-1.56068054738129	0.144953726709554
papaver_somniferum	-4.00790033541602	-3.04402527228429	-1.63525600827821	4.04518839321583	1.20496619246881
parapholis_incurva	-4.63113980619654	-1.26726958791035	-1.65968013096949	-0.873719130585487	-1.26669963077749
parapholis_strigosa	-4.63113980619654	-1.1160213624901	-1.76016346995765	-1.27669892041413	-1.1160213624901
pedicularis_palustris	-3.19406328140723	1.4350895074895	3.11162038878195	1.58490007737406	2.348260233078
pedicularis_sylvatica	-3.19406328140723	1.94172582544477	2.27025108554591	-0.269741861772531	1.94172582544477
persicaria_amphibia	-3.8519808438513	-0.404653075614119	0.692694743921952	1.42987362864068	1.06128418628131
persicaria_hydropiper	-3.8519808438513	0.35604415985262	-0.339790216394402	-1.12400580260916	0.35604415985262
persicaria_lapathifolia	-3.8519808438513	-0.0695907796679283	-1.98227745924903	-1.91522316642269	-0.0695907796679283
persicaria_maculosa	-3.8519808438513	0.968241937874063	0.539243025530834	-1.46936811672681	0.968241937874063
persicaria_minor	-2.46568648273141	-0.448057893911261	-1.19363730478145	-0.369648783468442	-0.448057893911261
persicaria_mitis	-2.46568648273141	0.613779104751038	2.45796872184659	1.158283245835	1.80812598384079
persicaria_vivipara	-3.8519808438513	0.465669509688523	0.25304644001512	-0.75041984587144	0.465669509688523
petroselinum_crispum	-4.45664995877335	-0.800651654219469	-2.70389892607495	-2.47573864126404	-0.800651654219469
petroselinum_segetum	-4.45664995877335	-1.13747661465642	-1.6548103062465	-0.753000100561689	-1.13747661465642
peucedanum_ostruthium	-3.78943043359679	-1.12210593523337	-1.54624611308228	-0.730963625041251	-1.12210593523337
peucedanum_palustre	-3.09628325303684	-0.687187203841389	-0.366120332211731	-0.420675306954661	-0.393397819583196
phleum_arenarium	-4.75069601826999	-0.56503825957933	0.456079387309187	-0.419661330681149	0.0182090283140193
phleum_bertolonii	-4.75069601826999	-1.27238019623197	-1.81402433609021	-1.27508118077526	-1.27238019623197
picris_echioides	-4.09325102923041	-1.19592215858969	-1.62118311919747	0.179413134403743	-0.720884992396863
picris_hieracioides	-4.09325102923041	-0.342156695279004	0.033342649032987	0.126407976012822	0.0798753125229047
pimpinella_major	-4.17988451896736	-0.386534874916493	1.03866089946882	1.03408058095702	1.03637074021292
pimpinella_saxifraga	-4.17988451896736	-0.17615704227533	0.326780164153024	-0.0985558196411037	0.11411217225596
pinguicula_lusitanica	-3.04055143236119	1.57542031470051	4.3010584847295	2.82397511324041	3.56251679898495
pinguicula_vulgaris	-3.04055143236119	1.49811264290876	0.668131153930906	-0.654336873974694	1.49811264290876
plantago_coronopus	-3.75380537484794	-0.101272883193777	0.319469304661534	0.661123716848944	0.490296510755239
plantago_lanceolata	-3.75380537484794	-1.66103562319876	-1.87790260852751	1.58327728366987	-0.14731266242882
plantago_major	-3.75380537484794	-0.088052931646662	-0.535844950557089	-0.220630441463909	-0.088052931646662
plantago_maritima	-3.75380537484794	0.313251431360904	0.548035658131765	0.0606414412098134	0.313251431360904
plantago_media	-3.75380537484794	0.792389126655072	1.05452206096639	-0.391147546543893	0.792389126655072
platanthera_bifolia	-2.64083900360696	1.3476483493915	2.64593444125182	-0.498350494668405	1.3476483493915
platanthera_chlorantha	-3.3339861841669	0.563162151580583	0.621455096461443	-0.953857443836945	0.563162151580583
poa_alpina	-5.22112313571608	-1.21970234504366	-1.65476622564815	-2.23335729691325	-1.21970234504366
poa_angustifolia	-5.22112313571608	-2.60792411039867	-3.06638058390227	-0.86852812445735	-1.96745435417981
poa_annua	-5.22112313571608	-2.55739172383777	-2.20209187230643	-0.105304185983313	-1.15369802914487
poa_bulbosa	-5.22112313571608	-2.40692117847609	-2.19598960199717	-0.400143006397414	-1.29806630419729
poa_compressa	-5.22112313571608	-1.87143181054747	-3.63249466574933	-2.90762680600682	-1.87143181054747
poa_glauca	-3.83482877459619	-0.927976566407731	-1.83575119921179	-2.99779382774875	-0.927976566407731
poa_humilis	-5.22112313571608	-6.07958008920605	-6.64165759411898	2.4995068229407	-2.07107538558914
poa_nemoralis	-5.22112313571608	-1.94946594702174	-1.87508521685336	-0.994149084162308	-1.43461715050783
poa_trivialis	-5.22112313571608	-2.82405406327011	-2.72020997085843	-0.090097605670628	-1.40515378826453
polygala_calcarea	-2.38842736321563	1.81051939073294	1.9553325415857	1.4111716150941	1.81051939073294
polygala_serpyllifolia	-2.38842736321563	1.93388247317319	1.34985955827307	0.558972466900971	1.93388247317319
polygala_vulgaris	-2.38842736321563	2.65177176896971	2.65751674717227	0.430851064207145	2.65177176896971
polygonatum_multiflorum	-3.58789095737473	0.122911530917918	0.0141206040023562	0.26439030727867	0.139255455640513
polygonatum_odoratum	-3.58789095737473	-0.443793872524122	0.0665549177859263	1.45023542794632	0.758395172866123
polygonum_arenastrum	-3.97558051919718	-4.53501596708807	-2.43723380059168	6.29473182499164	1.92874901219998
polygonum_boreale	-3.97558051919718	-0.198681142813244	-0.57301738543956	-0.513721408405893	-0.198681142813244
polygonum_oxyspermum	-3.97558051919718	-0.402206582290809	-0.961726603183941	-0.495379747195145	-0.402206582290809
polygonum_rurivagum	-3.97558051919718	-1.29998079414991	-0.734082716271714	1.52781256343529	0.396864923581786
polypodium_cambricum	-2.64318371019775	0.0338264579205549	0.698944328666649	3.16003142931869	1.92948787899267
polypodium_interjectum	-2.64318371019775	-3.29834950585027	-2.90599008622613	6.21944894196755	1.65672942787071
polypodium_vulgare	-2.64318371019775	-5.30228796470367	-3.10198652266105	10.0313294232395	3.4646714502892
polystichum_aculeatum	-2.83299510470058	0.340032467045113	2.46688307354486	3.90715691792415	3.18701999573451
polystichum_lonchitis	-1.44670074358069	1.78743810708919	0.581499693476466	-0.873037742232394	1.78743810708919
polystichum_setiferum	-2.83299510470058	-0.633655477622254	0.662572616567975	4.050222350282	2.35639748342498
potamogeton_alpinus	-4.53774669419908	-1.23993364826195	-2.57851670361	-1.64628146618164	-1.23993364826195
potamogeton_berchtoldii	-4.53774669419908	-2.74766562555361	-3.46745142591259	0.480247766099088	-1.49360182990675
potamogeton_coloratus	-4.53774669419908	-0.949295463692723	-1.31402385705431	-0.963064988764397	-0.949295463692723
potamogeton_compressus	-2.45830515251924	1.21304172600493	-0.589420576966494	-4.56313608807189	1.21304172600493
potamogeton_filiformis	-4.53774669419908	-1.63288469199275	-1.4141988233	0.303938501589963	-0.55513016085502
potamogeton_friesii	-3.84459951363913	0.269900212458664	-0.995973784117718	-3.08340626813058	0.269900212458664
potamogeton_gramineus	-4.53774669419908	-1.64642096558433	-2.86501941811175	-1.11980954603861	-1.64642096558433
potamogeton_lucens	-4.53774669419908	-1.22382183040832	-2.19159845860605	-1.29158685688494	-1.22382183040832
potamogeton_obtusifolius	-4.53774669419908	-2.08921734061052	-2.17165685992993	0.459145762195565	-0.856255548867185
potamogeton_praelongus	-3.84459951363913	-0.570206720347297	-1.95627361752707	-2.36349223592801	-0.570206720347297
potamogeton_pusillus	-4.53774669419908	-1.71615377558986	-2.27203928228694	-0.387363790202751	-1.32970153624485
potamogeton_trichoides	-4.53774669419908	-1.53040069028722	-1.93218641333164	-0.419017091852735	-1.17560175259219
potentilla_anglica	-3.95761682986888	-0.387656132505403	-1.81230859236395	-1.33641167413008	-0.387656132505403
potentilla_anserina	-3.95761682986888	-0.010005674090958	-0.12450500043526	-0.403908999030276	-0.010005674090958
potentilla_argentea	-3.26446964930894	0.630445948966709	0.00522501268459252	-1.55508223202576	0.630445948966709
potentilla_crantzii	-3.95761682986888	-0.033886456911005	-0.0527880385568492	-0.284430471511771	-0.033886456911005
potentilla_erecta	-3.95761682986888	0.373686637401536	-0.784381913925502	-1.83117053550551	0.373686637401536
potentilla_neumanniana	-3.95761682986888	-0.116958150092481	-0.772750876596741	-0.838249923188711	-0.116958150092481
potentilla_palustris	-3.95761682986888	-0.011702935498851	1.19392481575976	0.917915339980531	1.05592007787015
potentilla_reptans	-3.95761682986888	0.386214268491374	0.784653021271731	-0.287190862487949	0.386214268491374
potentilla_sterilis	-3.95761682986888	0.091238680788318	1.36326761124027	0.881374902886704	1.12232125706349
primula_elatior	-2.66349144397815	0.933277342606509	1.79392445841933	0.921028763326762	1.35747661087305
primula_farinosa	-1.9703442634182	0.965513836952466	1.88250526786642	0.945136584081933	1.41382092597418
primula_scotica	-3.35663862453809	0.678046858266058	-0.143084186541966	-0.505518912953636	0.678046858266058
primula_veris	-3.35663862453809	0.800904222631225	3.52843897683511	2.92028952169311	3.22436424926411
primula_vulgaris	-3.35663862453809	0.306595114320954	1.15595054537834	1.53641930685688	1.34618492611761
prunus_cerasus	-3.94224815878252	0.27922492265956	0.05701428047066	-0.76778343264244	0.27922492265956
prunus_domestica	-3.94224815878252	-2.54702100127966	-2.08540382989813	2.74229030486721	0.328443237484542
prunus_padus	-3.94224815878252	-0.52814647678379	0.489182589391645	1.27912767516525	0.884155132278445
prunus_spinosa	-3.94224815878252	-0.637727668991747	-0.640065443859876	0.369042026329638	-0.135511708765119
puccinellia_distans	-4.46250217176645	-1.69126718542342	-1.15218463164826	0.844615000316475	-0.153784815665895
puccinellia_fasciculata	-3.07620781064656	-0.160286526853419	2.46300292367448	1.39784123849923	1.93042208108686
puccinellia_maritima	-4.46250217176645	-0.496822348181466	-0.679247326132987	-1.07133736865215	-0.496822348181466
puccinellia_rupestris	-4.46250217176645	-0.529917176844693	1.46625921840163	1.14035883320892	1.30330902580528
pyrola_media	-1.70317184840895	1.89632474861798	2.2682908481691	0.0441527904617952	1.89632474861798
pyrola_minor	-3.08946620952884	1.21656211378559	0.446162282366739	-0.418450505675789	1.21656211378559
ranunculus_acris	-4.67449192659079	-1.33348225777328	-0.886570978007639	-0.0614617548292024	-0.47401636641842
ranunculus_arvensis	-1.90190320435101	3.02163905674938	2.29896174991009	-5.58617165595679	3.02163905674938
ranunculus_auricomus	-4.67449192659079	-0.697396034759376	1.30335645519212	0.856293232342745	1.07982484376743
ranunculus_baudotii	-4.67449192659079	-0.98653636461619	-1.75256005397874	-1.62134261711448	-0.98653636461619
ranunculus_bulbosus	-4.67449192659079	-0.507372319198627	-0.909204529462724	-1.73631518343359	-0.507372319198627
ranunculus_circinatus	-4.67449192659079	-0.86265690227788	-1.54529994056234	-1.6618414283747	-0.86265690227788
ranunculus_ficaria	-4.67449192659079	-1.21508080000893	-1.59458471042191	-1.00627840277217	-1.21508080000893
ranunculus_flammula	-4.67449192659079	-0.301044922510517	-1.3508392159643	-2.59060466331139	-0.301044922510517
ranunculus_fluitans	-4.67449192659079	-3.46151562857913	-2.73840046739863	2.34277549739151	-0.197812485003562
ranunculus_hederaceus	-4.67449192659079	-1.13009111475984	-1.87724004264461	-1.45891310549305	-1.13009111475984
ranunculus_lingua	-4.67449192659079	-1.62128799886838	-3.61780327487544	-2.2170825695068	-1.62128799886838
ranunculus_omiophyllus	-4.67449192659079	-1.60944431897608	-2.12572451188044	-0.748691166296402	-1.43720783908842
ranunculus_parviflorus	-4.67449192659079	-1.05029746452032	-1.88396926543903	-1.62522962876651	-1.05029746452032
ranunculus_penicillatus	-4.67449192659079	-4.76370751593917	-6.33743252776587	1.34812721174435	-2.49465265801076
ranunculus_repens	-4.67449192659079	-1.62472621927194	-2.18995816582884	-0.782361019653082	-1.48615959274096
ranunculus_sardous	-4.67449192659079	-1.29528730808209	-2.7268366645546	-1.97811734075854	-1.29528730808209
ranunculus_sceleratus	-4.67449192659079	-0.936802743081141	-1.47288346138092	-1.44113326758676	-0.936802743081141
ranunculus_trichophyllus	-4.67449192659079	-1.06176029064199	-2.46574521920598	-2.18407993029012	-1.06176029064199
ranunculus_tripartitus	-2.59505038491095	-0.471996035981609	1.52211891781128	0.624255697406378	1.07318730760883
reseda_lutea	-2.47269680364366	1.00720530899717	0.315768240738089	1.19691999932694	1.00720530899717
reseda_luteola	-2.47269680364366	0.652084784111164	-0.326076349261884	1.26531645909897	0.652084784111164
rhynchospora_alba	-2.92717472835408	1.3295231394364	3.15797943527804	2.4166335474511	2.78730649136457
rhynchospora_fusca	-2.92717472835408	0.572035985299731	-0.283765074965409	0.489863345480993	0.572035985299731
ribes_alpinum	-3.11501560477	1.14583939076685	1.4684252276851	0.690285397465783	1.14583939076685
ribes_spicatum	-3.11501560477	0.211003087166616	-0.906535499766718	0.184997277214424	0.211003087166616
rorippa_amphibia	-4.75145394369606	-1.11993810940622	0.147816275912988	0.380244493084406	0.264030384498697
rorippa_microphylla	-4.75145394369606	-0.941594148349061	-1.69305356614613	-1.81731327108902	-0.941594148349061
rorippa_palustris	-4.75145394369606	-1.54811955039824	-1.72313659742343	-0.634345498267956	-1.17874104784569
rorippa_sylvestris	-4.75145394369606	-1.95624179934082	-2.65971886710329	-0.754683270062667	-1.70720106858298
rosa_arvensis	-3.95761682986888	-0.023843726346348	-1.43873733684973	-1.69046523093396	-0.023843726346348
rosa_micrantha	-3.95761682986888	-1.75838186274876	-2.76826823938496	0.449080139335616	-1.15959405002467
rosa_mollis	-3.95761682986888	-1.98773680256833	-1.44385429428619	2.23220396407353	0.394174834893666
rosa_obtusifolia	-3.95761682986888	-2.23722809441157	-3.80139106310731	0.373649778938891	-1.71387064208421
rosa_pimpinellifolia	-3.95761682986888	0.139258146486739	-0.260312173825619	-0.838243813576029	0.139258146486739
rosa_sherardii	-3.95761682986888	-2.74913101282897	-2.13593228683124	3.06291439204976	0.463491052609262
rosa_stylosa	-3.95761682986888	-2.45275459107029	-4.28520367577348	0.320890159590161	-1.98215675809166
rubus_caesius	-3.30345802731263	0.810020680012575	0.331212373511307	-0.180745771216601	0.810020680012575
rubus_chamaemorus	-3.30345802731263	0.960325364952033	0.619644039529343	-0.192923475077482	0.960325364952033
rubus_idaeus	-3.30345802731263	0.556508924189562	1.30904336241207	1.30410872933019	1.30657604587113
rubus_saxatilis	-3.30345802731263	0.729487385988875	0.435527489165895	0.0846359324853867	0.729487385988875
rumex_acetosa	-4.5894120675283	-2.50218233158375	-1.87522049188333	1.47034806702753	-0.202436212427897
rumex_acetosella	-4.5894120675283	-0.164757283186936	-1.53023204683715	-2.85951358471992	-0.164757283186936
rumex_conglomeratus	-4.5894120675283	-1.14767516357499	-2.52278861859756	-1.88623439570422	-1.14767516357499
rumex_crispus	-4.5894120675283	-1.01306091878737	0.523870176357914	0.891195909676006	0.70753304301696
rumex_hydrolapathum	-4.5894120675283	-0.887571982953782	-1.67570247159214	-1.55935460994122	-0.887571982953782
rumex_longifolius	-4.5894120675283	-2.04290370868036	-1.27456175317546	1.15244955992862	-0.0610560966234182
rumex_maritimus	-4.5894120675283	-1.64089337228565	-2.80276476010467	-1.17977411979002	-1.64089337228565
rumex_obtusifolius	-4.5894120675283	-1.69198504288446	-1.72699673418255	-0.00182275267027663	-0.864409743426412
rumex_palustris	-4.5894120675283	-1.30051127804974	-1.30933394851607	-0.367107496673235	-0.838220722594652
rumex_pseudoalpinus	-3.89626488696835	-0.529031752778935	-0.885372981538402	-1.48610558023718	-0.529031752778935
rumex_pulcher	-4.5894120675283	-1.47002635586408	-1.0903552307023	0.190901376769216	-0.449726926966542
rumex_rupestris	-2.50997052584846	-0.646262952298497	-1.0530961156873	-1.41936631534695	-0.646262952298497
rumex_sanguineus	-4.5894120675283	-1.58614255778398	-0.783966568957781	0.729522442353525	-0.0272220633021281
ruppia_cirrhosa	-1.33973437195565	2.16428767970085	1.84926699170054	1.36256755097918	2.16428767970085
ruppia_maritima	-2.0328815525156	2.26540388293489	3.05750280259343	2.36857095540399	2.71303687899871
sagina_apetala	-3.7856771797298	-0.302745929029163	-1.98764212931011	-1.31161751156187	-0.302745929029163
sagina_maritima	-3.7856771797298	0.0385137376093879	-0.987713963432972	-0.994208678961837	0.0385137376093879
sagina_nodosa	-3.7856771797298	1.07334831524116	0.868987598822637	-1.20717627196976	1.07334831524116
sagina_procumbens	-3.7856771797298	-1.52596621544855	-1.54913868091586	1.57332650967116	0.0120939143776513
sagina_saginoides	-1.70623563804996	0.99046248228796	-0.531237817984161	-2.44163002287017	0.99046248228796
sagina_subulata	-3.7856771797298	0.340545266770952	1.43030731486806	0.819749541016062	1.12502842794206
salicornia_dolichostachya	-4.07223627830623	-0.72167804994641	-0.896327149040865	0.000996562110775034	-0.447665293465045
salicornia_europaea	-4.07223627830623	0.188182356912862	3.2691098685573	2.34671276599039	2.80791131727385
salicornia_fragilis	-4.07223627830623	-1.95915802774551	-2.48147885997279	0.890804806777051	-0.795337026597869
salicornia_pusilla	-4.07223627830623	-0.119865757327072	1.04056548286911	0.734264608782071	0.887415045825589
salicornia_ramosissima	-4.07223627830623	-0.571709143917831	0.200726729649443	0.798112628743925	0.499419679196684
salix_alba	-4.57743621301409	-0.941720264758888	-1.08686070942454	-0.836448843684898	-0.941720264758888
salix_arbuscula	-4.57743621301409	-0.70761651600202	-0.805066553644667	-1.02286218541876	-0.70761651600202
salix_aurita	-4.57743621301409	-1.8535106012204	-3.4581716944605	-1.38417915579784	-1.8535106012204
salix_caprea	-4.57743621301409	-1.29315126611925	-1.33085538596519	-0.377581517504819	-0.854218451735006
salix_cinerea	-4.57743621301409	-1.74107938094316	-3.10954846540839	-1.26041836730021	-1.74107938094316
salix_fragilis	-4.57743621301409	-1.17019539352822	0.355668298769907	1.06303042204822	0.709349360409065
salix_herbacea	-4.57743621301409	-0.534092124218127	-0.324985778029373	-0.889830193371251	-0.534092124218127
salix_lapponum	-3.1911418518942	-0.0189248760463983	-0.671702053931385	-2.26688096561672	-0.0189248760463983
salix_myrsinifolia	-4.57743621301409	-2.3741095895293	-2.97756571594177	0.137624799338686	-1.41997045830154
salix_myrsinites	-2.49799467133425	-0.221275496316822	-1.70355169366478	-2.89402936480926	-0.221275496316822
salix_pentandra	-4.57743621301409	-0.936785751990976	-1.23462656026457	-0.994083720060748	-0.936785751990976
salix_phylicifolia	-4.57743621301409	-0.804274452451759	-1.35791336289965	-1.38239312177427	-0.804274452451759
salix_repens	-4.57743621301409	-0.469129427708869	1.04377930494002	0.349009496579622	0.696394400759819
salix_triandra	-4.57743621301409	-0.906847703125242	-0.68870456434121	-0.508037821868859	-0.598371193105035
salix_viminalis	-4.57743621301409	-1.54582581094535	-1.2348079920875	0.223814966025057	-0.505496513031223
salvia_pratensis	-3.28894097729375	-0.166282848389447	-1.55127180765096	-1.57077435907915	-0.166282848389447
salvia_verbenaca	-3.98208815785369	0.226055283135794	-0.188985448622102	-0.993164263100776	0.226055283135794
sambucus_ebulus	-3.42274089845387	0.259058869650084	-0.637998166824791	-0.304683627810151	0.259058869650084
sambucus_nigra	-3.42274089845387	1.17975988186344	1.22664656527289	-0.281440920139183	1.17975988186344
saxifraga_aizoides	-3.90315311710317	0.433063854181208	0.735970007753178	-0.312388050251816	0.433063854181208
saxifraga_granulata	-3.90315311710317	0.117198086444972	1.35887090900273	0.942244386470203	1.15055764773646
saxifraga_hypnoides	-2.51685875598328	0.611686211671225	0.0181522237590063	-1.38745054922602	0.611686211671225
saxifraga_nivalis	-3.90315311710317	0.401857591418023	-0.67179029300619	-1.65773582548481	0.401857591418023
saxifraga_oppositifolia	-3.90315311710317	0.338164520490102	-0.325781275091087	-1.18434066571387	0.338164520490102
saxifraga_stellaris	-3.90315311710317	0.450550914253916	0.54535386319589	-0.53797831495452	0.450550914253916
saxifraga_tridactylites	-3.90315311710317	-0.0422020127687694	0.0699381663145859	-0.0278881577904543	0.0210250042620658
schoenoplectus_lacustris	-3.83333416685026	-0.580990990620071	-0.827755351968647	0.302219851798983	-0.262767750084832
schoenoplectus_tabernaemontani	-3.83333416685026	-0.840914719820524	-0.752382675148914	0.897439987019622	0.0725286559353539
scilla_autumnalis	-3.4009737898171	0.698983527013242	1.60877717651943	1.10907686055521	1.35892701853732
scilla_verna	-3.4009737898171	0.25062262625649	0.202803347684723	0.599824833234003	0.401314090459363
scrophularia_auriculata	-3.66758305335524	0.296210870412046	0.405390409635867	0.137594643195231	0.296210870412046
scrophularia_nodosa	-3.66758305335524	0.478208229803276	1.58033631891961	0.948545833696517	1.26444107630806
scrophularia_umbrosa	-3.66758305335524	-0.77382690249546	-0.0864127577877595	1.78586702158662	0.849727131899429
scutellaria_galericulata	-3.19584670748842	0.984013871128092	0.694894961580897	0.0664886747612274	0.984013871128092
scutellaria_minor	-3.19584670748842	0.530406730234093	0.930504346783516	1.20931234175184	1.06990834426768
sedum_acre	-3.31956514760065	0.731894804123844	1.21650723545178	0.826144504382917	1.02132586991735
sedum_album	-3.31956514760065	-2.2005266902106	0.579064281145797	6.05354453874582	3.31630440994581
sedum_anglicum	-3.31956514760065	0.666494765795743	1.09722854617091	0.837665891758244	0.967447218964577
sedum_forsterianum	-3.31956514760065	-0.173263894845803	-0.268726266000505	1.15122840086992	0.441251067434708
sedum_rosea	-3.31956514760065	0.968717970813467	1.0905061016978	0.226497037249681	0.968717970813467
sedum_villosum	-2.6264179670407	1.17505317650016	0.924784652598943	-0.351894823222551	1.17505317650016
senecio_aquaticus	-4.24354148259208	0.473027443572172	-0.859563704716771	-2.7202340032047	0.473027443572172
senecio_erucifolius	-4.24354148259208	-0.526744025696812	-1.95607669493367	-1.81720405488363	-0.526744025696812
senecio_jacobaea	-4.24354148259208	-0.604111400977932	-1.29122511572446	-0.997617725112178	-0.604111400977932
senecio_sylvaticus	-4.24354148259208	-0.625926310879274	-1.83229890439025	-1.49506169397529	-0.625926310879274
senecio_vulgaris	-4.24354148259208	0.717479235949537	1.05657748182299	-1.29299640141967	0.717479235949537
silene_acaulis	-4.5138959110196	-0.324855418996101	-0.521942059194326	-1.3685455530145	-0.324855418996101
silene_conica	-3.12760154989971	0.225451611907958	1.3073700907032	-0.639847464925088	0.333761312889056
silene_dioica	-4.5138959110196	-0.292015660516059	1.64671480914645	0.734431798366196	1.19057330375632
silene_gallica	-2.43445436933976	2.06277966189502	4.19166666228167	-1.43020699332075	2.06277966189502
silene_latifolia	-4.5138959110196	0.114527175003466	-0.656861401930771	-2.38223008375007	0.114527175003466
silene_noctiflora	-3.12760154989971	1.30731138116054	0.519094437181085	-3.59184265695237	1.30731138116054
silene_nutans	-3.82074873045965	-0.693636021262268	-1.4957286202081	-1.60477090949593	-0.693636021262268
silene_uniflora	-4.5138959110196	-0.388881871522806	-1.38563490639485	-2.10418549516161	-0.388881871522806
silene_vulgaris	-4.5138959110196	0.465107036151984	0.0125201320421737	-2.41400827207417	0.465107036151984
sinapis_alba	-2.47269680364366	2.31391399875802	1.25717440205751	-0.475091218875355	2.31391399875802
sinapis_arvensis	-2.47269680364366	3.30228551138834	2.17540251956007	-1.53360612663343	3.30228551138834
solanum_dulcamara	-3.36122677351204	0.558642936009617	-0.61207941219982	-0.745578228953226	0.558642936009617
solanum_nigrum	-3.36122677351204	-0.0799537201843859	-1.57819992534557	-0.434505429710971	-0.0799537201843859
sonchus_arvensis	-3.92081125572309	-0.0500320903769678	-1.57520012087603	-1.69535982378015	-0.0500320903769678
sonchus_asper	-3.92081125572309	-1.03164065003817	-1.92761305060899	-0.0845556341907121	-1.00608434239985
sonchus_oleraceus	-3.92081125572309	0.302566113788253	-0.70622443969603	-1.53158055093059	0.302566113788253
sonchus_palustris	-3.92081125572309	-0.325468884594806	-0.82911925723936	-0.398405371707803	-0.325468884594806
sorbus_aria	-5.19148181084267	-4.28895435621382	-5.04367481437019	0.580014886286734	-2.23182996404173
sorbus_aucuparia	-5.19148181084267	-2.21802332224112	-1.53454693322419	-0.0527193005126744	-0.793633116868434
sorbus_rupicola	-5.19148181084267	-1.5865124837701	-2.23604876184167	-2.01724280607219	-1.5865124837701
sorbus_torminalis	-5.19148181084267	-1.79234791822106	-2.15572690725971	-1.52525008258831	-1.79234791822106
sparganium_angustifolium	-2.59970663898145	-0.795875831543661	-2.37495964910181	1.83907799360109	-0.267940827750361
sparganium_emersum	-2.59970663898145	0.593541457553974	0.458201581001183	1.89340464550881	1.175803113255
sparganium_erectum	-2.59970663898145	0.703718414982959	0.302790725193933	1.51763987484359	0.910215300018763
sparganium_natans	-2.59970663898145	1.24048488092791	1.22585078498239	1.36716700274214	1.29650889386226
spergularia_marina	-3.45873958643574	-0.217183238142984	-1.2951289792191	-0.0867855785370378	-0.217183238142984
spergularia_media	-3.45873958643574	0.617421398189262	1.35059637739044	0.88973050540801	1.12016344139923
spergularia_rubra	-3.45873958643574	0.154072061891398	-0.111995862893932	0.353836937719362	0.154072061891398
spergularia_rupicola	-3.45873958643574	-0.0538344554360535	-0.710680131204456	0.170965704063742	-0.0538344554360535
stachys_arvensis	-3.42107078196946	0.757485498338419	0.596235658886977	-1.5550961910364	0.757485498338419
stachys_officinalis	-4.1142179625294	0.295796646461223	2.01728477914551	0.789330632976518	1.40330770606101
stachys_palustris	-4.1142179625294	-0.408686278252198	-1.15905413114622	-0.978042427888363	-0.408686278252198
stachys_sylvatica	-4.1142179625294	0.14199236310512	-0.184511125156632	-1.10485670461341	0.14199236310512
stellaria_graminea	-4.58508282288413	-0.857244253379693	0.0751768489115077	0.140184123564139	0.107680486237823
stellaria_holostea	-4.58508282288413	-0.252072682625174	-0.23688954957881	-1.38222541643522	-0.252072682625174
stellaria_neglecta	-4.58508282288413	-1.43109479524511	-0.136908980967515	1.07579937741595	0.46944519822422
stellaria_nemorum	-4.58508282288413	-1.175406755299	-0.0493634989576899	0.651968779533564	0.301302640287937
stellaria_pallida	-4.58508282288413	-2.32936446893719	-3.65114193332649	-0.641894227558871	-2.14651808044268
stellaria_palustris	-3.19878846176424	-0.279448757350861	0.0169758324482561	-1.07360788495678	-0.279448757350861
stellaria_uliginosa	-4.58508282288413	-0.780823517752713	-0.786897410728458	-0.874731607329786	-0.780823517752713
suaeda_maritima	-3.09901518698476	1.19587533958938	1.43827880937754	0.594493836816777	1.19587533958938
suaeda_vera	-3.09901518698476	0.791593118103734	1.70610474826902	1.67088421867954	1.68849448347428
thalictrum_alpinum	-3.28883370368523	0.890818997678069	0.969116985111395	0.327028134115045	0.890818997678069
thalictrum_flavum	-3.28883370368523	1.05516553429304	1.02082277214916	0.0500408479228654	1.05516553429304
thalictrum_minus	-3.28883370368523	0.855459801291012	1.27631631744054	0.704945859218301	0.990631088329419
thlaspi_arvense	-4.14176666114795	-0.623770057786742	-1.07656458849415	-0.52465954756589	-0.623770057786742
thlaspi_caerulescens	-4.14176666114795	-0.393000237938465	-0.0308981328247727	0.0594672684069319	0.0142845677910796
thymus_polytrichus	-4.22743337743994	0.225880855907362	0.739209142643535	-0.592509523346929	0.225880855907362
thymus_pulegioides	-4.22743337743994	-0.163130843047046	-0.086945823328429	-0.640641091410077	-0.163130843047046
torilis_arvensis	-2.28982755641548	1.92614887199303	3.55178161407378	-1.48564909348068	1.92614887199303
torilis_japonica	-4.36926909809532	-0.140336707404397	0.582991139231829	-0.321468409527773	0.130761364852028
torilis_nodosa	-4.36926909809532	-0.380381063337473	-1.29100360792797	-1.71537444482142	-0.380381063337473
trifolium_arvense	-4.22931896816816	-0.543202902439846	-1.55741421077194	-1.35502242729426	-0.543202902439846
trifolium_campestre	-4.22931896816816	-0.0299584555170506	0.264029857672743	-0.560067252695171	-0.0299584555170506
trifolium_dubium	-4.22931896816816	-0.381468007017134	-0.696022143524229	-0.817100150891977	-0.381468007017134
trifolium_fragiferum	-4.22931896816816	0.370819042335782	0.419795100812203	-1.20585700526138	0.370819042335782
trifolium_glomeratum	-4.22931896816816	-0.720586462625925	0.116000215604664	0.673159119454498	0.394579667529581
trifolium_medium	-4.22931896816816	0.0414940067989664	1.00256163936184	0.0355596043618908	0.519060621861865
trifolium_micranthum	-4.22931896816816	-1.13056118946705	-2.47995724654777	-1.10284888901569	-1.13056118946705
trifolium_ochroleucon	-3.53617178760822	0.483760951928368	0.885351681088053	-0.966184244170699	0.483760951928368
trifolium_ornithopodioides	-4.22931896816816	-1.02638149924448	-0.208126134357498	0.960622842729438	0.37624835418597
trifolium_pratense	-4.22931896816816	-0.212987237436872	-1.21894718001495	-1.67698672654322	-0.212987237436872
trifolium_repens	-4.22931896816816	-2.20906564131335	-3.14502215482074	0.38909510640394	-1.3779635242084
trifolium_scabrum	-4.22931896816816	-0.209890953353143	-0.472961005280086	-0.937193119975816	-0.209890953353143
trifolium_squamosum	-4.22931896816816	-0.455023824196072	0.91703760153191	0.943071228522039	0.930054415026975
trifolium_striatum	-4.22931896816816	-0.450986086658335	-1.31045111091957	-1.29249295900491	-0.450986086658335
trifolium_subterraneum	-4.22931896816816	-0.632617655599003	0.263517604085671	0.644738893881661	0.454128248983666
trifolium_suffocatum	-4.22931896816816	-1.00940987813345	0.819273614272752	1.95407934913764	1.3866764817052
triglochin_maritimum	-1.9988525987789	2.35494273933976	2.71253223755589	1.91773991970972	2.35494273933976
triglochin_palustre	-1.9988525987789	2.09698519701412	1.49909688581687	1.22021965262199	2.09698519701412
tripleurospermum_inodorum	-3.55460090652262	-6.05278469620135	-4.04422383784041	8.62906572654051	2.29242094435005
tripleurospermum_maritimum	-3.55460090652262	-4.04728532313646	-4.20882807250069	4.45346274575045	0.122317336624876
typha_angustifolia	-2.36330385494276	1.20020193719278	-0.0116505571525118	0.718879566424962	1.20020193719278
typha_latifolia	-2.36330385494276	0.472699286139302	-0.21244563038194	1.9730897953025	0.88032208246028
ulex_europaeus	-3.99543533128264	0.185943170665098	-0.674772150030181	-1.42744473179747	0.185943170665098
ulex_gallii	-3.99543533128264	-0.490040229629445	0.205741161174547	0.805035379996341	0.505388270585444
ulex_minor	-3.99543533128264	0.154817183271391	0.964607696463573	0.274187089483695	0.619397392973634
ulmus_glabra	-2.63131102063372	1.39664779150456	1.57431979037866	1.33530969298124	1.45481474167995
ulmus_minor_sensu_stace	-2.63131102063372	0.26289780898071	-0.247901883716562	1.78058798393372	0.766343050108578
umbilicus_rupestris	-2.41678375799	1.62708291727926	3.01356062331843	2.77526057034381	2.89441059683112
urtica_urens	-2.86565824406278	1.67783546173217	0.0450082419243578	-1.26060243712897	1.67783546173217
utricularia_minor	-3.55072945316072	-0.0262337967011821	1.22292564803877	1.85144329451049	1.53718447127463
vaccinium_myrtillus	-3.57906531413537	0.829989513893138	0.109537930008438	-1.03535893724635	0.829989513893138
vaccinium_oxycoccos	-3.57906531413537	-0.188662136367543	0.473875079530248	1.36628151279682	0.920078296163534
vaccinium_uliginosum	-3.57906531413537	0.545535979507125	-0.423398502008588	-0.999388300491352	0.545535979507125
valeriana_dioica	-3.55990079101884	0.854570498249361	1.12545984914226	-0.0273642917877243	0.854570498249361
valeriana_officinalis	-3.55990079101884	0.906828736655984	0.750628417087124	-0.506712200656102	0.906828736655984
valerianella_carinata	-3.6909193329672	-2.59552009552249	-2.07800335673964	3.38745209552612	0.654724369393242
valerianella_dentata	-1.61147779128736	2.00640319059892	1.56903075970183	-2.16936036027523	2.00640319059892
valerianella_locusta	-3.6909193329672	0.137561978021184	-0.164642455064945	-0.165351149886536	0.137561978021184
verbascum_lychnitis	-3.8445728728768	-0.0801006553147664	-0.314552845146679	-0.210539691969736	-0.0801006553147664
verbascum_nigrum	-3.8445728728768	-0.0551168551899347	-0.495048697877124	-0.441003144949844	-0.0551168551899347
verbascum_pulverulentum	-3.8445728728768	-1.20250028090724	-0.937327587035327	1.41148481732657	0.237078615145623
verbascum_thapsus	-3.8445728728768	-0.36117037489521	-0.326799599370976	0.339352992966854	0.00627669679793895
verbena_officinalis	-2.3422208047167	1.94583283160809	1.80710846300358	1.0917394264598	1.94583283160809
veronica_alpina	-4.38222742372591	-0.254950849137086	-0.0273406748107027	-0.730453281180935	-0.254950849137086
veronica_arvensis	-4.38222742372591	-1.20876226141497	-1.30138340497539	-0.0968731867898504	-0.69912829588262
veronica_beccabunga	-4.38222742372591	-0.3357489420899	0.689774659782797	0.148258239318193	0.419016449550495
veronica_catenata	-4.38222742372591	-1.12150128903855	1.29698730074275	2.32697557417544	1.8119814374591
veronica_chamaedrys	-4.38222742372591	-0.00553675914150187	-0.0296315591333371	-1.23157234549474	-0.00553675914150187
veronica_hederifolia	-4.38222742372591	-1.26501926527631	-2.06915570415236	-0.752131478244141	-1.26501926527631
veronica_montana	-4.38222742372591	-1.18081920350753	-0.427235807442361	0.721388294928297	0.147076243742968
veronica_officinalis	-4.38222742372591	0.211391808711004	0.190391323233711	-1.4454065988327	0.211391808711004
veronica_scutellata	-4.38222742372591	-0.7601158145856	-2.44313625368148	-2.13591892915469	-0.7601158145856
veronica_serpyllifolia	-4.38222742372591	-1.56305111094686	-1.1581762223797	0.754911694869621	-0.201632263755039
veronica_spicata	-4.38222742372591	-0.596755876608106	-1.01113290420434	-1.03063545563254	-0.596755876608106
viburnum_lantana	-3.42274089845387	0.699675277273765	0.972211631014791	0.424293354782069	0.699675277273765
viburnum_opulus	-3.42274089845387	0.546195086471707	1.53946525955781	1.2985073649292	1.41898631224351
vicia_bithynica	-1.9351209942306	-0.186529601886654	-0.687306286933687	0.755198857375431	0.0339462852208721
vicia_cracca	-3.32141535535049	0.891516831971582	0.628297542244613	-0.0852901811627413	0.891516831971582
vicia_hirsuta	-3.32141535535049	0.399852649877431	0.259043533413827	0.528784174194775	0.399852649877431
vicia_lathyroides	-3.32141535535049	0.729131447474111	0.366463270478926	-0.0223536839334862	0.729131447474111
vicia_lutea	-2.62826817479054	0.855706642577508	1.25718537852411	0.615218033904899	0.936201706214502
vicia_orobus	-2.62826817479054	0.659646620927866	0.595761659887995	0.345914358568073	0.659646620927866
vicia_parviflora	-1.9351209942306	1.11160904371867	0.634485461916181	-0.519286684985345	1.11160904371867
vicia_sativa	-3.32141535535049	0.132238142066927	-1.42744770260341	-0.622478046201458	0.132238142066927
vicia_sepium	-3.32141535535049	0.942170597623881	1.83019317093619	1.01529791622424	1.42274554358021
vicia_sylvatica	-3.32141535535049	1.17954713103363	0.14243394825146	-1.14721437327999	1.17954713103363
vicia_tetrasperma	-3.32141535535049	-0.0321433463402833	-1.15788860550724	-0.024155972290864	-0.0321433463402833
vinca_minor	-2.1572591557454	1.15418438065298	0.304959970202585	1.57085428339281	1.15418438065298
viola_canina	-3.21429260255819	0.658262147289029	1.10064614700516	-0.407331756504481	0.658262147289029
viola_hirta	-3.90743978311814	0.288406469503476	-0.86495826854441	-1.63322481648295	0.288406469503476
viola_lactea	-2.52114542199825	0.565170092555101	4.14806317120565	2.82626937716386	3.48716627418476
viola_lutea	-3.90743978311814	0.537137503196836	0.359705063883545	-0.906023551441711	0.537137503196836
viola_odorata	-3.90743978311814	-0.0134240566824516	0.24880184616788	0.0841963506011994	0.16649909838454
viola_palustris	-3.90743978311814	0.12533787270646	-0.551316357253969	-0.993445711598473	0.12533787270646
viola_reichenbachiana	-3.90743978311814	-0.511747420608716	0.547439283187295	1.37948051547314	0.963459899330219
viola_riviniana	-3.90743978311814	-1.44580916224078	0.725378658990768	3.42554337454075	2.07546101676576
viola_tricolor	-3.21429260255819	1.37279829185241	1.19776913066594	-1.73928106197046	1.37279829185241
vulpia_bromoides	-2.44437184997038	1.16534208684386	-0.287128173394749	0.338694453714173	1.16534208684386
vulpia_ciliata	-2.44437184997038	0.14809879207394	1.0579721192725	3.71828133592126	2.38812672759688
vulpia_fasciculata	-2.44437184997038	0.699712041651066	1.35161070468259	2.9086934221771	2.13015206342985
vulpia_myuros	-2.44437184997038	-0.35211537997192	-2.22726538017689	1.43347218056359	-0.35211537997192
wahlenbergia_hederacea	-2.01883921461016	1.28149193572772	2.31885797166039	2.13657715719068	2.22771756442553
