# Supplementary material for: Beyond the EDGE with EDAM: Prioritising British Plant Species According to Evolutionary Distinctiveness, and Accuracy and Magnitude of Decline
Source: PLoS One. 2015 May 27;10(5):e0126524. doi: 10.1371/journal.pone.0126524 (PMC4446313; doi:10.1371/journal.pone.0126524)
Supplement: S1 File — Supporting information for the manuscript, including: analysed_accession_numbers.doc—Accession numbers of sequences used to build phylogeny bootstrap_trees.zip—All bootstrap replicates of phylogeny metrics.csv—CSV file with species scores under all metrics novel_sequence_accession_numbers.doc—Accession numbers of sequences uploaded to GenBank OneZoom.html—Best phylogeny, viewable in OneZoom, embedded in a web page (HTML file) phylogeny.tre—Best dated phylogeny in Newick format uncorrected_sequences.fasta—Uncorrected sequences used in analysis uncorrect_vs_corrected_sequence_check.doc—Demonstration that corrections made to sequences do not affect the results of the manuscript (ZIP) [file pone.0126524.s003.zip › Supplementary_Materials/uncorrected_sequences.fasta]

>Acaena_ROSACEAE
TAAAGCAAGTGTTGGATTCAAAGCTGGTGTTAAAGATTATAAATTGACTTATTATACTCC
GGACTATGAAACCAAAGATACTGATATCTTGGCAGCATTTCGAGTAACTCCTCAACCTGG
CGTTCCGCCTGAGGAAGCAGGGGCGGCGGTAGCTGCGGAATCTTCTACTGGTACATGGAC
AACTGTATGGACTGACGGACTTACCAGTCTTGATCGTTACAAAGGGCGCTGCTACCATAT
TGAACCTGTTCCTGGAGAAGAAACTCAATTTATTGCTTATGTAGCTTACCCCTTAGACCT
TTTTGAAGAGGGTTCGGTTACTAACATGTTTACTTCCATTGTAGGTAATGTATTTGGGTT
CAAGGCTTTGCGCGCTCTACGTCTGGAGGATTTACGAATTCCTCCTGCTTATGTTAAAAC
TTTCCAAGGCCCGCCTCACGGGATCCAAGTTGAAAGAGATAAATTGAACAAGTACGGCCG
CCCGCTATTGGGATGCACTATTAAACCTAAATTGGGGTTATCCGCTAAGAATTACGGTAG
AGCAGTTTATGAATGTCTACGCGGTGGACTTGATTTTACCAAAGATGATGAGAATGTTAA
TTCCCAACCATTTATGCGTTGGAGAGACCGTTTCTTATTTTGTGCCGAAGCAATTTATAA
ATCGCAGGCTGAAACAGGTGAAATCAAAGGGCATTACTTGAATGCTACTGCAGGTACATG
CGAAGATATGATGAAAAGAGCTGTATTTGCCAGAGAGTTGGGAGTTCCTATCGTAATGCA
CGATTACTTAACTGGGGGATTCACTGCAAACACTACCTTGGCTCATTATTGCCGAGATAA
TGGTCTACTTCTTCACATCCACCGTGCAATGCATGCTGTTATTGATAGACAGAAAAATCA
CGGTATGCACTTTCGTGTACTAGCTAAAGCATTACGTATGTCTGGTGGAGATCATATCCA
CGCTGGTACCGTAGTGGGTAAACTTGAGGGGGAAAGAGACATCACTTTAGGCTTTGTTGA
TTTACTACGTGATGATTTTGTTGAAAAAGATCGAAGCCGCGGTATTTATTTCACGCAAGA
TTGGGTTTCTTTACCGGGTGTTTTACCTGTGGCTTCAGGGGGTATTCACGTTTGGCATAT
GCCTGCTCTGACCGAGATCTTTGGAGATGATTCTGTACTACAATTTGGTGGCGGAACTTT
AGGACACCCTTGGGGAAATGCACCTGGTGCTGTAGCTAATCGAGTAGCTCTAGAAGCATG
CGTACAAGCTCGTAATGAGGGACGTGATCTTGCTCGTGAGGGTAATGAAATTATTCGTGA
GGCTTGTAAATGGAGTCCTGAACTAGCTGCTGCTTGTGAAGTATGGAAAGAGATCAAATT
TGAATTCGAAGCAATGGATACTTTGTAA
>Acer_ACERACEAE
?????????????????????????GGTGTTAAAGADTATAAATTGACTTATTATACTCC
TGACTATGTAACCAAAGATACTGATATCTTGGCAGCATTCCGAGTAACCCCTCAACCCGG
GGTTCCGCCCGAGGAAGCCGGGGCCGCGGTAGCTGCGGAATCTTCTACTGGTACATGGAC
AACTGTGTGGACCGATGGGCTTACCAGCCTTGATCGTTATAAAGGACGATGCTACAACAT
TGAGCCCGTTGCTGGAGAAGAAAATCAATATATATGTTATGTAGCTTACCCTTTAGACCT
TTTTGAAGAGGGTTCTGTTACTAACATGTTTACTTCCATTGTGGGTAATGTATTTGGGTT
TAAAGCCCTGCGCGCTCTACGTCTAGAGGATCTACGAATCCCTCCCGCGTATTCGAAAAC
TTTCCAAGGCCCCCCTCATGGCATCCAAGTTGAGAGAGATAAATTGAACAAGTATGGGCG
CCCCCTATTGGGATGTACTATTAAACCTAAATTGGGATTATCCGCTAAGAACTACGGTAG
AGCTGTTTATGAATGTCTACGTGGTGGACTTGACTTTACCAAAGATGATGAGAACGTAAA
CTCCCAACCATTTATGCGTTGGAGAGACCGTTTCTTGTTTTGTGCAGAAGCTATTTTTAA
ATCGCAGGCAGAAACCGGTGAAATCAAAGGTCATTACTTGAATGCTACTGCAGGTACATG
GGAAGAGATGCTAAAAAGGGCGGTATTTGCCAGAGAGTTGGGAGTTCCTATCGTAATGCA
TGACTACTTAACAGGGGGATTCACCGCAAATACTAGCTTGGCTCATTATTGCCGAGATAA
TGGTCTACTTCTTCACATCCATCGTGCAATGCATGCAGTTATTGATAGACAGAAGAATCA
TGGTATACACTTTCGTGTACTAGCTAAAGCTTTGCGTATGTCAGGTGGAGATCATATTCA
CGCAGGTACAGTAGTAGGTAAACTTGAAGGAGAAAGAGACATAACTTTGGGCTTTGTTGA
TTTACTACGTGATGATTTTATTGAAAAAGACCGAAGCCGCGGCATTTATTTCACTCAAGA
TTGGGTCTCTTTACCAGGTGTTCTGCCCGTGGCTTCAGGGGGTATTCATGTTTGGCATAT
GCCTGCTTTGACCGAGATCTTTGGGGACGATTCCGTACTGCAATTCGGTGGAGGAACTTT
AGGACACCCTTGGGGAAATGCGCCAGGCGCCGTAGCTAATCGAGTAGCTCTAGAAGCATG
TGTACAAGCTCGTAATGAAGGACGCGATCTTGCTCGCGAGGGTAATGAAATTATCCGTGA
GGCTAGCAAATGGAGTGCTGAATTGGCTGCTGCTTGTGAAGTATGGAAGGAGATCAAATT
TGAATTTGAAGCAATGGATACTTTGTAA
>Achillea_ASTERA
TAAAGCAAGTGTTGGATTCAAAGCTGGGGTTAAAGATTATAAATTGACTTATTATACTCC
TGAGTATGAAACCAAGGATACTGATATCTTGGCAGCATTTCGAGTAACTCCTCAACCTGG
AGTTCCGCCTGAAGAAGCAGGGGCCGCAGTAGCTGCCGAATCTTCTACTGGTACATGGAC
AACTGTGTGGACCGATGGACTTACGAGCCTTGATCGTTACAAAGGGCGCTGCTATGGAAT
TGAGCCTGTTCTTGGAGAAGAGAATCAATATATTGCTTATGTAGCTTACCCATTAGACCT
TTTTGAAGAAGGTTCTGTTACTAACATGTTTACTTCCATTGTAGGTAACGTATTTGGTTT
CAAAGCCCTGCGTGCTCTACGTCTGGAAGATTTGCGAATTCCTACTGCGTATGTTAAAAC
TTTCCAAGGTCCGCCTCACGGTATCCAAGTTGAAAGAGATAAATTGAACAAGTATGGTCG
TCCTCTGTTGGGATGTACTATTAAACCTAAATTGGGGTTATCCGCTAAAAACTACGGTAG
AGCTGTTTATGAATGTCTTCGTGGTGGCCTTGATTTTACTAAAGATGATGAGAACGTGAA
CTCCCAACCATTTATGCGTTGGAGAGACCGTTTCTTATTTTGTGCCGAAGCTATTTTTAA
ATCACAAGCTGAAACAGGTGAAATCAAAGGGCATTACTTGAATGCTACTGCGGGTACATG
CGAAGAAATGATGAAAAGGGCTATATTTGCCAGAGAATTGGGAGTTCCTATCGTAATGCA
TGACTACCTAACAGGTGGATTCACTGCAAATACTAGCTTGGCTCATTATTGCCGAGATAA
TGGCCTACTTCTTCACATCCACCGCGCAATGCATGCAGTTATTGATAGACAGAAGAACCA
TGGTATACACTTCCGTGTACTAGCTAAAGCGTTACGTATGTCTGGTGGAGATCATATCCA
TGCCGGTACCGTAGTAGGTAAACTTGAAGGGGAAAGAGAAATCACTTTGGGCTTTGTTGA
TTTACTACGTGATGATTTTATTGAAAAAGATAGAAGTCGCGGTATTTATTTCACCCAGGA
TTGGGTGTCTCTACCAGGTGTTCTGCCGGTAGCTTCGGGCGGTATTCACGTTTGGCATAT
GCCTGCTCTGACCGAGATCTTTGGGGATGATTCCGTACTACAGTTCGGTGGTGGAACTTT
AGGCCACCCTTGGGGAAATGCACCTGGTGCCGTAGCTAACCGAGTAGCTCTAGAAGCATG
TGTACAAGCTCGTAATGAGGGACGCGATCTTGCTACCGAGGGTAATGAAATTATCCGCGA
AGCTACCAAATGGAGTCCTGAACTAGCTGCTGCTTGTGAAGTATGGAAGGAGATCAAATT
TGAATTCCAGGCAATGGATACTTTGGAT
>Aconitum_RANUNC
TAAAGCAAGTGTTGGCTTCAAAGCAGGTGTTAAAGATTACAAATTAAATTATTATACTCC
GGAATATGCACCCAAAGATACTGATACCTTGGCGGCATTCCGAGTAACTCCTCAACCTGG
AGTTCCACCCGAAGAAGCAGGGGCTGCTGTAGCTGCCGAATCTTCTACAGGTACATGGAC
AACTGTGTGGACCGATGGACTTACCAGCCTTGATCGTTACAAAGGACGATGCTACCACAT
TGAGCCCGTTGCTGGAGAAGAAAATCAATATATTTGTTATGTAGCATATCCTTTAGACCT
TTTTGAAGAAGGTTCTGTTACTAACATGTTTACTTCCATTGTGGGTAATGTATTTGGGTT
CAAAGCGCTACGCGCTCTACGCCTGGAGGATCTGCGAATTCCTGTTGCTTATGTTAAAAC
TTTCCAAGGCCCACCTCACGGCATCCAAGTTGAAAGAGATAAATTGAACAAGTATGGTCG
TCCACTATTGGGATGTACTATTAAACCAAAATTGGGATTATCTGCTAAGAACTATGGTAG
AGCGGTTTATGAATGCCTGCGTGGTGGGCTTGATTTTACCAAGGATGATGAGAACGTGAA
CTCCCAACCCTTTATGCGTTGGAGAGACCGTTTCCTATTTTGTGCTGAAGCACTTTATAA
AGCACAAGCCGAAACAGGTGAAATCAAAGGACATTACTTGAATGCTACTGCGGGTACATG
CGAAGAAATGATAAAAAGGGCTGTATTTGCCAGAGAATTGGGAGTACCCATCGTAATGCA
TGACTACTTAACGGGGGGATTCACCGCAAATACTAGCTTGGCTCATTATTGCCGAGATAA
TGGTCTACTTCTTCACATCCACCGCGCAATGCATGCAGTTATTGATAGACAGAAGAATCA
TGGTATACATTTCCGTGTACTAGCTAAAGCATTACGCATGTCTGGTGGAGATCATATTCA
CTCCGGTACCGTAGTAGGTAAACTGGAAGGGGAAAGAGAGATCACCTTGGGTTTTGTTGA
TTTACTACGTGATGATTTTATTGAAAAAGACCGAAGTCGCGGTATTTACTTCACTCAAGA
TTGGGTCTCTCTACCGGGTGTTCTGCCCGTTGCTTCAGGGGGTATTCACGTTTGGCATAT
GCCTGCGCTGACCGAGATCTTTGGGGATGATTCCGTACTACAGTTCGGTGGAGGAACTTT
AGGACACCCTTGGGGAAATGCACCGGGTGCCGTAGCTAATCGAGTGGCCCTAGAAGCCTG
TGTACAAGCTCGTAATGAGGGACGTGATCTTGCTCGTGAAGGTAATGAAATTATCCGTGA
GGCTTGCAAATGGAGCCTTGAACTAGCCGCTGCTTGTGAGGTATGGAAGGAAATCAAATT
CGAATTTGAAGCAATGGATACTTTGTAA
>Acorus_ARACEAE
TAAAGCAGGTGTTGGATTCAAAGCTGGTGTTAAAGATTACAAATTGACTTATTATACTCC
TGAATATGAAACCAAAGATACTGATATCTTGGCAGCATTTCGAGTAACTCCTCAACCCGG
AGTTCCACCCGAGGAAGCAGGGGCTGCGGTAGCTGCCGAATCCTCTACTGGTACATGGAC
AACTGTGTGGACCGATGGACTTACCAGCCTTGATCGTTACAAAGGCCGATGCTACCACAT
CGAGCCCGTTGTTGGGGAGCAAAATCAATATATTGCTTATGTAGCTTATCCTTTAGACCT
TTTTGAAGAAGGTTCTGTTACTAACATGTTTACTTCCATTGTGGGTAATGTATTTGGGTT
CAAAGCCCTACGAGCTCTACGTTTGGAGGATCTTCGAATTCCCCCTGCTTATTCCAAAAC
TTTCCAAGGCCCGCCCCATGGAATCCAGGTTGAGAGAGATAAATTGAACAAGTATGGTCG
TCCCCTATTGGGATGTACTATTAAACCAAAATTGGGGTTATCCGCGAAGAACTACGGTAG
AGCAGTTTATGAATGTCTCCGTGGTGGACTTGATTTTACCAAGGATGATGAGAACGTGAA
CTCACAGCCATTTATGCGTTGGAGAGACCGTTTCTTATTTTGTGCTGAAGCAATTTATAA
AGCGCAAGCGGAAACAGGTGAAATCAAAGGACATTATTTGAATGCTACTGCGGGTACATG
TGAAGAAATGATGAGAAGGGCCCAATGTGCCAGAGAATTGGGAGTTCCTATCGTAATGCA
TGACTACTTAACAGGTGGATTCACTGCAAATACTAGCTTGGCTATTTATTGCCGAAACAA
CGGCCTACTTCTTCACATCCATCGTGCAATGCATGCAGTTATTGATAGACAGAAGAATCA
TGGTATGCACTTTCGTGTACTAGCTAAAGCGCTACGTATGTCTGGTGGAGATCACATTCA
CGCCGGTACAGTAGTAGGTAAACTGGAAGGGGAACGTGAAATGACTTTAGGTTTTGTTGA
TTTACTACGTGATGATTATATTGAAAAAGACCGAAGTCGTGGTATTTTTTTCACTCAAGA
TTGGGTCTCTATGCCAGGTGTTTTGCCCGTAGCTTCCGGTGGTATTCACGTTTGGCATAT
GCCTGCCTTGACCGAGATCTTTGGGGATGATTCTGTACTACAGTTCGGTGGAGGAACTTT
AGGACACCCTTGGGGAAATGCACCTGGTGCAGTAGCCAATCGGGTAGCTTTAGAAGCGTG
TGTACAAGCTCGTAATGAGGGACGTGATCTTGCTCGCGAAAGTACTCAAATTATCCGAGA
AGCTTGTAAATGGACCCTGGAACTA???????????????????????????????????
????????????????????????????
>Adoxa_ADOXACEAE
TAAAGCAAGTGTTGGATTCAAAGCTGGTGTTAAAGATTACAAATTGACTTATTATACTCC
TGACTATGAAACCAAAGATACTGATATCTTGGCAGCATTCCGAGTAACTCCTCAACCTGG
AGTTCCACCTGAAGAAGCAGGGGCCGCGGTAGCTGCCGAATCTTCTACTGGTACATGGAC
AACTGTGTGGACTGATGGACTTACCAACCTTGACCGTTACAAAGGGCGATGCTACCACAT
CGAGCCCGTTGCTGGAGAAGAAACTCAATTTATTGCTTATGTAGCTTACCCATTAGACCT
TTTTGAAGAAGGTTCTGTTACTAACATGTTTACTTCCATTGTGGGTAATGTATTTGGGTT
CAAAGCCCTGCGCGCTCTACGTCTGGAAGATCTGCGCATTCCTGTTGCTTATGTTAAAAC
TTTCCAAGGCCCGCCTCATGGTATCCAAGTTGAGAGAGATAAATTGAACAAGTATGGTCG
TCCCCTGTTGGGATGTACTATTAAACCTAAATTGGGATTATCTGCTAAAAACTACGGTAG
AGCGGTTTATGAATGTCTCCGCGGTGGACTTGATTTTACCAAAGACGATGAGAACGTTAA
CTCTCAACCATTTATGCGTTGGAGAGATCGTTTCTTATTTTGTGCCGAAGCCCTTTATAA
AGCACAAGCTGAAACAGGCGAAATCAAAGGGCATTACTTGAATGCTACTGCGGGTACATG
CGAAGAAATGATCAAAAGAGCTATATTTGCCAGAGAATTGGGAGTTCCTATCGTAATGCA
CGACTACCTAACCGGTGGATTCACTGCAAATACTACCTTGGCTCATTATTGCCGAGATAA
TGGCCTACTTCTTCACATCCACCGCGCAATGCATGCAGTTATTGATAGACAGAAGAATCA
TGGTATACACTTTCGTGTACTAGCTAAAGCGTTACGTATGTCTGGTGGAGATCATATTCA
CTCCGGTACCGTAGTAGGTAAACTTGAAGGGGAAAGAGAGATCACTTTGGGTTTTGTTGA
TTTACTACGCGATGATTTTATTGAAAAAGATCGAAGTCGCGGTATTTATTTCACTCAAGA
TTGGGTCTCTCTACCAGGTGTTCTGCCGGTAGCTTCGGGGGGTATTCACGTTTGGCATAT
GCCTGCTCTGACCGAGATCTTTGGGGATGATTCCGTACTACAGTTCGGTGGAGGAACTCT
AGGACACCCTTGGGGAAATGCACCGGGTGCCGTAGCTAATCGAGTAGCTCTAGAAGCATG
TGTACAAGCTCGTAATGAGGGACGTGATCTTGCTCGTGAGGGTAATGAAATTATTCGTGA
GGCTTCCAAATGGAGTCCTGAACTAGCTGCTGCTTGTGAGGTATGGAAGGAAATCAAATT
TGAATTTGAAGCAATGGATACTTTGTAA
>Aegopodium_APIA
TAAAGCAAGTGTTGGATTCAAAGCTGGGGTTAAAGATTACAAATTGACTTATTATACTCC
GGACTATGAAACCAAAGATACTGATATCTTGGCAGCATTCCGAGTAACTCCTCAACCCGG
AGTTCCACCTGAAGAAGCGGGGGCCGCGGTAGCTGCCGAATCTTCTACTGGTACATGGAC
CACTGTGTGGACCGATGGACTTACCAGCCTTGATCGTTACAAAGGGCGCTGCTACGGAAT
CGAGCCCGTTGCTGGAGAAGAAAATCAATTTATCGCTTATGTAGCTTACCCATTAGACCT
TTTTGAAGAAGGTTCTGTTACTAACATGTTTACTTCCATTGTAGGTAATGTATTTGGGTT
CAAAGCCCTGCGCGCTCTACGTCTGGAAGATCTGCGAATCCCCGTTGCTTATGTTAAAAC
TTTCCAAGGACCGCCACATGGCATCCAAGTTGAGAGAGATAAATTGAACAAGTATGGTCG
TCCCCTGTTGGGATGTACTATTAAACCTAAATTGGGGTTATCCGCTAAAAACTACGGTAG
AGCGGTTTATGAATGTCTCCGCGGTGGACTTGATTTTACCAAAGACGATGAGAATGTGAA
CTCCCAACCATTTATGCGTTGGAGAGATCGTTTCTTATTTTGTGCCGAAGCAATTTATAA
AGCACAGGCTGAAACTGGTGAAATCAAAGGGCATTACTTGAATGCTACTGCGGGTACATG
TGAAGACATGATGAAAAGGGCTATATTTGCCAGAGAATTGGGAGTTCCTATCGTAATGCA
TGATTACTTAACAGGGGGATTCACTGCAAATACTAGCTTAGCCCATTATTGCCGAGATAA
TGGCCTACTTCTTCACATCCACCGCGCAATGCATGCAGTTATTGATAGACAGAAGAATCA
TGGTATGCACTTCCGTGTACTAGCTAAAGCGTTACGTATGTCTGGTGGAGATCATATTCA
CGCCGGTACCGTAGTAGGTAAACTTGAAGGGGAAAGAGACATCACTCTGGGCTTTGTCGA
TTTACTGCGTGATGATTTCGTTGAAAAAGATCGAAGTCGCGGTATTTATTTCACCCAAGA
TTGGGTCTCTCTACCAGGTGTTCTACCCGTTGCTTCGGGGGGTATTCACGTTTGGCATAT
GCCTGCTTTGACCGAGATCTTTGGGGATGATTCCGTACTACAGTTCGGTGGAGGAACTTT
AGGACACCCTTGGGGAAATGCACCCGGTGCCGTAGCGAATCGAGTAGCTCTAGAAGCATG
TGTAAAAGCTCGTAATGAGGGGCGTGATCTTGCTAGTGAAGGGAATGAAATTATCCGTGA
GGCTACTAAATGGAGCCCCGAACTAGCTGCTGCTTGTGAAGTATGGAAGGAGATCAAATT
TGAATTTCAAGCAATGGATACTTTGTAA
>Aeonium_CRASSUL
??????????????????????????????TAAAGATTATAAATTGACTTATTATACTCC
TGACTATGAAACCAAGGATACTGATATCTTAGCAGCATTCCGAGTAACTCCTCAACCTGG
AGTTCCACCTGAGGAAGCGGGGGCTGCGGTAGCTGCTGAATCTTCTACTGGTACATGGAC
AACTGTGTGGACTGATGGACTTACCAGTCTTGATCGTTACAAAGGACGATGCTACCACAT
CGAGCCCGTTGCTGGAGAAGAAAATCAATATATTGCTTATGTAGCTTATCCTTTAGACCT
TTTTGAAGAAGGTTCTGTTACTAACATGTTTACTTCCATTGTGGGTAATGTCTTTGGGTT
CAAAGCCCTGCGTGCTCTACGTCTGGAGGATCTACGAATTCCTGTTGCTTATGTTAAAAC
TTTCCAGGGACCGCCTCATGGTATTCAAGTTGAAAGAGATAAATTGAACAAGTATGGGCG
TCCTCTATTAGGATGTACTATTAAACCGAAATTAGGATTATCTGCTAAGAACTATGGTAG
AGCAGTTTATGAATGTCTACGCGGTGGACTTGATTTTACCAAAGATGATGAAAACGTGAA
TTCTCAACCGTTTATGCGTTGGAGAGACCGTTTCTTATTTTGTGCCGAAGCTCTTTATAA
AGCACAAGCTGAAACCGGTGAAATCAAAGGGCATTACTTAAATGCTACTGCAGGTACATG
CGAAGACATGATGAAAAGGGCAGTATTTGCTAGAGAATTAGGGGTTCCTATTGTAATGCA
TGATTACTTAACCGGGGGCTTCACCGCAAATACTACCTTGGCTCATTATTGCCGAGACAA
TGGCCTACTTCTTCACATCCACCGTGCAATGCACGCAGTTATTGATAGACAGAAGAATCA
TGGTATACACTTTCGTGTACTAGCTAAAGCTTTACGTATGTCTGGTGGAGATCATATTCA
CTCTGGTACCGTTGTAGGTAAACTAGAAGGGGAAAGAGACATCACTTTGGGCTTTGTTGA
TTTATTACGTGATGATTTTATTGAAAAAGACCGAAGTCGCGGTATTTATTTCACTCAAGA
TTGGGTCTCTCTACCAGGTGTTCTGCCGGTGGCTTCAGGGGGTATTCACGTTTGGCATAT
GCCGGCTCTTACCGAGATCTTTGGAGATGATTCTGTACTACAGTTCGGTGGCGGAACCTT
AGGACACCCTTGGGGTAATGCACCAGGTGCCGTAGCTAACCGAGTAGCTCTAGAAGCATG
TGTACAAGCTCGTAATGAGGGGCGGGATCTTGCTCGCGAGGGTAATGCAATTATCCGCGA
GGCTTGTAAATGGAGTCCTGAACTAGCTGCTG????????????????????????????
????????????????????????????
>Aesculus_HIPPOC
TAAAGCAAGTGTTGGATTCAAAGCCGGTGTTAAAGATTATAAATTGACTTATTATACTCC
TGACTATGTAACCAAAGATACTGATATCTTGGCAGCATTCCGAGTAACTCCTCAACCCGG
GGTTCCGCCCGAGGAAGCAGGGGCCGCGGTAGCTGCGGAATCTTCTACTGGTACATGGAC
AACTGTGTGGACCGATGGGCTTACCAGCCTTGATCGTTATAAAGGACGATGCTACAACAT
TGAGCCCGTTGCTGGAGAAGAAAATCAATATATATGTTATGTAGCTTACCCTTTAGATCT
TTTTGAAGAGGGTTCTGTTACTAACATGTTTACTTCCATTGTGGGTAATGTATTTGGGTT
TAAAGCCCTGCGCGCTCTACGTCTAGAGGATCTACGAATCCCTTCTGCGTATGCGAAAAC
TTTCCAAGGCCCCCCTCACGGCATCCAAGTTGAGAGAGATAAATTGAACAAGTATGGACG
TCCTCTATTGGGATGTACTATTAAACCTAAATTGGGATTATCCGCTAAGAACTACGGTAG
AGCAGTTTATGAATGTCTACGTGGTGGACTTGACTTTACCAAAGATGATGAGAACGTAAA
CTCCCAACCATTTATGCGTTGGAGAGACCGTTTCTTGTTTTGTGCAGAAGCTATTTTTAA
ATCGCAGGCAGAAACTGGTGAAATCAAAGGTCATTACTTGAATGCTACTGCAGGTACATG
CGAAGAAATGATAAAAAGGGCTGTATTTGCCAGAGAGTTGGGAGTTCCTATCGTAATGCA
TGACTACTTAACAGGGGGATTCACCGCAAATACTAGCTTGGCTCATTATTGCCGAGATAA
TGGTCTACTTCTTCACATCCATCGTGCAATGCATGCAGTTATTGATAGACAGAAGAATCA
TGGTATACACTTTCGTGTACTAGCTAAAGCTTTGCGTATGTCTGGTGGAGATCATATTCA
CGCGGGTACAGTAGTAGGTAAACTTGAAGGAGAAAGGGACATAACTTTGGGCTTTGTTGA
TTTACTACGTGATGATTTTATTGAAAAAGACCGAAGCCGCGGTATTTATTTCACTCAAGA
TTGGGTTTCTCTACCAGGTGTTCTGCCCGTGGCTTCAGGGGGTATTCACGTTTGGCATAT
GCCTGCTTTGACCGAGATCTTTGGGGACGATTCCGTACTGCAATTCGGTGGAGGAACTTT
AGGACACCCTTGGGGAAATGCGCCGGGCGCCGTAGCTAATCGAGTAGCTCTAGAAGCATG
TGTACAAGCTCGTAATGAAGGACGCGATCTTGCTCGCGAGGGTAATGAAATTATCCGTGA
GGCTAGCAAATGGAGTCCTGAATTGGCTGCTGCTTGTGAAGTATGGAAGGAGATCAAATT
TGAATTCGAAGCAATGGATACTTTGTAT
>Aethusa_APIACEA
TAAAGCAGGTGTTGGATTCAAAGCTGGGGTTAAAGATTACAAATTGACTTATTATACTCC
TGAATATGAAACCAAAGATACTGATATCTTGGCAGCATTCCGAGTAACTCCTCAACCTGG
AGTTCCACCTGAAGAAGCAGGGGCCGCGGTAGCTGCCGAATCTTCTACTGGTACATGGAC
CACTGTGTGGACCGATGGACTTACCAGCCTTGATCGTTACAAAGGGCGCTGCTACGAAAT
CGAGCCCGTTGCTGGAGAAGAAAATCAATATATCGCTTATGTAGCTTACCCATTAGACCT
TTTTGAAGAAGGTTCTGTTACTAACATGTTTACTTCCATTGTAGGTAATGTATTTGGGTT
CAAAGCCCTGCGCGCTCTACGTCTGGAAGATCTGCGAATCCCCGTTGCTTATGTTAAAAC
TTTCCAAGGACCGCCTCATGGCATCCAAGTTGAGAGAGATAAATTGAACAAGTATGGTCG
TCCCCTGTTGGGATGTACTATTAAACCTAAATTGGGGTTATCCGCTAAAAACTACGGTAG
AGCGGTTTATGAATGTCTCCGCGGTGGACTTGATTTTACCAAAGACGATGAGAATGTGAA
CTCCCAACCATTTATGCGTTGGAGAGATCGTTTCTTATTTTGTGCCGAAGCAATTTATAA
AGCACAGGCTGAAACTGGTGAAATCAAAGGGCATTACTTGAATGCTACTGCGGGTACATG
TGAAGAAATGATGAAAAGGGCTATATTTGCCAGAGAATTGGGAGTTCCTATCGTAATGCA
TGATTACTTAACAGGGGGATTCACTGCAAATACTAGCTTAGCCCATTATTGCCGAGATAA
TGGCCTACTTCTTCACATCCACCGCGCAATGCATGCAGTTATTGATAGACAGAAGAATCA
TGGTATTCACTTCCGTGTACTAGCTAAAGCGTTACGTATGTCTGGTGGAGATCATATTCA
CTCCGGTACCGTAGTAGGTAAACTTGAAGGAGAAAGAGACATCACTCTGGGCTTTGTCGA
TTTACTGCGTGATGATTTCATTGAAAAAGATCGAAGTCGCGGTATTTATTTCACCCAAGA
TTGGGTCTCTCTACCAGGTGTTCTACCCGTTGCTTCGGGGGGTATTCACGTTTGGCATAT
GCCTGCTCTGACCGAGATCTTTGGGGATGATTCCGTACTACAGTTCGGTGGAGGAACTTT
AGGACACCCTTGGGGAAATGCACCCGGTGCCGTAGCTAATCGAGTAGCTCTAGAAGCATG
TGTACAAGCTCGTAATGAGGGGCGTGATCTTGCTACGGAAGGGAATGAAATTATACGTGA
GGCTACTAAATGGAGCCCCGAACTAGCTGCTGCTTGTGAAGTATGGAAGGAGATCAAATT
TGAATTTCAAGCAATGGATACTTTGTAA
>Agrostemma_CARY
TAAAGCAAGCGTTGGATTTAAAGCTGGTGTTAAAGATTACAAATTGACTTATTATACTCC
TGAGTATGAAACCCTGGATACTGATATCTTGGCAGCATTCCGAGTAAGTCCTCAACCCGG
AGTTCCACCTGAAGAAGCGGGGGCCGCAGTAGCCGCCGAATCTTCTACTGGTACATGGAC
AACTGTATGGACCGACGGACTTACCAGCCTTGATCGTTACAAAGGACGATGCTACCACAT
CGAGCCCGTTGCCGGAGAAGAAAATCAATATATTTGTTATGTAGCTTACCCCTTAGACCT
TTTTGAAGAAGGCTCTGTTACTAATATGTTTACTTCCATTGTGGGTAATGTATTTGGGTT
CAAAGCCCTGCGTGCTCTACGTTTGGAGGATTTGCGAATCCCTGTTGCTTATATAAAAAC
TTTCCTAGGCCCGCCTCACGGTATCCAAGTTGAGAGAGATAAATTGAACAAGTATGGCCG
TCCTCTATTGGGATGCACTATTAAACCTAAATTGGGGTTATCCGCCAAAAACTACGGTCG
AGCAGTTTATGAATGTCTTCGCGGTGGACTTGATTTTACCAAAGATGATGAAAACGTGAA
CTCCCAACCATTTATGCGTTGGAGAGACCGCTTCTTATTTTGTGCCGAAGCAATTTATAA
AGCACAGGCCGAAACAGGTGAAATCAAAGGGCATTACTTGAATGCCACTGCGGGTACATG
TGAAGAAATGATCAAAAGGGCTGTATTTGCCAGAGAATTGGGAGTTCCTATCGTAATGCA
TGACTACATAACTGGGGGATTCACTGCAAATACTAGCTTGGCCCATTATTGCCGAGATAA
TGGTTTACTTCTTCACATCCACCGCGCAATGCACGCCGTTATTGATAGACAGAAAAATCA
TGGTATGCACTTCCGTGTACTAGCTAAAGCGTTACGTCTGTCTGGTGGAGATCATATTCA
TGCCGGTACCGTAGTAGGTAAGCTTGAAGGGGAAAGAGAAATCACCTTAGGCTTTGTAGA
TTTACTACGCGATGATTTTACTGAAAAAGACAGAAGTCGCGGTATTTATTTCACTCAATC
ATGGGTTTCTACACCAGGTGTTCTGCCCGTTGCTTCGGGAGGTATTCACGTTTGGCATAT
GCCCGCTCTAACCGAGATCTTTGGAGATGATTCCGTACTACAGTTTGGTGGAGGAACCCT
AGGACACCCTTGGGGTAATGCACCGGGTGCTGTAGCGAATCGAGTAGCCCTAGAAGCATG
TGTACAAGCTCGTAATGAAGGGCGTGATCTTGCTCGCGAGGGTAATACTATTATTCGCGA
AGCTTGCAAATGGAGTCCTGAGCTAGCTGCTGCTTGTGAAGTATGGAAGGAAATTAAATT
TGAATTCCAAGCAATGGATACAATCTAA
>Ailanthus_SIMAR
TAAAGCAAGTGTTGGATTCAAAGCCGGTGTTAAAGATTATAAATTGACTTATTATACTCC
TGAATATGTAACCAAAGATACTGATATCTTGGCAGCATTCCGAGTAACTCCCCAACCCGG
AGTTCCGCCCGAGGAAGCAGGGGCAGCGGTAGCTGCGGAATCTTCTACTGGTACATGGAC
AACTGTGTGGACCGATGGGCTTACCAGCCTTGATCGTTACAAAGGACGATGCTACAACAT
TGAGCCCGTTGCTGGAGAAGAAAATCAATATATATGTTATGTAGCTTACCCCTTAGACCT
TTTTGAAGAAGGTTCTGTTACTAACATGTTTACTTCGATTGTGGGTAATGTATTTGGGTT
CAAAGCCCTGCGCGCTCTACGTCTAGAGGATCTACGAATCCCTCCTGCGTATTCGAAAAC
TTTCCAAGGCCCGCCTCACGGTATCCAAGTTGAGAGAGATAAATTGAACAAGTATGGCCG
TCCCCTATTGGGATGTACTATTAAACCTAAATTGGGGTTATCCGCTAAGAATTACGGTAG
AGCTGTTTATGAATGTCTACGTGGTGGACTTGACTTTACCAAAGATGATGAGAACGTGAA
CTCCCAACCATTTATGCGCTGGAGGGACCGTTTCTTATTTTGTGCGGAAGCAATCTATAA
ATCGCAAGCTGAAACAGGTGAAATCAAAGGCCATTACTTGAATGCTACTGCAGGTACATG
CGAAGAAATGATAAAAAGGGCCGTCTTTGCCAGAGAGTTGGGAGTTCCTATCGTAATGCA
TGACTACTTAACAGGGGGATTCACCGCAAATACTAGCTTGGCTCATTATTGCCGAGATAA
TGGTCTACTTCTTCACATTCACCGTGCAATGCATGCAGTTATTGATAGACAGAAGAATCA
TGGTATGCACTTTCGTGTATTAGCTAAAGCTTTACGTTTGTCTGGTGGAGATCATATTCA
CGCTGGTACAGTAGTAGGTAAACTTGAAGGGGAAAGGGACATAACTTTGGGATTTGTTGA
TTTACTACGTGATGATTTTATTGAAAAAGATCGAAGCCGCGGTATTTATTTCACTCAAGA
TTGGGTCTCTCTACCAGGTGTTCTGCCTGTGGCTTCAGGAGGTATTCACGTTTGGCATAT
GCCTGCTTTGACCGAGATCTTTGGAGATGATTCCGTACTCCAATTTGGCGGAGGAACTTT
AGGACACCCTTGGGGAAATGCACCCGGTGCCGTAGCTAATCGAGTAGCTCTAGAAGCATG
TGTCCAAGCTCGTAATGAGGGACGCGACCTTGCTCGCGAAGGTAATGAAATTATCCGCGA
GGCTAGCAAATGGAGTCCTGAGCTGGCTGCTGCTTGTGAAGTATGGAAGGAGATCAAATT
TGAATTCCCAGCAATGGATACTTTGTAA
>Aira_POACEAE
TAAAGCAAGTGTTGGATTCAAAGCTGGTGTTAAAGATTATAAATTGACTTACTACACCCC
GGAGTATGAAACCAAGGATACTGATATCTTGGCAGCATTCCGAGTAASTCCTCARCCTGG
GGTTCCGCCGGAAGAAGCAGGGGCTGCAGTAGCTGCCGAATCTTCTACTGGTACATGGAC
AACTGTTTGGACTGATGGACTTACCAGTCTTGATCGTTAYAAAGGACGATGCTATCACAT
CGAGCCTGTTGCTGGGGAAGACARCCAATGGATCTGTTATGTAGCTTATCCRTTAGACYT
ATTTGAAGAGGGTTCCGTTACTAACATGTTTACTTCCATTGTSGGTAACGTATTTGGTTT
CAAAGCCCTACGTGCTCTACGTCTGGAGGATCTACGAATTCCCCCTGCTTATRCAAAAAC
TTTCCAAGGCCCGCCTCATGGTATCCAAGTTGAAAGAGATAAGTTGAACAAGTATGGTCG
TCCTTTATTGGGATGTACTATTAAACCAAAATTGGGATTATCYGCAAAAAATTACGGTAG
AGCGTGTTATGAGTGTCTACGTGGTGGACTTGATTTTACCAAAGATGATGAAAACGTAAA
CTCACAACCATTTATGCGYTGGAGAGACCGTTTTGTCTTTTGTGCCGAAGCTATTTATAA
AGCACAGGCCGAAACCGGTGAAATTAAGGGGCATTACTTGAATGCGACTGCAGGTACATG
TGAAGAAATGATTAAAAGAGCTGTATTTGCGAGAGAATTAGGGGTTCCTATTGTAATGCA
TGACTACATAACTGGGGGATTCACCGCAAATACTAGTTTGGCTCATTATTGCCGCGACAA
TGGCCTACTTCTTCACATTCACCGTGCAATGCATGCAGTTATTGATAGACAGAAAAATCA
TGGTATGCATTTCCGTGTATTAGCTAAAGCATTGCGTATGTCTGGGGGAGATCATATCCA
CGCCGGTACAGTAGTAGGTAAGTTAGAAGGGGAACGCGAAATGACTTTAGGTTTTGTTGA
TTTATTGCGCGATGATTTTATTGAAAAAGATCGTGCTCGCGGTATCTTTTTCACTCAGGA
CTGGGTATCCATGCCAGGTGTTATACCAGTAGCTTCAGGTGGTATTCATGTTTGGCATAT
GCCAGCTCTGACCGAAATCTTTGGGGATGATTCTGTATTACAATTTGGTGGAGGAACTTT
AGGACATCCTTGGGGGAATGCACCTGGTGCAGCAGCTAATCGAGTGGCTTTAGAAGCCTG
TGTACAAGCTCGTAACGAAGGGCGCGATCTTGCTCGTGAAGGTAATGAAATTATCCGAGC
AGCTTGCAAATGGAGTCCTGAACTAGCTGCT?????????????????????????????
????????????????????????????
>Alcea_MALVACEAE
TAAAGCAAGTGTTGGATTCAAAGCTGGTGTTAAAGAGTATAAATTGACTTATTATACTCC
TGAATATGAAGTCAAAGATACTGATATCTTGGCAGCCTTCCGAGTAACTCCTCAACCCGG
AGTTCCGCCTGAGGAAGCGGGGGCCGCGGTAGCTGCTGAATCTTCTACTGGTACATGGAC
AACCGTGTGGACCGATGGGCTTACCAGCCTTGATCGTTACAAAGGGCGATGCTACCACAT
TGAGCCCGTTGCTGGAGAAGAAGAACAATATATATGTTATGTAGCTTACCCCTTAGACCT
TTTTGAAGAAGGTTCTGTTACTAACATGTTTACTTCCATTGTGGGTAATGTATTTGGGTT
CAAAGCCCTGCGCGCTCTACGTCTAGAGGATCTGCGAATCCCTATTGCTTATGTTAAAAC
TTTCCAAGGCCCACCTCATGGTATCCAGGTTGAAAGAGATAAATTGAACAAGTATGGTCG
CCCCCTATTAGGATGTACTATTAAACCTAAATTGGGGTTATCCGCTAAGAACTACGGTAG
AGCAGTTTATGAATGTCTACGTGGTGGACTTGATTTTACCAAAGATGATGAGAATGTGAA
CTCCCAACCATTTATGCGCTGGAGAGACCGTTTCTTATTTTGTGCCGAAGCACTTTATAA
AGCACAGGCTGAAACAGGTGAAATCAAAGGGCATTACTTGAATGCTACTGCGGGTACATG
TGAAGAAATGATGAAAAGGGCCATATTTGCCAGAGAATTGGGAGTTCCTATCGTAATGCA
TGACTACTTAACAGGTGGGTTCACTGCAAATACTAGCTTGGCTCATTATTGCCGAGATAA
TGGTCTACTTCTTCACATCCACCGCGCAATGCACGCAGTTATTGATAGACAGAAGAATCA
TGGTATGCACTTCCGTGTACTAGCTAAAGCTTTACGTATGTCTGGTGGAGATCATATTCA
CTCTGGTACAGTAGTAGGTAAACTTGAAGGAGAAAGGGACATAACCTTGGGCTTTGTTGA
TTTACTACGTGATGATTTTATTGAAAAAGATCGAAGCCGTGGTATTTATTTCACTCAAGA
TTGGGTTTCTATGCCAGGTGTTCTGCCTGTAGCTTCGGGTGGTATTCACGTTTGGCATAT
GCCTGCTTTGACCGAGATCTTTGGAGATGATTCCGTACTACAATTCGGTGGAGGAACTTT
AGGACACCCTTGGGGAAATGCACCGGGTGCCGTAGCTAATCGAGTAGCTTTAGAAGCATG
TGTAAAAGCTCGTAACGAGGGACGTGACCTTGCCCGCGAGGGTAATGAAATTATCCGCGA
GGCTGCCAAATGGAGTCCTGAACTAGCTGCTGCTTGTGAAGTATGGAAGGAGATCAAATT
TGAATTCGAGGCAATGGATACTATCTAA
>Alchemilla_ROSA
???????????????????????????????????????TAAATTGACTTATTATACTCC
GGACTATGAAACCAAAGATACTGATATATTGGCAGCATTTCGAGTAACTCCTCAACCTGG
AGTTCCACCTGAGGAAGCAGGGGCAGCGGTAGCTGCGGAATCTTCTACTGGTACATGGAC
AACTGTATGGACTGACGGGCTTACCAGTCTTGATCGTTACAAAGGCCGATGCTACCACAT
CGAACCTGTTCCTGGAGAAGAAACCCAATTTATTGCTTATGTAGCTTACCCCTTAGACCT
TTTTGAAGAGGGTTCGGTTACTAACATGTTTACTTCCATTGTAGGGAATGTGTTTGGATT
CAAAGCCCTGCGTGCTCTACGTTTGGAGGATTTACGAATCCCTACTGCTTATGTTAAAAC
TTTCCAAGGCCCGCCTCACGGGATCCAAGTTGAAAGGGATAAATTGAACAAGTATGGTCG
TCCCCTATTGGGATGTACTATTAAACCTAAATTGGGGTTATCCGCTAAGAATTACGGTAG
AGCAGTTTATGAATGTCTACGTGGTGGACTTGATTTTACCAAAGATGATGAGAATGTTAA
TTCCCAACCATTTATGCGTTGGAGAGACCGTTTCTTATTTTGTGCCGAAGCAATTTATAA
ATCGCAGGCTGAAACAGGTGAAATCAAAGGGCATTACTTGAATGCTACTGCAGGTACATG
CGAAGAGATGATGAAAAGAGCCATATTTGCCAGAGAATTGGGAGTTCCTATCGTAATGCA
CGATTACTTAACCGGCGGATTCACTGCAAATACTAGCTTGGCTCATTATTGCCGAGACAA
TGGTCTACTTCTTCACATCCACCGTGCAATGCATGCTGTTATTGATAGACAGAAGAATCA
TGGTATACACTTTCGTGTACTAGCTAAAGCATTACGTATGTCTGGTGGAGATCATATACA
CTCCGGTACTGTAGTAGGTAAACTTGAGGGAGAAAGAGAAATTACTTTAGGCTTTGTTGA
TTTACTACGTGATGATTATATTGAAAAAGATCGAAGCCGCGGTATTTATTTCGCTCAAGA
TTGGGTTTCTTTACCGGGTGTTTTACCGGTGGCTTCCGGCGGTATTCACGTTTGGCATAT
GCCTGCTCTGACCGAGATCTTTGGAGATGATTCTGTACTCCAATTCGGTGGAGGAACTTT
AGGACACCCTTGGGGAAATGCACCAGGTGCCGTAGCTAATCGAGTAGCTCTAGAAGCATG
TGTACAAGCCCGTAATGAGGGACGTGATCTTGCTCGTGAGGGTAATGAAATTATTCGTGA
GGCTTGCAAATGGAGTCCTGAACTAGCTGCTGCTTGTGAAGTATGGAAAGAGATCAAATT
TGAATTTGAAGCAATGGATACTATTTGA
>Alliaria_BRASSI
TAAAGCAAGTGTTGGATTCAAAGCTGGTGTTAAAGAGTATAAATTGACTTATTATACTCC
TGAATATGAAACCAAGGATACTGATATCTTGGCAGCATTCCGAGTAACTCCTCAACCCGG
AGTTCCACCTGAAGAAGCAGGGGCTGCGGTAGCTGCTGAATCTTCTACTGGTACATGGAC
AACTGTGTGGACCGACGGGCTTACCAGCCTTGATCGTTACAAAGGACGATGCTACCACAT
CGAGCCCGTTCCAGGAGAAGAAACTCAATTTATTGCGTATGTAGCTTACCCCTTAGACCT
TTTTGAAGAAGGTTCGGTTACTAACATGTTTACCTCGATTGTAGGTAATGTATTTGGGTT
CAAAGCCCTGGCTGCTCTACGTCTAGAGGATCTGCGAATCCCTCCTGCTTATACTAAAAC
TTTCCAGGGACCACCTCATGGTATCCAAGTTGAAAGAGATAAGTTGAACAAGTATGGACG
TCCCCTATTAGGATGTACTATTAAACCTAAATTGGGGTTATCCGCGAAGAACTACGGTAG
AGCAGTTTATGAATGTCTACGTGGTGGACTTGATTTTACCAAAGATGATGAGAATGTGAA
CTCCCAACCATTTATGCGTTGGAGAGACCGTTTCTTATTTTGTGCCGAAGCTATTTATAA
ATCACAGGCTGAAACAGGTGAAATCAAAGGGCATTATTTGAATGCTACTGCGGGTACATG
CGAAGAAATGATCAAACGAGCTGTATTTGCCAGAGAATTGGGAGTTCCTATCGTAATGCA
TGACTACTTAACAGGGGGATTCACCGCAAATACTAGTTTGTCTCATTATTGCCGAGATAA
TGGCCTACTTCTTCACATCCACCGTGCAATGCACGCTGTTATTGATAGACAGAAGAATCA
TGGTATGCACTTCCGTGTACTAGCTAAAGCTTTACGTCTATCTGGTGGAGATCATATTCA
CGCGGGTACAGTAGTAGGTAAACTTGAAGGAGACAGGGAGTCAACTTTGGGCTTTGTTGA
TTTACTGCGCGATGATTATGTTGAAAAAGATCGAAGCCGCGGTATCTTTTTCACTCAAGA
TTGGGTCTCACTACCAGGTGTTCTGCCTGTGGCTTCGGGGGGTATTCACGTTTGGCATAT
GCCTGCTTTGACCGAGATCTTTGGAGATGATTCCGTACTACAATTCGGTGGCGGAACTTT
AGGCCACCCTTGGGGAAATGCACCGGGTGCCGTCGCTAACCGAGTAGCTCTGGAAGCATG
TGTACAAGCTCGTAATGAGGGACGTGATCTTGCAGTCGAGGGTAATGCAATTATCCGTGA
GGCTTGCAAATGGAGTCCTGAACTAGCTGCTGCTTGTGAAGTATGGAAGGAGATTAGATT
TAACTTCCCAACCATCGATAAATTAGAT
>Allium_LILIACEA
TAAAGCAAGTGTTGGATTTAAAGCTGGTGTTAAAGATTACAGATTGACTTATTATACTCC
TGATTACGAAACCAAAGATACTGATATCTTAGCAGCATTCCGAGTAACTCCTCAACCCGG
AGTTCCCGCTGAAGAAGCAGGGGCTGCGGTAGCCGCCGAATCTTCTACTGGTACCTGGAC
AACTGTGTGGACTGATGGACTTACCAGTCTTGATCGTTACAAAGGACGATGCTACCACAT
TGAGGCCGTTATTGGGGAAGAAAATCAATTTATTGCTTATATAGCTTATCCTTTAGACCT
TTTTGAAGAAGGTTCTGTTACTAACATGTTTACTTCCATTGTGGGTAATGTATTTGGTTT
CAAAGCCCTGCGAGCTCTACGTTTAGAGGATCTGCGAATTCCCCCTGCTTATTCCAAAAC
TTTCCAAGGCCCGCCTCACGGCATCCAAGTTGAAAGAGATAAATTGAACAAGTATGGACG
TCCCCTATTGGGATGTACTATTAAACCAAAATTGGGATTATCCGCAAAAAACTACGGTAG
AGCAGTTTACGAATGTCTACGTGGTGGGCTTGATTTTACCAAGGATGATGAAAATGTGAA
CTCCCAGCCTTTTATGCGCTGGAGAGACCGTTTCTTATTTTGTGCTGAAGCTATTTATAA
AGCGCAAGCTGAAACAGGTGAAATCAAAGGGCATTACTTGAATGCAACTGCGGGTACATG
TGAAGAAATGATCAAAAGGGCTGTATTTGCCAGAGAATTGGGGGTTCCTATCGTAATGCA
CGATTACATAACCGGGGGATTCACTGCAAATACTAGTTTGGCTCATTATTGCCGAGACAA
TGGTCTACTTCTTCACATCCACCGCGCAATGCATGCAGTTATTGATAGACAGAAAAATCA
TGGTATGCATTTTCGTGTACTAGCTAAAGCATTACGTATGTCTGGTGGAGATCATATTCA
CGCTGGTACAGTAGTAGGTAAACTGGAAGGGGAACGTGAGATGACTTTAGGTTTTGTTGA
TTTATTACGTGATGATTTTATTGAAAAAGACCGAAGTCGCGGTATTTTCTTCACTCAAGA
TTGGGTTTCTATGCCAGGTGTTATTCCCGTGGCTTCCGGGGGTATTCATGTTTGGCATAT
GCCTGCCTTAACTGAAATCTTTGGAGATGATTCCGTCCTACAGTTCGGTGGAGGAACTTT
AGGGCACCCTTGGGGAAATGCACCTGGTGCGGTAGCTAATCGAGTAGCTTTAGAAGCGTG
TGTACAAGCTCGTAATGAAGGACGTGATCTTGCTCGTGAAGGTAATGAGATTATTCGCGA
AGCTTGCAAATGGAGTCCTGAACTARCTGCTG????????????????????????????
????????????????????????????
>Alnus_BETULACEA
????????GTGTTGGATTCAAAGCTGGTGTTAAAGATTATAAATTGACTTATTATACTCC
TGACTATGAAACCAAAGATACTGATATCTTGGCAGCGTTCCGAGTAACTCCTCAACCTGG
AGTGCCGCCTGAGGAAGCAGGGGCAGCAGTAGCTGCTGAATCTTCTACTGGTACATGGAC
AACTGTGTGGACCGATGGACTTACTAGTCTTGATCGTTACAAAGGACGATGCTACCACAT
CGAGCCAGTTGCTGGAGAAGAAAGTCAATTTATTGCTTATGTAGCTTACCCCTTAGACCT
TTTTGAAGAAGGTTCTGTTACTAACATGTTTACTTCCATTGTGGGTAATGTATTTGGATT
CAAGGCCCTGCGTGCTCTACGTCTGGAGGATTTGCGAATCCCTCCTGCTTATTCTAAAAC
TTTCCAAGGCCCGCCTCACGGCATCCAAGTTGAGAGAGATAAATTAAACAAGTATGGCCG
CCCCCTATTGGGATGTACTATTAAGCCTAAATTGGGATTATCCGCTAAGAATTACGGTAG
AGCAGTTTATGAATGTCTCCGCGGTGGGCTTGATTTTACCAAAGATGATGAGAACGTGAA
TTCCCAACCATTTATGCGTTGGAGAGACCGTTTCCTATTTTGTGCCGAAGCAATTTATAA
AGCGCAGGCTGAAACAGGTGAAATCAAAGGGCATTACTTGAATGCTACTGCAGGTACATG
CGAAGAAATGATGAAAAGGGCTGTATTTGCCAGAGAATTGGGAGTTCCTATCGTAATGCA
TGACTACTTAACCGGGGGATTCACTGCAAATACTAGCTTGGCTCATTATTGCCGAGATAA
TGGTCTACTTCTTCACATCCATCGTGCAATGCATGCAGTTATTGATAGACAGAAGAATCA
TGGTATACACTTTCGTGTACTAGCTAAAGCGTTACGTATGTCTGGTGGAGATCATATTCA
CGCGGGTACCGTAGTAGGTAAACTTGAAGGGGAAAGAGAGATCACTTTAGGCTTTGTTGA
TTTACTACGTGATGATTATATTGAAAAAGATCGAAGCCGCGGTATTTATTTCACTCAAGA
TTGGGTCTCTCTACCTGGTGTTCTGCCCGTGGCTTCAGGGGGTATTCACGTTTGGCATAT
GCCTGCTCTGACCGAAATCTTTGGAGATGATTCCGTACTACAATTCGGTGGAGGAACTTT
AGGGCACCCTTGGGGAAATGCACCTGGTGCTGTAGCTAATCGAGTAGCTCTAGAAGCATG
TGTACAAGCTCGTAATGAGGGACGTGATCTTGCTCGTGAGGGTAATGAAATTATTCGTGA
GGCTGCTAAATGGAGTCCTGAGCTAGCTGCCGCTTGTGAAGTATGGAAGGAGATCAAATT
TGAATTCCCAGCAATGGATACTTTGTAA
>Alstroemeria_LI
TAAAGCAAGTGTTGGATTCAAAGCCGGTGTTAAAGATTACAAATTGACTTATTATACTCC
TGACTACGAAACTAAAGATACTGATATCTTGGCAGCATTCCGAATGACTCCTCAACCTGG
AGTTCCGCCCGAAGAAGCAGGGGCTGCGGTAGCTGCCGAATCTTCTACTGGTACATGGAC
AACTGTGTGGACTGATGGACTTACCAGTCTTGATCGTTACAAAGGACGATGCTACCACAT
TGAGACTGTTATTGGGGAGGAAAATCAATATATTGCTTATGTCGCTTATCCTTTAGACCT
TTTTGAAGAAGGTTCCGTTACTAACATGTTTACTTCCATTGTGGGTAATGTATTTGGTTT
TAAAGCCCTACGAGCTCTACGTCTGGAGGATCTGCGAATTCCCCCTGCTTATTCCAAAAC
TTTCCAAGGCCCGCCCCACGGTATCCAAGTTGAACGAGATAAATTGAACAAGTACGGTCG
TCCCCTGTTGGGATGTACCATTAAACCAAAATTGGGATTATCCGCAAAGAACTACGGTCG
GGCGGTTTATGAATGTCTACGTGGTGGACTTGATTTTACCAAGGATGATGAAAACGTGAA
CTCCCAACCATTTATGCGTTGGAGAGATCGTTTCTTATTTTGCGCCGAAGCGCTTTTTAA
AGCGCAAGCCGAAACGGGCGAAATCAAAGGGCATTACTTGAATGCGACTGCGGGTACATG
TGAAGAAATGATAAAAAGGGCTGTATTTGCTAGAGAATTGGGAGTTCCTATCATAATGCA
TGACTATATAACCGGGGGATTCACTGCAAATACTAGCTTGGCTTATTATTGCCGCGACAA
CGGCCTACTTCTTCACATTCACCGTGCAATGCATGCAGTTATTGATAGACAGAAAAATCA
TGGTATGCATTTTCGTGTACTAGCGAAAGCATTACGTATGTCTGGCGGAGATCATATTCA
CGCTGGTACAGTAGTAGGTAAACTGGAAGGGGAACGTGAGATGACTTTAGGTTTTGTTGA
TTTATTACGTGATGATTTTATTGAAAAAGACCGAAGTCGTGGTATTTTTTTCACACAAGA
TTGGGTCTCTATGCCAGGCGTTTTGCCCGTGGCTTCAGGGGGTATTCATGTTTGGCATAT
GCCTGCCCTGACCGAAATCTTTGGGGATGATTCTGTACTACAGTTCGGTGGAGGAACTTT
AGGACATCCTTGGGGGAATGCGCCTGGTGCAGTAGCTAATCGAGTGGCTTTAGAAGCATG
TGTACAAGCTCGTAATGAGGGGCGTGATCTTGCTCGTGAAGGTAATGAAATTATCCGTGG
AGCCGGTGAATGGAGCCCTGGACTA???????????????????????????????????
????????????????????????????
>Althaea_MALVACE
TAAAGCAAGTGTTGGATTCAAAGCTGGTGTTAAAGAGTATAAATTGACTTATTATACTCC
TGAATATGAAGTCAAAGATACTGATATCTTGGCAGCCTTCCGAGTAACTCCTCAACCCGG
AGTTCCGCCTGAGGAAGCGGGGGCCGCGGTAGCTGCTGAATCTTCTACTGGTACATGGAC
AACCGTGTGGACCGATGGGCTTACCAGCCTTGATCGTTACAAAGGGCGATGCTACCACAT
TGAGCCCGTTGCTGGAGAAGAAGAACAATATATATGTTATGTAGCTTACCCCTTAGACCT
TTTTGAAGAAGGTTCTGTTACTAACATGTTTACTTCCATTGTGGGTAATGTATTTGGGTT
CAAAGCCCTGCGCGCTCTACGTCTAGAGGATCTGCGAATCCCTATTGCTTATGTTAAAAC
TTTCCAAGGCCCACCTCATGGTATCCAGGTTGAAAGAGATAAATTGAACAAGTATGGTCG
CCCCCTATTAGGATGTACTATTAAACCTAAATTGGGGTTATCCGCTAAGAACTACGGTAG
AGCTGTTTATGAATGTCTACGTGGTGGACTTGATTTTACCAAAGATGATGAGAATGTGAA
CTCCCAACCATTTATGCGCTGGAGAGACCGTTTCTTATTTTGTGCCGAAGCACTTTATAA
AGCACAGGCTGAAACAGGTGAAATCAAAGGGCATTACTTGAATGCTACTGCGGGTACATG
TGAAGAAATGATGAAAAGGGCCATATTTGCCAGAGAATTGGGAGTTCCTATCGTAATGCA
TGACTACTTAACAGGTGGGTTCACTGCAAATACTAGCTTGGCTCATTATTGCCGAGATAA
TGGTCTACTTCTTCACATCCACCGCGCAATGCACGCAGTTATTGATAGACAGAAGAATCA
TGGTATGCACTTCCGTGTACTAGCTAAAGCTTTACGTATGTCTGGTGGAGATCATATTCA
CTCTGGTACAGTAGTAGGTAAACTTGAAGGAGAAAGGGACATAACCTTGGGCTTTGTTGA
TTTACTACGTGATGATTTTATTGAAAAAGATCGAAGCCGTGGTATTTATTTCACTCAAGA
TTGGGTTTCTATGCCAGGTGTTCTGCCTGTAGCTTCGGGTGGTATTCACGTTTGGCATAT
GCCTGCTTTGACCGAGATCTTTGGAGATGATTCCGTACTACAATTCGGTGGAGGAACTTT
AGGACACCCTTGGGGAAATGCACCGGGTGCCGTAGCTAATCGAGTAGCTTTAGAAGCATG
TGTAAAAGCTCGTAATGAGGGACGTGACCTTGCCCGCGAGGGTAATGAAATTATCCGCGA
GGCTGCCAAATGGAGTCCTGAACTAGCTGCTGCTTGTGAAGTATGGAAGGAGATCAAATT
TGAATTCGAGGCAATGGATACTATCTAA
>Alyssum_BRASSIC
TAAAGCAAGTGTTGGATTCAAAGCTGGTGTTAAAGAATATAAATTGACTTATTATACTCC
TGAATATGAAACCAAGGATACTGATATCTTGGCAGCATTCCGAGTAACTCCTCAACCCGG
AGTTCCACCTGAAGAAGCAGGGGCTGCGGTAGCTGCTGAATCTTCTACTGGTACATGGAC
AACTGTGTGGACCGACGGGCTTACCAGCCTTGATCGTTACAAAGGACGATGCTACCACAT
CGAGCCCGTTCCAGGAGAAGAAACTCAATTTATTGCGTATGTAGCTTACCCCTTAGACCT
TTTTGAAGAAGGTTCCGTTACTAACATGTTTACCTCGATTGTGGGTAATGTATTTGGGTT
CAAAGCCCTGGCTGCTCTACGTCTAGAGGATCTGCGAATCCCTCCTGCTTATACTAAAAC
TTTCCAGGGACCACCTCATGGTATCCAAGTTGAAAGAGATAAATTGAACAAGTATGGACG
TCCCCTATTAGGATGTACTATTAAACCTAAATTGGGTTTATCCGCGAAGAACTATGGTAG
AGCAGTTTATGAATGTCTACGTGGTGGACTTGATTTTACCAAAGATGATGAGAATGTGAA
CTCCCAACCATTTATGCGTTGGAGAGACCGTTTCTTATTTTGTGCCGAAGCTATTTATAA
ATCACAGGCTGAAACAGGTGAAATCAAAGGGCATTATTTGAATGCTACTGCGGGTACATG
CGAAGAAATGATCAAAAGAGCTGTATTTGCCAGAGAATTGGGAGTTCCTATCGTAATGCA
TGACTACTTAACAGGGGGATTCACCGCAAATACTAGTTTGGCTCATTATTGCCGAGATAA
TGGCCTACTTCTTCACATCCACCGTGCAATGCACGCTGTTATTGATAGACAGAAGAATCA
TGGTATGCACTTCCGTGTACTAGCTAAAGCTTTACGTCTATCTGGTGGAGATCATATTCA
CGCGGGTACAGTAGTAGGTAAACTTGAAGGAGACAGGGAGTCAACTTTGGGCTTTGTTGA
TTTACTGCGCGATGATTATGTTGAAAAAGATCGAAGCCGCGGTATCTTTTTCAGTCAAGA
TTGGGTCTCACTACCAGGTGTTCTGCCTGTGGCTTCGGGGGGTATTCACGTTTGGCACAT
GCCTGCTTTGACCGAGATCTTTGGAGATGATTCCGTACTACAATTTGGTGGCGGAACTTT
AGGCCACCCTTGGGGAAATGCACCGGGTGCCGTAGCTAACCGAGTAGCTCTGGAAGCATG
TGTACAAGCTCGTAATGAGGGACGTGATCTTGCAATCGAGGGTAATGAAATTATCCGTGA
GGCTTGCAAATGGAGCCCTGAACTAGCTGCTGCTTGTGAAGTATGGAAGGAGATCAGATT
TAACTTCCCAACCATCGATACCATCGAT
>Amaranthus_AMAR
TAAAGCAAGTGTTGGATTTAAAGCTGGTGTTAAAGATTACCGATTGACTTATTATACTCC
TGAGTATGAAACCCTAGATACTGATATCTTGGCAGCATTCCGAGTAAGTCCTCAACCTGG
AGTTCCACCTGAAGAAGCGGGGGCTGCCGTAGCTGCCGAATCTTCTACTGGTACATGGAC
AAGTGTATGGACCGACGGACTTACCAATCTTGATCGTTACAAAGGACGATGCTACAACAT
CGAGCCCGTTGCTGGAGAAGAAAATCAATATATTTGTTATGTAGCGTATCCTTTAGACCT
TTTTGAAGAAGGTTCTGTTACTAACATGTTTACTTCCATTGTGGGTAACGTATTTGGGTT
CAAAGCTTTGCGTGCTCTACGTTTGGAAGATTTGCGAATCCCTGTTGCTTATGTCAAAAC
TTTCCAAGGCCCGCCTCACGGTATCCAGGTTGAAAGAGATAAATTGAACAAGTACGGTCG
TCCCCTATTGGGATGCACTATTAAACCAAAATTGGGGTTATCCGCTAAAAACTATGGTCG
AGCATGTTATGAATGTCTTCGTGGTGGACTTGATTTTACCAAAGATGATGAAAACGTGAA
TTCCCAGCCGTTCATGCGTTGGAGAGACCGTTTCCTATTTTGTGCCGAAGCTATTTATAA
ATCACAAGCCGAAACAGGTGAAATCAAAGGGCATTATTTGAATGCTACCGCAGGTACTTG
CGAAGAAATGATAAAAAGAGCTGTATTTGCGAGAGAGTTGGGAGTTCCAATCGTAATGCA
TGACTACTTAACAGGTGGATTCACTGCAAATACTAGCTTGTCTCAGTATTGCCGAGACAA
TGGTCTACTTCTTCACATCCACCGTGCAATGCACGCAGTTATTGATAGACAGAAGAATCA
TGGTATGCACTTCCGTGTACTAGCTAAAGCGTTACGTCTGTCTGGTGGAGACCATATTCA
TTCTGGTACCGTAGTAGGTAAGCTTGAAGGGGAAAGAGATATTACTTTAGGCTTTGTTGA
TTTACTACGTGATGATTATACTGAAAAAGACAGAAGTCGCGGTATCTTTTTCACTCAATC
TTGGGTTTCCACACCTGGTGTTCTTCCTGTTGCTTCAGGAGGTATTCACGTTTGGCATAT
GCCTGCTCTAACCGAAATCTTCGGGGATGATTCTGTACTACAGTTTGGTGGAGGAACTTT
AGGACACCCTTGGGGGAATGCACCGGGTGCTGTAGCGAATCGAGTAGCTCTAGAAGCATG
TGTACAAGCTCGTAATGAGGGACGTGACCTTGCTCGCGAGGGTAATACAATTATTCGTGA
AGCTGCTAAATGGAGTCCTGAACTAGCTGCTGCTTGTGAAGTATGGAAGGAAATCAAATT
TGAATTCCCGGCAATGGATACAATTTAG
>Amelanchier_ROS
TAAAGCAAGTGTTGGATTCAAAGCTGGTGTTAAAGATTATAAATTGACTTATTATACTCC
TGACTATGAAACCAAAGATACTGATATTTTGGCAGCATTTCGAGTAACTCCTCAACCTGG
AGTTCCACCTGAGGAAGCAGGGGCCGCGGTAGCTGCTGAATCTTCTACTGGTACATGGAC
AACTGTATGGACTGACGGTCTTACCAGTCTTGATCGTTACAAAGGTCGATGCTACCACAT
CGAGCCTGTTGCTGGAGAAGAAAGTCAATTTATTGCTTATGTAGCTTACCCCTTAGACCT
TTTTGAAGAAGGTTCTGTTACTAACATGTTTACTTCCATTGTAGGTAATGTGTTTGGGTT
CAAGGCCCTGCGCGCTCTACGTCTGGAGGATTTGCGAATCCCTCCTGCTTATGTTAAAAC
TTTCCAGGGCCCGCCTCATGGTATCCAAGTTGAGAGAGATAAATTGAACAAGTATGGCCG
CCCTCTATTGGGATGTACTATAAAACCAAAATTGGGGTTATCCGCTAAGAATTACGGTAG
AGCAGTTTATGAATGTCTACGCGGTGGACTTGATTTTACCAAAGATGATGAGAATGTTAA
TTCCCAACCATTTATGCGTTGGAGAGACCGTTTCTTATTTTGTGCCGAAGCACTTTATAA
AGCACAGGCTGAAACAGGTGAAATCAAAGGGCATTACTTAAACGCTACTGCAGGTACATG
CGAAGATATGATGAAAAGAGCTGTATTTGCCAGAGAATTGGGGGTTCCAATCGTAATGCA
TGATTACTTAACAGGGGGATTCACTGCAAATACTACCTTGGCTCATTATTGCCGAGATAA
TGGTCTACTTCTTCACATCCACCGTGCAATGCATGCAGTTATCGATAGACAGAAGAATCA
TGGTATGCACTTTCGTGTACTAGCTAAAGCGTTACGTATGTCTGGTGGAGATCATATACA
CGCTGGTACCGTAGTAGGTAAACTTGAGGGGGAAAGAGAGATTACTTTAGGCTTTGTTGA
TTTACTACGTGATGATTTTGTTGAAAAAGATCGAAGCCGCGGTATTTATTTCACTCAAGA
TTGGGTCTCTCTGCCAGGTGTTTTGCCTGTGGCTTCAGGGGGTATTCACGTTTGGCATAT
GCCTGCTCTGACCGAGATCTTTGGAGATGATTCTGTACTACAATTTGGTGGCGGAACTTT
AGGACACCCTTGGGGAAATGCACCTGGTGCCGTAGCTAATCGAGTAGCTCTAGAAGCATG
TGTACAAGCTCGTAATGAGGGACGTGATCTTGCTCGTGAGGGTAATGAAATTATTCGTGA
GGCTAGTAAATGGAGTCCTGAACTAGCTGCTGCTTGTGAAGTATGGAAGGAGATCAAATT
CGAATTCGAAGCAATGGATACTTTGTAA
>Anchusa_BORAGIN
?AAAGCAAGTGTTGGATTCAAAGCTGGTGTTAAAGAGTACAAATTGACTTATTATACTCC
TGAATACGAAACCAAGGATACTGATATCTTGGCAGCATTCCGAGTAACTCCTCAACCTGG
AGTTCCTCCTGAAGAAGCAGGGGCCGCAGTAGCCGCTGAATCTTCTACTGGTACATGGAC
AACTGTGTGGACCGATGGACTTACCAGTCTTGATCGTTACAAAGGGCGATGCTACCACAT
CGACGCCGTTCCGGGAGAAGAAAATCAATATATATGTTATGTAGCTTATCCTTTAGACCT
TTTTGAAGAAGGTTCTGTTACTAACATGTTTACTTCCATCGTAGGTAATGTATTTGGGTT
CAAAGCCCTACGCGCTCTACGTCTGGAAGATCTGCGAATCCCTCCTGCTTATGTTAAAAC
TTTCCAAGGCCCACCTCATGGGATCCAAGTTGAAAGAGATAAATTGAACAAGTACGGCCG
TCCTTTGTTGGGATGTACTATTAAACCTAAATTGGGCTTATCCGCTAAAAACTACGGTAG
AGCTTGTTATGAATGTCTTCGTGGTGGACTTGATTTTACCAAAGATGATGAAAACGTGAA
CTCCCAACCGTTTATGCGTTGGAGAGACCGTTTCTTATTTTGTGCCGAAGCTATTTATAA
AGCACAAGCTGAAACAGGTGAAATCAAAGGACATTACTTGAATGCTACTGCAGGTAACTG
CGATGAAATGATCAAAAGAGCTGTATTTGCTAGAGAATTGGGAGTTCCTATCGTTATGCA
CGACTACCTAACGGGGGGATTCACTGCAAATACTACCTTGGCTAGTTATTGCCGAGATAA
TGGTCTACTTCTTCACATTCACCGTGCAATGCATGCGGTTATTGATAGACAGAAGAATCA
TGGTATGCACTTCCGTGTATTAGCTAAAGCGTTACGTATGTCTGGTGGAGATCATATTCA
CTCTGGTACCGTAGTAGGTAAACTTGAAGGTGAAAGAAATATCACTTTGGGTTTTGTTGA
TTTATTGCGTGATGATTTTATTGAAAAAGATAGAACTCGCGGTATCTATTTCACTCAAGA
TTGGGTCTCTCTACCAGGTGTGCTTCCTGTAGCTTCAGGAGGTATTCACGTTTGGCATAT
GCCGGCTTTGGTTGAAATCTTTGGAGACGATTCCGTACTACAGTTCGGTGGAGGAACTTT
AGGACACCCTTGGGGTAATGCACCAGGTGCCGTAGCTAACCGAGTAGTTCTAGAAGCATG
TGTACAAGCCCGTAATGAAGGGCGTGATCTTGCTCGTGAGGGTGGTGAGATTGTTCGTGA
GGCTACCAAATGGAGTCCTGAACTAGCTGCTGCTTGTGAGGTATGGAAGGAGATTACATT
TACTTTCGAGGAAGTGGATAAATTGGAT
>Anemone_RANUNCU
TAAAGCGAGTGTTGGYTTCAAAGCAGGTGTTAAAGATTACAAATTGAATTATTATACTCC
TGAATATACACCCAAAGATACTGATACCTTGGCAGCATTCCGAGTAACTCCTCAACCCGG
AGTTCCACCTGAAGAAGCAGGGGCTGCTGTAGCTGCCGAATCTTCTACAGGTACATGGAC
AACTGTGTGGACCGATGGACTTACCAGCCTTGATCGTTACAAAGGACGATGCTACCATAT
CGAGCCCGTTGCTGGAGAAGAAAATCAATATATTTGTTATGTAGCTTACCCTTTAGACCT
TTTTGAAGAAGGTTCTGTTACTAACATGTTTACTTCTATTGTAGGTAATGTATTTGGGTT
CAAAGCGTTACGTGCTCTACGTCTGGAAGATCTGCGAATTCCTGTTGCTTATGTTAAAAC
TTTCCAAGGCCCGCCTCACGGCATCCAAGTTGAGAGAGATAAATTGAACAAGTATGGTCG
TCCCCTATTGGGATGTACTATTAAACCAAAATTGGGCTTATCTGCTAAGAACTATGGTAG
AGCAGTTTATGAATGTCTCCGTGGTGGACTTGATTTTACCAAGGATGATGAGAACGTGAA
TTCCCAACCCTTTATGCGTTGGAGAGACCGTTTCCTATTTTGTGCTGAAGCACTTTATAA
AGCACAAGCCGAAACAGGTGAAATCAAAGGGCATTACTTGAATGCTACTGCGGGTACATG
CGAAGAAATGATAAAAAGGGCTGTATTTGCCAGAGAGTTGGGAGTACCCATCGTAATGCA
CGACTACTTAACGGGGGGATTTACCGCAAATACCAGCTTGGCTCATTATTGCCGGGATAA
TGGTTTACTTCTTCACATCCACCGCGCAATGCATGCCGTTATTGATAGACAGAAGAATCA
TGGTATACATTTCCGTGTATTAGCTAAAGCGTTACGTATGTCGGGTGGGGATCATATTCA
CTCCGGTACCGTAGTAGGTAAACTGGAAGGGGAAAGAGAGATCACCCTGGGCTTTGTTGA
TTTACTACGTGATGATTTTATTGAAAAAGACCGAAGTCGCGGTATTTACTTCACTCAAGA
TTGGGTCTCTCTACCAGGCGTTTTGCCCGTTGCTTCAGGGGGTATTCACGTTTGGCATAT
GCCTGCTCTAACCGAGATCTTTGGGGATGATTCCGTACTACAGTTCGGCGGAGGAACTTT
AGGACACCCTTGGGGAAATGCACCGGGTGCCGTAGCTAATCGAGTCGCCCTAGAAGCCTG
TGTACAAGCTCGTAATGAGGGACGTGATCTTGCTCGTGAAGGTAATGAAATTATCCGTGA
GGCTTGCAAATGGAGCCTTGAACTTGCCGCTGCTTGTGAGGTATGGAAAGAGATCAAATT
CGAATTTGAAGCAATGGATACTTTGTAA
>Angelica_APIACE
TAAAGCAGGTGTTGGATTCAAAGCTGGGGTTAAAGATTACAAATTGACTTATTATACTCC
TGACTATGAAACCAAAGATACTGATATCTTGGCAGCATTCCGAGTAACTCCTCAACCTGG
AGTTCCACCTGAAGAAGCGGGGGCCGCGGTAGCTGCCGAATCTTCTACTGGTACATGGAC
CACTGTGTGGACCGATGGACTTACCAGCCTTGATCGTTACAAAGGGCGCTGCTACGGAAT
CGAGCCCGTTGCTGGAGAAGAAAATCAATTTATCGCTTATGTAGCTTACCCATTAGACCT
TTTTGAAGAAGGTTCTGTTACTAACATGTTTACTTCCATTGTAGGTAATGTATTTGGGTT
CAAAGCCCTGCGCGCTCTACGTCTGGAAGATCTGCGAATCCCCGTTGCTTATGTTAAAAC
TTTCCAAGGACCGCCTCATGGCATCCAAGTTGAGAGAGATAAATTGAACAAGTACGGTCG
TCCCCTGTTGGGATGTACTATTAAACCTAAATTGGGGTTATCCGCTAAAAACTACGGTAG
AGCGGTTTATGAATGTCTCCGCGGTGGACTTGATTTTACCAAAGACGATGAGAATGTGAA
CTCCCAACCATTTATGCGTTGGAGAGATCGTTTCTTATTTTGTGCCGAAGCAATTTATAA
AGCACAGGCTGAAACTGGTGAAATCAAAGGGCATTACTTGAATGCTACTGCGGGTACATG
TGAAGAAATGATGAAAAGGGCTATATTTGCCAGAGAATTGGGAGTTCCTATCGTAATGCA
TGATTACTTAACAGGGGGATTCACTGCAAATACTAGCTTAGCCCATTATTGCCGAGATAA
TGGCCTACTTCTTCACATCCACCGCGCAATGCATGCAGTTATTGATAGACAGAAGAATCA
TGGTATGCACTTCCGTGTACTAGCTAAAGCGTTACGTATGTCTGGTGGAGATCATATTCA
CGCCGGTACCGTAGTAGGTAAACTTGAAGGGGAAAGAGACATCACTCTGGGCTTTGTCGA
TTTACTGCGTGATGATTTCATTGAAAAAGATCGAAGTCGCGGTATTTATTTCACCCAAGA
TTGGGTCTCTCTACCAGGTGTTCTACCCGTTGCTTCGGGGGGTATTCACGTTTGGCATAT
GCCTGCTCTGACCGAGATCTTTGGGGATGATTCCGTACTACAGTTCGGTGGAGGAACTTT
AGGACACCCTTGGGGAAATGCACCCGGTGCCGTAGCTAATCGAGTAGCTCTAGAAGCATG
TGTACAAGCTCGTAATGAGGGGCGTGATCTTGCTCGTGAGGGGAATGAAATTATCCGTGA
GGCTGCTAAATGGAGCCCCGAACTAGCTGCTGCTTGTGAAGTATGGAAGGAGATCAAATT
TGAATTTGAAGCAATGGATACTTTGTAA
>Anisantha_POACE
TAAAGCAGGTGTTGGATTTCAAGCTGGTGTTAAAGATTATAAATTGACTTACTACACCCC
AGAGTATGAAACTAAGGATACTGATATCTTGGCAGCATTCCGAGTAAGTCCTCAGCCTGG
GGTTCCGCCCGAAGAAGCAGGGGCTGCAGTAGCTGCCGAATCTTCTACTGGTACATGGAC
AACTGTTTGGACTGATGGACTTACCAGTCTTGATCGTTACAAAGGACGATGCTATCACAT
CGAGCCTGTTGCTGGGGAAGACAACCAATGGATCTGTTATGTAGCTTATCCATTAGACCT
ATTTGAAGAGGGTTCCGTTACTAACATGTTTACTTCCATTGTGGGTAACGTGTTTGGTTT
CAAAGCCCTACGTGCTCTACGTTTGGAAGATCTACGAATTCCCCCTACTTATTCAAAAAC
TTTCCAAGGCCCGCCTCATGGTATCCAAGTTGAAAGAGATAAGTTGAACAAGTATGGTCG
TCCTTTATTGGGATGTACTATTAAACCAAAATTGGGATTATCCGCAAAAAATTATGGTAG
AGCGTGTTATGAGTGTCTTCGTGGTGGACTTGATTTTACCAAAGATGATGAAAACGTAAA
CTCACAACCATTTATGCGCTGGAGAGACCGTTTTGTCTTTTGTGCTGAAGCTATTTATAA
ATCACAGGCCGAAACCGGTGAAATCAAGGGGCATTACTTGAATGCGACTGCGGGTACATG
TGAAGAAATGATTAAGAGAGCTGTATTTGCTAGAGAATTAGGGGTTCCTTATGTAATGCA
TGACTTACTTTACTGGGGATTCACCGCAAATACTTACTTGGCTCATTATTGCCGTGACAA
TGGCCTACTTCTTCACATTCACCGTGCAATGCATGCAGTTATTGATAGACAGAAAAATCA
TGGTATGCATTTCCGTGTATTAGCTAAAGCATTGCGTATGTCTGGGGGAGATCATATCCA
TTCCGGTACAGTAGTAGGTAAGTTAGAAGGGGAACGCGAAATGACTTTAGGTTTTGTTGA
TTTATTGCGCGATGATTTTATTGAAAAAGATCGTGCTCGCGGTATCTTTTTCACTCAGGA
CTGGGTATCCATGCCAGGTGTTATACCGGTAGCTTCAGGTGGTATTCATGTTTGGCATAT
GCCAGCTCTGACCGAAATCTTTGGGGACGATTCTGTATTACAATTTGGTGGAGGAACTTT
AGGACATCCTTGGGGAAATGCACCTGGTGCAGCAGCTAATCGAGTGGCTTTAGAAGCCTG
TGTACAAGCTCGTAACGAAGGACGCGATCTTGCTCGCGAAGGTAATGAAATTATCCGAGC
AGCTTGCAAATGGAGTCCTGAACTAGCCGCAGCTTGTGAAGTA?????????????????
????????????????????????????
>Anthoxanthum_PO
TAAAGCAAATGTTGGATTTAAAGCTGGTGTTAAAGATTATAAATTGACTTACTACACCCC
GGAGTATGAAACCAAGGATACTGATATCTTGGCAGCATTCCGAGTAACCCCTCAACCTGG
GGTTCCGCCGGAAGAAGCAGGGGCTGCAGTAGCTGCCGAATCTTCTACTGGTACATGGAC
AACTGTTTGGACTGATGGACTTACCAGTCTTGATCGTTACAAAGGACGATGCTATCACAT
CGAGCCTGTTGCTGGGGAAGACAACCAATGGATCTGTTATGTAGCTTATCCATTAGACCT
ATTTGAAGAGGGTTCCGTTACTAACATGTTTACTTCCATTGTAGGTAACGTATTTGGTTT
CAAAGCCCTACGTGCTCTACGCCTGGAGGATCTACGAATTCCCCCTGCTTATACAAAAAC
TTTCCAAGGCCCGCCTCATGGTATCCAAGTTGAAAGAGATAAGTTGAACAAGTATGGTCG
TCCTTTATTGGGATGTACTATTAAACCAAAATTAGGATTATCCGCAAAAAATTACGGTAG
AGCGTGTTATGAGTGTCTACGTGGTGGACTTGATTTTACCAAAGATGATGAAAACGTAAA
CTCACAACCATTTATGCGTTGGAGAGACCGTTTTGTCTTTTGTGCCGAAGCTATTTATAA
ATCACAGGCCGAAACCGGTGAAATTAAGGGGCATTACTTGAATGCGACTGCAGGTACATG
TGAAGAAATGATTAAGAGAGCTGTATTTGCAAGAGAATTAGGGGTTCCTATTGTAATGCA
TGACTACATAACTGGGGGATTCACCGCAAATACTAGTTTGGCTCATTATTGCCGCGACAA
TGGCCTACTTCTTCACATTCACCGTGCAATGCATGCAGTTATTGATAGACAGAAAAATCA
TGGTATGCATTTCCGTGTATTAGCTAAAGCATTGCGTATGTCTGGGGGAGATCATATCCA
CGCCGGTACAGTAGTAGGTAAGTTAGAAGGGGAACGCGAAATGACTTTAGGTTTTGTTGA
TTTATTGCGCGATGATTTTATTGAAAAAGATCGTGCTCGCGGTATCTTTTTCACTCAGGA
CTGGGTATCCCTGCCAGGTGTTATACCAGTAGCTTCAGGTGGTATTCATGTTTGGCATAT
GCCAGCTCTGACCGAAATCTTTGGGGATGATTCCGTATTACAATTTGGTGGAGGAACTTT
AGGACATCCTTGGGGAAATGCACCTGGTGCAGCAGCTAATCGAGTGGCTTTAGAAGCCTG
TGTACAAGCTCGTAACGAAGGGCGCGATCTTGCGCGTGAAGGTAATGAAATTATCCGAGC
AGCTTGCAAATGGAGTCCTGAACTAGCTGCTGCTTGTGAAGTATGGAAAGAGATCGTATT
TAATTTTGCAGCAGTGGACGTTTTGGAT
>Anthriscus_APIA
???????????????ATTCAAAGCTGGGTTATAAGATTRCAAATTGACTTATTATACTCC
TGACTATGAAACCAAAGATACTGATATCTTGGCAGCATTCCGAGTAACTCCTCAACCTGG
AGTTCCACCTGAAGAAGCGGGAGCCGCGGTAGCTGCCGAATCTTCTACTGGTACATGGAC
CACTGTGTGGACCGATGGACTTACCAGCCTTGATCGTTACAAAGGGCGCTGCTACGGAAT
CGAGCCCGTTGCTGGAGAAGAAAATCAATTTATCGCTTATGTAGCTTACCCATTAGACCT
TTTTGAAGAAGGTTCTGTTACTAACATGTTTACTTCTATTGTAGGTAATGTATTTGGGTT
CAAAGCCCTGCGCGCTCTACGTCTGGAAGATCTGCGAATCCCCGTTGCTTATGTTAAAAC
TTTCCAAGGACCGCCTCATGGCATCCAAGTTGAGAGAGATAAATTGAACAAGTATGGTCG
TCCCCTGTTGGGATGTACTATTAAACCTAAATTGGGATTATCCGCTAAAAACTACGGTAG
AGCAGTTTATGAATGTCTCCGCGGTGGACTTGATTTTACCAAAGACGATGAGAATGTGAA
CTCCCAACCATTTATGCGTTGGAGAGATCGTTTCTTATTTTGTGCCGAAGCCCTTTATAA
AGCACAGGCTGAAACTGGTGAAATCAAAGGGCATTACTTGAATGCTACTGCGGGTACATG
TGAAGAAATGATGAAAAGGGCTATATTTGCCAGAGAATTGGGAGTTCCTATCGTAATGCA
TGATTACTTAACAGGGGGATTCACTGCAAATACTAGCTTAGCCCATTATTGCCGAGATAA
TGGCCTACTTCTTCACATCCACCGCGCAATGCATGCAGTTATTGATAGACAGAAGAATCA
TGGTATACACTTTCGTGTACTAGCTAAAGCGTTACGTATGTCTGGTGGAGATCATATTCA
CTCCGGTACCGTAGTAGGTAAACTTGAAGGGGAAAGAGACATCACTCTAGGCTTTGTCGA
TTTACTGCGTGATGATTTCGTTGAAAAAGATAGAAGTCGCGGTATTTATTTCACCCAAGA
TTGGGTCTCTCTACCAGGTGTTCTACCCGTGGCTTCGGGGGGTATTCACGTTTGGCATAT
GCCTGCTCTGACCGAGATCTTTGGGGATGATTCCGTACTACAGTTCGGTGGAGGAACTTT
AGGACACCCTTGGGGAAATGCACCCGGTGCCGTAGCTAATCGAGTAGCTCTAGAAGCATG
TGTACAAGCTCGTAATGAGGGGCGTGATCTTGCTACTGAAGGGAATGAAATTATCCGTGA
GGCTACTAAATGGAGCCCTGAACTAGCTGCTGCTTGTGAAGTATGGAAGGAGATCAAATT
TGAATTTCAAGCAATGGATACTTTGTAA
>Anthyllis_FABAC
???????AGTGNNNNGTTCAAGGCTGGTGTTAAAGATTATAAATTGACTTATTATACTCC
TGACTATCAAACCAAAGATACTGATATCTTAGCAGCATTCCGAGTAACTCCTCAACCTGG
AGTTCCGCCTGAAGAAGCAGGTGCTGCGGTAGCTGCCGAATCTTCTACTGGTACATGGAC
AACCGTGTGGACCGATGGGCTTACCAGTCTTGATCGTTACAAAGGACGATGCTACCACAT
CGAGCCCGTTGCTGGAGAAGAAAGTCAATTCATTGCTTATGTAGCTTATCCTTTAGACCT
TTTTGAAGAAGGTTCCGTTACTAACATGTTTACTTCCATTGTAGGTAATGTATTTGGGTT
CAAGGCTCTTCGCGCTCTACGTCTGGAGGATTTGCGAATTCCTAATGCTTATGTTAAAAC
ATTCCAGGGTCCGCCTCACGGAATCCAAGTTGAAAGAGATAAATTGAACAAGTATGGTCG
CCCTCTATTGGGATGTACTATTAAACCTAAATTGGGGTTATCCGCTAAGAATTACGGTAG
AGCAGTTTATGAATGTCTTCGCGGTGGGCTTGATTTTACTAAAGATGATGAAAATGTGAA
CTCCCAACCATTTATGCGTTGGAGAGACCGTTTCTTATTTTGTGCTGAAGCACTTTTTAA
AGCACAGGACGAAACAGGTGAAATCAAAGGGCATTACCTGAATGCTACTGCCGGTACATG
CGAAKAAATGATAAAAAGAGCGGTATTTGCCAGAGAATTGGGCGTTCCTATCGTAATGCA
TGATTATTTAACCGGGGGATTCACTGCAAATACTACCTTGGCTCACTATTGCCGGGATAA
TGGTCTACTTCTTCATATCCACCGTGCAATGCATGCGGTTATCGATAGACAGAAAAATCA
TGGTATGCACTTCCGTGTACTAGCTAAAGCATTACGTATGTCTGGTGGAGATCATATTCA
CGCCGGTACTGTAGTAGGTAAACTTGAAGGGGAAAGGGAAATCACTTTAGGTTTTGTTGA
TTTACTACGTGATGATTTTGTTGAAAAAGATCGAAGTCGCGGTATTTATTTCACCCAGGA
TTGGGTTTCTTTACCTGGTGTTCTGCCTGTTGCTTCGGGGGGTATTCACGTTTGGCATAT
GCCTGCTCTGACCGAGATCTTTGGAGATGATTCTGTACTCCAATTCGGTGGAGGAACTTT
AGGACACCCTTGGGGGAATGCACCTGGTGCTGTTGCTAATCGAGTAGCTCTTGAAGCATG
TGTACAAGCTCGGAATGAGGGACGTGATCTTGCTCGTGAGGGTAATGAAATTATCCGTGA
AGCGTGCAAATGGAGTCCTGAATTAGCTGCTGCTTGTGAAGTATGGAAGGAGATCAAATT
TGAATTCCCAGCAATGGATACTTTGTAA
>Aphanes_ROSACEA
TAAAGCAAGTGTTGGATTCAAGGCTGGTGTAAAAGAATAAAAATTGACTTATTATACTCC
GGACTATGAAACCAAAGATACTGATATATTGGCAGCATTTCGAGTAACTCCTCAACCCGG
AGTTCCACCTGAGGAAGCAGGGGCAGCGGTAGCTGCGGAATCTTCTACTGGTACATGGAC
AACTGTATGGACTGACGGGCTTACCAGTCTTGATCGTTACAAAGGCCGATGCTACCACAT
CGAACCTGTTCCTGGAGAAGAAACCCAATTTATTGCTTATGTAGCTTACCCCTTAGACCT
TTTTGAAGAGGGTTCCGTTACTAACATGTTTACTTCCATTGTAGGGAATGTGTTTGGATT
CAAGGCCCTACGTGCTCTACGTTTGGAGGATTTACGAATCCCTGTTGCTTATGTTAAAAC
CTTCCAAGGCCCGCCTCACGGTATCCAAGTTGAAAGGGATAAATTGAACAAGTATGGTCG
TCCCCTATTGGGATGTACTATTAAACCTAAATTGGGGTTATCCGCTAAGAATTACGGTAG
AGCAGTTTATGAATGTCTACGTGGTGGACTTGATTTTACCAAAGATGATGAGAATGTTAA
TTCCCAACCATTTATGCGTTGGAGAGACCGTTTCTTATTTTGTGCCGAAGCAATTTATAA
ATCGCAGGCTGAAACAGGTGAAATCAAAGGGCATTACTTGAATGCTACTGCAGGTACATG
CGAAGATATGATGAAAAGAGCCATATTTGCCAGAGAATTGGGAGTTCCTATCGTAATGCA
CGATTACTTAACCGGCGGATTCACTGCAAATACTAGCTTGGCTCATTATTGCCGAGACAA
TGGTCTACTTCTTCACATCCACCGTGCAATGCATGCTGTTATTGATAGACAGAAGAATCA
TGGTATACACTTTCGTGTACTAGCTAAAGCATTACGTATGTCTGGTGGAGATCATATACA
CTCCGGTACTGTAGTAGGTAAACTTGAGGGAGAAAGAGAAATTACTTTAGGCTTTGTTGA
TTTACTACGTGATGATTATATTGAAAAAGATCGAAGCCGCGGTATTTATTTCGCTCAAGA
TTGGGTTTCTTTACCGGGTGTTTTACCGGTGGCTTCCGGCGGTATTCACGTTTGGCATAT
GCCTGCTCTGACCGAGATCTTTGGAGATGATTCTGTACTCCAATTCGGTGGAGGAACTTT
AGSACACCCTTGGGGAAATGCACCTGGTGCTGTAGCTAATCGAGTAGCTCTAGAAGCATG
TGTACAAGCCCGTAATGAGGGACGTGATCTTGCTCGTGAGGGTAATGAAATCATTCGTGA
GGCTTGTAAATGGAGTCCTGAACTAGCTGCTGCTTGTGAAGTATGGAAAGAGATCAAATT
TGAATTTGAAGCAATGGATACTATTTGA
>Apium_APIACEAE
TAAAGCAGGTGTTGGATTCAAAGCTGGGGTTAAAGATTACAAATTGACTTATTATACTCC
TGACTATGAAACCAAAGATACTGATATCTTGGCAGCATTCCGAGTAACTCCTCAACCTGG
AGTTCCGCCTGAAGAAGCGGGGGCCGCGGTAGCTGCCGAATCTTCTACTGGTACATGGAC
CACTGTGTGGACCGATGGACTTACCAGCCTTGATCGTTACAAAGGGCGCTGCTACGGAAT
CGAGCCGGTTCCTGGAGAAGAAAATCAATTTATCGCTTATGTAGCTTACCCATTAGACCT
TTTTGAAGAAGGTTCTGTTACTAACATGTTTACTTCCATTGTAGGTAATGTATTTGGGTT
CAAAGCCCTGCGCGCTCTACGTCTGGAAGATCTGCGAATCCCCGTTGCTTATGTTAAAAC
TTTCCAAGGACCGCCTCATGGCATCCAAGTTGAGAGAGATAAATTGAACAAGTATGGTCG
TCCCCTGTTGGGATGTACTATTAAACCTAAATTGGGGTTATCCGCTAAAAACTACGGTAG
AGCGGTTTATGAATGTCTCCGCGGTGGACTTGATTTTACCAAAGACGATGAGAATGTGAA
CTCCCAACCATTTATGCGTTGGAGAGATCGTTTCTTATTTTGTGCCGAAGCAATTTATAA
AGCACAGGCTGAAACTGGTGAAATCAAAGGGCATTACTTGAACGCTACTGCGGGTACATG
TGAAGAAATGATGAAAAGGGCTATATTTGCCAGAGAATTGGGAGTTCCTATCGTAATGCA
TGATTACTTAACGGGGGGATTCACTGCAAATACTAGCTTAGCCCATTATTGCCGAGATAA
TGGCCTACTTCTTCACATCCACCGCGCAATGCATGCAGTTATTGATAGACAGAAGAATCA
TGGTATACACTTTCGTGTACTAGCTAAAGCGTTACGTATGTCTGGTGGAGATCATATTCA
CTCCGGTACCGTAGTAGGTAAACTTGAAGGGGAAAGAGACATCACTCTGGGCTTTGTCGA
TTTACTGCGTGATGATTTCATTGCAAAAGATCGAAGTCGCGGTATTTATTTCACCCAAGA
TTGGGTTTCTTTACCAGGTGTTCTACCCGTGGCTTCGGGGGGTATTCACGTTTGGCATAT
GCCTGCTCTGACCGAGATCTTTGGGGATGATTCCGTACTACAGTTCGGTGGAGGAACTTT
AGGACACCCTTGGGGAAATGCACCCGGTGCCGTAGCTAATCGAGTAGCTCTAGAAGCATG
TGTACAAGCTCGTAATGAGGGACGTGATCTTGCTACTGAAGGTAATGAAATTATCCGTGA
GGCTACTAAATGGAGCCCCGAACTAGCTGCTGCTTGTGAAGTATGGAAGGAGATCAAATT
TGAATTTCAAGCAATGGATACTTTGTAA
>Aponogeton_APON
TAAAGCAAGTGTTGGATTCAAAGCTGGTGTTAAAGATTACAAATTAACTTATTATACTCC
TGAATATGAAACCAAAGATACTGATATCTTGGCAGCATTTCGAGTAACTCCTCAACCCGG
AGTTCCACCTGAAGAAGCAGGGGCCGCAGTTGCTGCCGAATCTTCTACTGGTACATGGAC
AACTGTGTGGACTGATGGACTTACTAGCTTGGATCGCTACAAAGGACGATGCTACTACAT
CGAGCCCGTTGTCGGGGAGGAAAATCAATTTATTGCTTATGTAGCTTATCCTTTAGACCT
TTTTGAAGAAGGTTCCGTTACCAACATGTTTACTTCCATTGTGGGTAATGTATTTGGATT
CAAAGCTCTACGAGCTCTACGTCTGGAGGATTTGCGAATTCCTCCTGCTTATTCCAAAAC
TTTCCAAGGCCCACCCCATGGTATCCAAGTTGAGAGAGATAAATTGAACAAGTATGGTCG
TCCCCTATTGGGATGTACTATTAAACCAAAATTGGGATTATCCGCGAAAAACTACGGTAG
AGCGGTTTATGAATGTCTACGTGGTGGACTTGATTTTACCAAAGATGATGAGAACGTGAA
CTCACAACCATTTATGCGTTGGAGAGACCGTTTCCTATTTTGTGCCGAAGCTATTTATAA
AGCACAAGCCGAAACAGGTGAAATCAAAGGACATTACTTAAATGCTACTGCGGGTACATG
TGAAGAAATGATCAAAAGGGCCGTATTTGCCAGAGAATTGGGAGTTCCTATCGTAATGCA
TGACTACTTAACAGGGGGATTCACTGCAAATACCAGCTTGGCGCATTATTGCCGGGACAA
CGGTTTACTTCTTCACATTCACCGCGCAATGCATGCGGTTATTGATAGACAGAAAAATCA
TGGTATGCATTTTCGTGTACTAGCTAAAGCATTACGTATGTCTGGTGGAGATCATATTCA
CTCTGGTACAGTAGTAGGTAAACTGGAAGGTGAACGTGAGATGACTTTGGGTTTTGTTGA
TTTACTACGCGATGATTTTATTGAAAAAGACCGAAGCCGCGGTATTTTCTTCACTCAAGA
TTGGGTCTCTATGCCAGGTGTTCTACCTGTGGCTTCAGGGGGTATTCATGTTTGGCATAT
GCCTGCCCTGACCGAGATCTTTGGAGATGATTCTGTACTACAGTTCGGCGGAGGAACTTT
AGGACACCCTTGGGGAAATGCACCCGGTGCGGTAGCTAATCGAGTGGCTTTAGAAGCGTG
TGTACAAGCTCGTAATGAAGGGCGTGACCTAGCTAGTGAAGGTAATGAAATTATCCGTGA
AGCTTGCAAATGGA??????????????????????????????????????????????
????????????????????????????
>Aptenia_AIZOACE
TAAAGCAAGTGCTGKATTTAAAGCTGGTGTTAAAGATTACAAATTGACTTATTATACTCC
TGACTATCAACCCCAGGATACTGATATCTTGGCAGCATTCCGAGTATCTCCTCAACCCGG
AGTTCCAGCAGAAGAAGCAGGGGCCGCAGTAGCTGCAGAATCTTCTACTGGTACATGGAC
AACTGTATGGACCGACGGACTTACCAGTCTTGATCGTTACAAAGGACGATGCTACCACAT
CGATCCCGTTCCTGGAGAAGACAATCAATATATTTGTTATGTAGCTTACCCCTTAGACCT
TTTTGAAGAAGGTTCTGTTACTAACATGTTTACTTCCATTGTGGGTAATGTATTTGGGTT
CAAAGCCCTGCGTGCTCTACGTTTGGAGGATTTACGAATCCCTATTGCTTATGTAAAAAC
TTTCCAAGGACCGCCTCACGGTATCCAGGTTGAGAGAGATAAATTGAACAAGTATGGCCG
TCCCCTATTGGGATGCACTATTAAACCAAAATTGGGGTTATCTGCTAAAAACTATGGTCG
AGCAGTTTATGAATGTCTTCGCGGTGGACTTGATTTTACCAAAGATGATGAAAATGTGAA
CTCCCAACCATTTATGCGTTGGAGAGACCGTTTCTTATTTTGCGCCGAAGCAATTTATAA
AGCACAGGCCGAAACAGGTGAAATCAAAGGGCATTACCTGAATGCTACCGCGGGTACATG
CGAAGAAATGATAAAAAGGGCTGTATTTGCCAGAGAATTGGGAGCTCCTATCGTAATGCA
TGACTACTTAACAGGAGGATTCACTGCAAATACTAGCTTGGCTCATTATTGCAGAGATAA
TGGTCTACTTCTTCACATCCACCGTGCAATGCACGCAGTTATTGATAGACAGAAGAATCA
TGGTATGCACTTCCGTGTACTAGCTAAAGCGTTACGTCTGTCTGGTGGAGATCATATCCA
TGCTGGTACCGTAGTAGGTAAGCTTGAAGGGGAAAGAGATATCACTTTAGGCTTTGTTGA
TTTATTACGTGATGATCATACTGAAATAGACGCAAATCGCGGTATTTATTTCACTCAATC
TTGGGTTTCCACACCAGGTGTTCTGCCCGTTGCTTCAGGGGGTATTCACGTTTGGCACAT
GCCCGCTCTAACCGAGATCTTTGGTGATGATTCCGTACTACAGTTCGGTGGAGGAACTTT
AGGACACCCTTGGGGAAATGCACCGGGTGCTGTAGCGAATCGAGTAGCTCTAGAAGCATG
TGTACAAGCTCGTAATGAGGGGCGTGATCTTGCTACCGAGGGTGCTACAATTATTCGCGA
AGCTTCCAAATGGAGTCCTGAACTAGCGGCTGCTTGTGAGGTATGGAAAGAAATCAAATT
TGAATTCCCAGCAATGGATGTTTTGGAT
>Aquilegia_RANUN
TAAAGCAAGTGTTGGYTTCAAAGCGGGTGTTAAAGATTACAAACTGAATTATTATACTCC
GGAATATGCACCCAAAGATACTGATACCTTGGCGGCATTCCGAGTAACTCCTCAACCGGG
AGTTCCACCTGAAGAAGCAGGGGCTGCTGTAGCTGCTGAATCTTCTACAGGTACATGGAC
AACTGTGTGGACCGATGGACTTACCAGCCTTGATCGTTACAAAGGACGATGCTACCACAT
CGAGCCCGTTGCTGGAGAAGAAAATCAATATATTTGTTATGTAGCCTATCCTTTAGACCT
TTTTGAAGAAGGTTCTGTTACTAACATGTTTACTTCCATTGTGGGTAATGTATTTGGGTT
CAAAGCGCTGCGCGCTCTACGCCTGGAGGATCTGCGAATTCCTGTTGCTTATGTTAAAAC
TTTCCAAGGCCCGCCTCATGGGATCCAAGTTGAGAGAGATAAATTGAACAAGTATGGTCG
TCCCCTATTGGGATGTACTATTAAACCCAAATTGGGATTATCTGCTAAGAACTACGGTAG
AGCGGTTTATGAATGTCTCCGGGGTGGACTTGATTTTACCAAGGATGATGAGAACGTGAA
CTCCCAGCCCTTTATGCGTTGGAGAGACCGTTTCCTATTTTGTGCGGAAGCACTTTATAA
AGCACAAGCCGAAACAGGTGAAATCAAAGGACATTATTTGAATGCTACTGCGGGTACATG
CGAAGAAATGATRAAAAGAGCTGTATTTGCCAGAGAATTGGGAGTACCCATCGTAATGCA
CGACTACCTCACGGGTGGATTCACCGCAAACACTAGCTTGGCTCATTATTGCCGAGATAA
TGGTCTACTTCTTCACATCCACCGCGCAATGCATGCCGTTATTGATAGACAGAAGAATCA
TGGTATACATTTCCGTGTACTAGCTAAAGCGTTACGTATGTCTGGTGGAGATCATATTCA
CTCATGTACCGTAGTAGGTAAACTAGAAGGGGAAAGAGAGATCACCTTGGGCTTTGTTGA
TTTACTACGTGATGATTTTATTGAAAAAGACCGAAGTCGCGGTATTTACTTCACTCAAGA
TTGGGTCTCTCTACCAGGTGTTCTACCCGTKGCTTCAGGGGGTATTCACGTTTGGCATAT
GCCTGCTCTAACCGAGATCTTTGGGGATGATTCCGTACTACAGTTCGGTGGAGGAACTTT
AGGACACCCTTGGGGAAATGCGCCGGGTGCCGTAGCTAATCGAGTAGCCCTAGAAGCCTG
TGTACAAGCTCGTAATGAAGGACGCGATCTTGCTCGTGAAGGTAATGAAATTATCCGTGA
GGCTTGCAAATGGAGCCTTGAACTAGCCGCTGCTTGTGAGGTATGGAAGGAGATCAAATT
CGAGTTTGAAGCAATGGAGACTTTGTAA
>Arabidopsis_BRA
??????????????????CAAAGCTGGTGTTAAAGAGTATAAATCGACTTACTATACTCC
TGAATATGAAACCAAGGATACTGATATCTTGGCAGCATTCCGAGTAACTCCTCAACCTGG
AGTTCCACCTGAAGAAGCAGGGGCTGCGGTAGCTGCTGAATCTTCTACTGGTACATGGAC
AACTGTGTGGACCGATGGGCTTACCAGCCTTGATCGTTACAAAGGACGATGCTACCACAT
CGAGCCCGTTCCAGGAGAAGAAACTCAATTTATTGCGTATGTAGCTTATCCCTTAGACCT
TTTTGAAGAAGGTTCGGTTACTAACATGTTTACCTCGATTGTGGGTAATGTATTTGGGTT
CAAAGCCCTGGCTGCTCTACGTCTAGAGGATCTGCGAATCCCTCCTGCTTATACTAAAAC
TTTCCAAGGACCACCTCATGGTATCCAAGTTGAAAGAGATAAATTGAACAAGTATGGACG
TCCCCTATTAGGATGTACTATTAAACCAAAATTGGGGTTATCCGCGAAAAACTATGGTAG
AGCAGTTTATGAATGTCTACGTGGTGGACTTGATTTTACCAAAGATGATGAGAATGTGAA
CTCCCAACCATTTATGCGTTGGAGAGACCGTTTCTTATTTTGTGCCGAAGCTATTTATAA
ATCACAGGCTGAAACAGGTGAAATCAAAGGGCATTATTTGAATGCTACTGCGGGTACATG
CGAAGAAATGATCAAAAGAGCTGTATTTGCCAGAGAATTGGGAGTTCCTATCGTAATGCA
TGACTACTTAACAGGGGGATTCACCGCAAATACTAGTTTGTCTCATTATTGCCGAGATAA
TGGCCTACTTCTTCACATCCACCGTGCAATGCACGCTGTTATTGATAGACAGAAGAATCA
TGGTATGCACTTCCGTGTACTAGCTAAAGCTTTACGTCTATCTGGTGGAGATCATATTCA
CGCGGGTACAGTAGTAGGTAAACTTGAAGGAGACAGGGAGTCAACTTTGGGCTTTGTTGA
TTTACTGCGCGATGATTATGTTGAAAAAGATCGAAGCCGCGGTATCTTTTTCACTCAAGA
TTGGGTCTCACTACCAGGTGTTCTGCCTGTGGCTTCAGGGGGTATTCACGTTTGGCATAT
GCCTGCTTTGACCGAGATCTTTGGAGATGATTCTGTACTACAATTCGGTGGAGGAACTTT
AGGCCACCCTTGGGGAAATGCACCGGGTGCCGTAGCCAACCGAGTAGCTCTGGAAGCATG
TGTACAAGCTCGTAATGAGGGACGTGATCTTGCAGTCGAGGGTAATGAAATTATCCGTGA
AGCTTGCAAATGGAGTCCTGAACTAGCTGCTGCTTGTGAAGTATGGAAAGAGATCACATT
TAACTTCCCAACCATCGATAAATTAGAT
>Arabis_BRASSICA
TAAAGCAAGTGTTGGATTCAAAGCTGGTGTTAAAGAATATAAATTGACTTATTATACTCC
TGAATATGAAACCAAGGATACTGATATCTTGGCAGCATTCCGAGTAACTCCTCAACCGGG
GGTTCCACCTGAAGAAGCAGGGGCTGCGGTAGCTGCTGAATCTTCTACTGGTACATGGAC
AACTGTGTGGACCGATGGGCTTACCAGCCTTGATCGTTACAAAGGACGATGCTACCACAT
TGAGCCCGTTCCAGGAGAAGAAACTCAATTTATTGCGTATGTAGCTTACCCCTTAGACCT
TTTTGAAGAAGGTTCGGTTACTAACATGTTTACCTCGATTGTGGGTAATGTATTTGGGTT
CAAAGCCCTGGCTGCTCTACGTCTAGAGGATCTGCGAATCCCTCCTGCTTATACTAAAAC
TTTCCAGGGACCACCTCATGGTATCCAAGTTGAAAGAGATAAATTGAACAAGTATGGACG
TCCCCTATTAGGATGTACTATTAAACCGAAATTGGGGTTATCCGCGAAGAACTATGGTAG
AGCAGTTTATGAATGTCTACGTGGTGGACTTGATTTTACCAAAGATGATGAGAATGTGAA
CTCCCAACCATTTATGCGTTGGAGAGACCGTTTCTTATTTTGTGCCGAAGCTATTTATAA
ATCACAGGCCGAAACAGGTGAAATCAAAGGGCATTATTTGAATGCTACTGCGGGTACATG
CGAAGAAATGATCAAACGAGCTGTATTTGCCAGAGAATTGGGAGTTCCTATCGTAATGCA
CGACTACTTAACAGGGGGATTCACCGCAAATACTAGTTTGGCTCATTATTGCCGAGATAA
TGGCCTACTTCTTCACATCCACCGTGCAATGCACGCTGTTATTGATAGACAGAAGAATCA
TGGTATGCACTTCCGTGTACTAGCTAAAGCTTTACGTCTATCTGGTGGAGATCATGTTCA
CGCGGGTACAGTAGTAGGTAAACTTGAAGGAGACAGGGAGTCAACTTTGGGCTTTGTTGA
TTTACTACGCGATGATTATGTTGAAAAAGATCGAAGCCGCGGTATCTTTTTCACTCAAGA
TTGGGTCTCACTACCGGGTGTTCTGCCTGTGGCTTCGGGGGGTATTCACGTTTGGCATAT
GCCTGCTTTGACCGAGATCTTTGGAGATGATTCCGTACTACAATTCGGCGGCGGAACTTT
AGGCCACCCTTGGGGAAATGCACCGGGTGCCGTAGCTAACCGAGTAGCTCTGGAAGCATG
TGTACAAGCTCGTAATGAGGGACGTGATCTTGCAGTCGAGGGTAATGAAATTATCCGTGA
GGCTTGCAAATGGAGTCCTGAACTAGCTGCTGCTTGTGAAGTATGGAAGGAGATCAGATT
TAACTTCCCAACCGTCGATAAATTAGAT
>Arctium_ASTERAC
????????GTGTTGGATTCAAAGCTGGTGTTAAAGATTATAAATTGACTTATTATACTCC
TGACTATCAAACCAAGGATACTGATATCTTGGCAGCATTTCGAGTAACTCCTCAACCTGG
AGTTCCGCCTGAAGAAGCAGGGGCCGCAGTAGCTGCCGAATCTTCTACTGGTACATGGAC
AACTGTGTGGACCGATGGACTTACGAGCCTTGATCGTTACAAGGGGCGATGCTATGGAAT
CGAGCCTGTTCCTGGAGAAGAAAGTCAATTTATTGCTTATGTAGCTTACCCATTAGACCT
TTTTGAAGAAGGTTCTGTTACTAACATGTTTACTTCCATTGTAGGTAATGTATTTGGGTT
CAAAGCCCTGCGTGCTCTACGTCTGGAAGATTTGCGAATCCCTACTGCGTATGTTAAAAC
TTTCCAAGGTCCGCCTCACGGCATCCAAGTTGAGAGAGATAAATTGAACAAGTATGGTCG
TCCCCTGTTGGGATGTACTATTAAACCTAAATTGGGGTTATCCGCTAAAAACTACGGTAG
AGCTGTTTATGAATGTCTTCGTGGTGGCCTTGATTTTACTAAAGATGATGAGAACGTGAA
CTCCCAACCATTTATGCGTTGGAGAGACCGTTTCTTATTTTGTGCCGAAGCTATTTATAA
AGCACAAGCTGAAACAGGTGAAATCAAAGGGCATTACTTGAATGCTACTGCGGGTACATG
CGAAGACATGATGAAAAGGGCTGTATTTGCCAGAGAATTGGGAGTTCCTATCGTAATGCA
TGACTACCTAACAGGGGGATTCACTGCAAATACTACCTTGGCTCATTATTGCCGAGATAA
TGGCCTACTTCTTCACATTCACCGCGCAATGCACGCAGTTATTGATAGACAGAAGAATCA
TGGTATGCACTTTCGTGTACTAGCTAAAGCGTTACGTATGTCCGGTGGAGATCATATTCA
TGCCGGTACCGTAGTAGGTAAACTTGAAGGGGAAAGAGAGATCACTTTGGGCTTTGTTGA
TTTACTGCGTGATGATTTTATTGAAAAAGATAGAAGTCGCGGTATTTATTTCACCCAAGA
TTGGGTCTCTCTACCAGGTGTTCTACCCGTAGCTTCGGGCGGTATTCACGTTTGGCATAT
GCCTGCTCTGACCGAAATCTTTGGGGATGATTCCGTACTACAGTTCGGTGGCGGAACTTT
AGGGCACCCTTGGGGTAATGCACCCGGTGCCGTAGCTAATCGAGTAGCTCTAGAAGCATG
TGTACAAGCTCGTAATGAGGGACGCGATCTTGCTACTGAGGGTAATGAAATTATCCGTGA
GGCTGCCAAATGGAGTCCTGAACTAGCTGCTGCTTGTGAAGTATGGAAGGAGATCAAATT
TGAGTTTGAGGCAATGGATACTTTGGAT
>Arctostaphylos_
TAAAGCAAGTGTTGGATTCAAAGCTGGTGTTAAAGATTACAAATTGACTTATTATACTCC
TAAATATCAAACAAAAGATACTGATATCTTGGCAGCATTCCGAGTAACTCCTCAACCAGG
AGTTCCACCTGAAGAAGCAGGGGCCGCGGTAGCTGCAGAATCTTCTACTGGTACATGGAC
AACTGTGTGGACCGATGGACTTACTAGCCTTGATCGTTACAAAGGGCGATGCTACCACAT
CGAGCCTGTTCCTGGAGAAGAAAGTCAATTTATTGCTTATGTAGCTTATCCTTTAGACCT
TTTTGAAGAAGGTTCCGTTACTAACATGTTTACTTCCATTGTGGGTAATGTATTTGGGTT
CAAAGCCCTGCGCGCTCTACGTCTGGAAGATCTACGAATCCCTGCTGCGTATGCTAAAAC
TTTCCAAGGGCCGCCTCATGGCATCCAAGTTGAAAGAGATAAATTGAACAAGTATGGTCG
TCCCCTGTTGGGATGTACGATTAAACCAAAATTGGGGTTATCCGCTAAAAACTATGGGCG
AGCAGTTTATGAATGTCTCCGTGGTGGACTTGATTTTACCAAAGATGATGAGAACGTGAA
CTCCCAACCATTTATGCGTTGGAGAGACCGTTTCTTATTTTGTGCCGAAGCAATTTATAA
AGCACAAGCTGAAACAGGTGAAATCAAAGGACATTACTTGAATGCTACTGCAGGTACGTG
TGAAGAAATGATCAAAAGAGCTGTATTTGCCAGAGAATTAGGAGTTCCTATCGTAATGCA
TGACTATTTAACAGGGGGATTCACTGCAAATACTAGCTTGGCTCATTATTGCCGAGATAA
TGGCCTACTTCTTCACATCCATCGTGCAATGCATGCCGTTATTGATAGACAGAAGAATCA
TGGTATACATTTTCGTGTACTAGCTAAAGCGTTACGTATGTCTGGCGGAGATCATATTCA
CTCGGGTACTGTAGTAGGTAAACTTGAAGGCGAAAGAGAAATCACTTTGGGCTTTGTTGA
TTTACTGCGTGATGATTTTATTGAAAAAGATCGAGCCCGCGGTATTTATTTCTCTCAAGA
TTGGGTCTCTCTACCAGGTGTTCTGCCCGTGGCTTCAGGGGGTATTCACGTTTGGCATAT
GCCTGCTCTGACCGAGATCTTTGGGGATGATTCTGTACTACAGTTCGGTGGCGGAACTTT
AGGACACCCCTGGGGAAATGCACCGGGTGCCGTAGCTAATCGAGTAGCTCTAGAAGCATG
TGTACAAGCTCGTAATGAGGGACGTGATCTTGCTCGTGAGGGTAATGAAATTATTCGCGA
GGCTTGCGAATGGAGTAAAGAACTATCTGCTGCTTGTGCGATATGGAAGGAGATCAAATT
CGAAATTCCAGCAATGGATACTTTGTAT
>Aremonia_ROSACE
TAAAGCAAGTGTTGGATTCAAAGCCGGTGTTAAAGAGTATAAATTGACTTATTATACTCC
GGAATATGAAACCAAAGATACTGATATCTTGGCAGCATTTCGAGTAACTCCTCAACCTGG
AGTTCCACCTGAGGAAGCAGGGGCGGCGGTAGCTGCAGAATCTTCTACTGGTACATGGAC
AACTGTATGGACTGATGGGCTTACCAGTCTTGATCGTTACAAAGGGCGCTGCTACCATAT
TGAACCTGTTGCTGGAGAAGAAAATCAATTTATTGCTTATGTAGCTTACCCCTTAGACCT
TTTTGAAGAGGGTTCGGTTACTAACATGTTTACTTCCATTGTAGGTAATGTATTTGGGTT
CAAGGCCTTGCGCGCTCTACGTCTGGAGGATTTACGAATCCCTACTGCTTATGTTAAAAC
TTTCCAAGGCCCGCCTCACGGGATCCAAGTTGAAAGAGATAAATTGAACAAGTATGGCCG
CCCCCTATTGGGATGCACTATTAAACCTAAATTGGGGTTATCCGCTAAGAATTACGGTAG
AGCAGTTTATGAATGCCTTCGCGGTGGACTTGATTTTACCAAAGATGATGAGAATGTTAA
TTCCCAACCATTTATGCGTTGGAGAGACCGTTTCTTATTTTGTGCCGAAGCAATTTATAA
ATCGCAGGCTGAAACAGGTGAAATCAAAGGGCATTATTTGAATGCTACTGCAGGTACATG
CGAAGAGATGATGAAAAGAGCCGTATTTGCCAGAGAGTTGGGAGTTCCTATCGTAATGCA
CGATTACTTAACGGGGGGATTCACTGCAAACACTAGCTTGGCTCATTATTGCCGAGATAA
TGGTTTACTTCTTCACATCCACCGTGCAATGCATGCTGTTATTGATAGACAGAAAAACCA
CGGTATACACTTTCGTGTACTAGCTAAAGCATTACGTATGTCTGGTGGAGATCATATACA
CGCCGGTACCGTAGTGGGTAAACTTGAAGGGGAAAGAGAAATAACTTTAGGTTTTGTTGA
TTTACTACGTGATGATTTTGTTGAAAAAGACCGAAGCCGCGGTATTTATTTCACGCAAGA
TTGGGTTTCTTTACCGGGTGTTTTACCTGTGGCTTCAGGGGGTATTCACGTTTGGCATAT
GCCTGCTCTGACCGAGATCTTTGGAGATGATTCTGTACTACAATTTGGTGGAGGAACTTT
AGGACACCCTTGGGGAAATGCACCCGGTGCCGTAGCTAATCGAGTAGCTCTAGAAGCATG
CGTACAAGCTCGTAATGAGGGACGTGATCTCGCTCGTGAGGGTAATGAAATTATTCGTGA
GGCTTGTAAATGGAGTCCTGAACTAGCCGCTGCTTGTGAAATATGGAAAGAGATCAAATT
TGAATTCGAAGCAATGGATACTTTGTAA
>Arenaria_CARYOP
TAAAGCAAGTGTTGGATTTAAAGCTGGTGTTAAAGATTACAAATTGACTTATTATACTCC
TGAGTATGAAACCCTGGATACTGATATCTTGGCAGCATTCCGAGTAACGCCTCAACCTGG
AGTTCCGCCCGAAGAAGCAGGGGCCGCAGTAGCCGCCGAATCTTCTACTGGTACATGGAC
AACTGTATGGACCGACGGACTTACCAGTCTTGATCGTTACAAAGGACGATGCTACCACAT
TGAGCCCGTTGCTGGAGAAGAAAATCAATATATTTGTTATGTAGCTTATCCCTTAGACCT
TTTTGAGGAAGGCTCTGTTACTAACATGTTTACTTCCATTGTAGGTAATGTATTTGGGTT
CAAAGCCTTGCGTGCTCTACGCTTGGAGGATTTGCGAATCCCTGTTGCTTATATAAAAAC
TTTCCAGGGCCCGCCTCACGGTATCCAAGTTGAGAGAGATAAATTGAACAAGTATGGCCG
TCCCCTATTGGGATGCACTATTAAACCAAAATTGGGGTTATCCGCTAAAAACTATGGGCG
AGCAGTTTATGAATGTCTTCGCGGTGGACTTGATTTTACTAAAGATGATGAAAACGTGAA
CTCCCAACCATTTATGCGTTGGAGAGACCGCTTCTTATTTTGTGCCGAAGCAATTTATAA
AGCACAAGCCGAAACAGGTGAAATCAAAGGGCATTACTTGAATGCCACTGCGGGTACATG
TGAAGAAATGATCAAAAGGGCTGTATTTGCCAGAGAATTGGGAGTTCCTATTGTAATGCA
TGACTACATAACAGGAGGATTCACTGCAAATACTAGCTTGGCTCATTATTGCCGAGATAA
TGGTCTACTTCTTCACATCCACCGTGCAATGCACGCAGTTATTGATAGACAGAAGAATCA
TGGTATGCACTTCCGTGTACTAGCTAAAGCGTTACGTCTGTCTGGTGGAGATCATATTCA
TGCCGGTACAGTAGTAGGTAAGCTTGAAGGGGAAAGAGAAATCACCTTAGGCTTTGTTGA
TTTACTACGTGATGATTTTACTGAAAAAGACCGAAGTCGCGGTATTTATTTCACTCAATC
TTGGGTTTCTACACCCGGTGTTCTGCCCGTCGCTTCGGGAGGTATTCACGTTTGGCATAT
GCCCGCTCTAACTGAGATCTTTGGGGATGATTCCGTATTACAGTTTGGTGGAGGAACCCT
AGGACACCCTTGGGGAAATGCACCTGGTGCTGTAGCGAATCGAGTAGCCTTAGAAGCATG
TGTACAAGCTCGTAATGAAGGACGTGATCTTGCTCGCGAGGGTAATACTATTATTCGAGA
GGCTTGCAAATGGAGTCCTGAACTAGCTGCGGCTTGTGAAGTATGGAAGGAAATCAAATT
TGAATTCCAAGCAATGGATACAATCTAA
>Arisarum_ARACEA
TAAAGCAAGTGCTGGATTCAAAGCTGGTGTTAAAGATTACAAATTGACTTATTATACTCC
TGACTATGAGACAAAAGATACTGATATCTTGGCAGCATTCCGAGTAACTCCTCAACCCGG
AGTTCCGCCTGAAGAAGCAGGGGCTGCAGTAGCTGCCGAATCTTCTACTGGTACATGGAC
AACTGTGTGGACTGATGGACTTACCAGTCTTGATCGTTACAAAGGCCGATGCTACCACAT
CGAAGCCGTTGTTGGGGAGGAAAGTCAATTTATTGCTTATGTAGCTTACCCTTTAGACCT
TTTTGAAGAAGGTTCTGTTACTAACATGTTTACTTCTATTGTAGGTAATGTATTTGGGTT
TAAAGCTTTACGAGCTCTACGTCTGGAGGATTTGCGAATTCCTCCTGCTTATTCCAAAAC
TTTCCAAGGGCCGCCTCACGGTATCCAAGTTGAAAGAGATAAATTGAACAAGTATGGTCG
TCCCCTATTGGGATGTACGATTAAACCAAAATTGGGATTATCCGCGAAAAACTACGGTAG
AGCGGTTTATGAATGTCTCCGTGGTGGACTTGATTTTACCAAGGATGATGAAAACGTGAA
CTCACAACCATTTATGCGTTGGAGAGACCGTTTCTTATTTTGTGCCGAAGCAATTTATAA
AGCACAGGCTGAAACAGGTGAAATAAAAGGGCATTACTTGAATGCTACTGCAGGTACGTG
TGAAGAAATGATCAAACGGGCTGTGTTTGCCAGAGAATTGGGAGTCCCTATCGTAATGCA
TGACTACTTAACAGGAGGATTCACTGCAAATACTAGTTTAGCTCATTATTGCCGAGACAA
TGGTCTACTTCTTCACATCCACCGCGCAATGCATGCAGTTATTGATAGACAGAAGAATCA
TGGTATGCATTTTCGTGTACTAGCTAAAGCATTACGTATGTCTGGTGGGGATCATATTCA
CGGTGGTACAGTAGTAGGTAAACTGGAAGGTGAACGCGAGATGACTTTAGGTTTTGTTGA
TTTATTACGTGATGATTATATTGAAAAAGACCGAAGTCGTGGTATTTTCTTCACTCAAGA
TTGGGTCTCTATGCCAGGTGTTATCCCTGTAGCTTCAGGGGGTATTCATGTTTGGCATAT
GCCTGCCCTGACTGAGATCTTTGGAGATGATTCCGTACTACAGTTCGGTGGAGGAACTTT
AGGACACCCTTGGGGAAATGCACCTGGTGCAGTAGCAAACCGTGTAGCTTTAGAAGCGTG
TGTACAAGCTCGTAATGAGGGACGTGATCTTGCTCGTGAAGGTAATGAAATTATTCGCGA
GGCTAGCAAATGGAGCCCGGAACTA???????????????????????????????????
????????????????????????????
>Aristolochia_AR
TAAAGCAAGTGTTGGATTCCAAGCTGGTGTTAAAGATTACAAATTGACTTATTATACTCC
TGAATATGAAACCAAAGATACTGATATCTTGGCAGCATTCCGAGTAACTCCTCAACCGGG
GGTTCCGCCTGAGGAAGCAGGGGCTGCAGTAGCTGCCGAATCTTCTACTGGTACATGGAC
AACTGTGTGGACTGATGGACTTACTAGCCTTGATCGTTACAAAGGACGATGCTACCACAT
CGAGCCCGTTCCTGGGGAGGAAAGTCAATTTATTGCTTATGTAGCTTACCCTTTAGACCT
TTTTGAAGAAGGTTCTGTTACTAACATGTTTACTTCCATTGTAGGTAATGTATTTGGGTT
CAAAGCCTTACGAGCTTTACGTCTGGAGGATCTACGAATTCCTCCCGCTTATATCAAAAC
TTTCCAAGGCCCTCCCCACGGTATCCAAGTTGAGAGAGATAAATTGAACAAGTATGGTCG
TCCTCTATTGGGATGTACTATTAAACCAAAATTGGGGTTATCGGCGAAGAACTACGGTAG
AGCGGTTTATGAATGTCTCCGCGGTGGACTTGATTTTACCAAGGACGATGAGAACGTGAA
CTCCCAACCATTTATGCGTTGGAGAGACCGTTTCTTATTTTGTGCCGAAGCAATTTATAA
AGCACAGGCCGAAACAGGTGAAATCAAAGGACATTACTTAAATGCAACTGCGGGTACATG
TGAAGAAATGATGAAAAGGGCCATATTTGCCAGAGAATTGGGAGTTCCTATCGTTATGCA
TGACTACTTAACGGGAGGATTCACTGCAAATACTAGCTTGGCTCATTATTGCCGAGACAA
TGGACTACTTCTTCACATCCATCGCGCAATGCATGCAGTTATTGATAGACAGAAAAATCA
TGGTATGCACTTCCGAGTACTTGCAAAAGCATTACGTTTGTCCGGTGGAGATCATATTCA
CGCCGGTACCGTAGTAGGTAAACTGGAAGGGGAACGGGAAATCACTTTGGGTTTTGTTGA
TTTACTACGTGATGATTATGTTGAAAAAGACCGAAGTCGCGGTATTTATTTCACTCAAGA
TTGGGTCTCTCTTCCAGGTGTTTTGCCCGTGGCTTCCGGAGGTATTCACGTTTGGCATAT
GCCTGCCCTGACCGAGATCTTTGGGGATGATTCCGTACTACAGTTCGGTGGAGGAACTTT
AGGACACCCTTGGGGAAATGCACCTGGTGCAGTAGCTAATAGGGTGGCTTTAGAAGCGTG
TGTACAAGCTCGTAATGAGGGGCGTGATCTTGCTCGTGAAGGTAATGAAGTTATCCGTGA
AGCTGCCAAATGGA??????????????????????????????????????????????
????????????????????????????
>Armoracia_BRASS
TAAAGCAAGTGTTGGATTCAAAGCTGGTGTTAAAGAGTATAAATTGACTTATTATACTCC
TGAATATGAAACCAAGGATACTGATATCTTGGCAGCATTCCGAGTAACTCCTCAACCCGG
AGTTCCACCTGAAGAAGCAGGGGCTGCGGTAGCTGCTGAATCTTCTACTGGTACATGGAC
AACTGTGTGGACCGACGGGCTTACCAGCCTTGATCGTTACAAAGGACGATGCTACCACAT
CGAGCCCGTTCCAGGAGAAGAAACTCAATTTATTGCGTATGTAGCTTACCCCTTAGACCT
TTTTGAAGAAGGTTCGGTTACTAACATGTTTACCTCGATTGTGGGTAATGTATTTGGGTT
CAAAGCCTTGGCTGCTCTACGTCTAGAGGATCTTCGAATCCCTCCTGCTTATACTAAAAC
TTTCCAGGGACCACCTCATGGTATCCAAGTTGAAAGAGATAAATTGAACAAGTATGGACG
TCCCCTATTAGGATGTACTATTAAACCAAAATTGGGGTTATCCGCGAAGAACTATGGTAG
AGCAGTTTATGAATGTCTACGTGGTGGACTTGATTTTACCAAAGATGATGAGAATGTGAA
CTCCCAACCATTTATGCGTTGGAGAGACCGTTTCTTATTTTGTGCCGAAGCTATTTATAA
ATCACAGGCTGAAACAGGTGAAATCAAAGGGCATTATTTAAATGCTACTGCGGGTACATG
CGAAKAAATGATCAAAAGAGCTGTATTTGCCAGAGAATTGGGAGTTCCTATCGTAATGCA
TGACTACTTAACAGGGGGATTCACCGCAAATACTAGTTTGGCTCATTATTGCCGAGATAA
TGGCCTACTTCTTCACATCCACCGTGCAATGCACGCTGTTATTGATAGACAGAAGAATCA
TGGTATGCACTTCCGTGTACTAGCTAAAGCTTTACGTCTATCTGGTGGAGATCATGTTCA
CGCGGGTACAGTAGTAGGTAAACTTGAAGGAGACAGGGAGTCAACTTTGGGCTTTGTTGA
TTTACTGCGCGATGATTATGTTGAAAAAGATCGAAGCCGCGGTATCTTTTTCACTCAAGA
TTGGGTCTCACTACCAGGTGTTCTGCCTGTAGCTTCGGGGGGTATTCACGTTTGGCATAT
GCCTGCTTTGACCGAGATCTTTGGAGATGATTCCGTACTACAATTCGGTGGCGGAACTTT
AGGCCACCCTTGGGGAAATGCACCGGGTGCCGTAGCTAACCGAGTAGCTCTGGAAGCATG
TGTACAAGCTCGTAATGAGGGGCGTGATCTTGCAATCGAGGGTAATGAAATTGTCCGTGA
GGCTTGCAAATGGAGTCCTGAACTAGCTGCTGCTTGTGAAGTATGGAAGGAGATCAGATT
TAACTTCCCGACCATCGATACCATCGAT
>Arrhenatherum_P
TAAAGCAAGTGTTGGATTCCAAGCTGGTGTTAAAGATTATAAATTGACTTACTACACCCC
GGAGTATGAAACCAAGGATACTGATATCTTGGCAGCATTCCGAGTAACTCCTCAACCTGG
AGTTCCGCCGGAAGAAGCAGGGGCTGCAGTAGCTGCCGAATCTTCTACTGGTACATGGAC
AACTGTTTGGACTGATGGACTTACCAGTCTTGATCGTTACAAAGGACGATGCTATCACAT
CGAGCCTGTTGCTGGGGAAGACAGCCAATGGATCTGTTATGTAGCTTATCCATTAGACCT
ATTTGAAGAGGGTTCCGTTACTAACATGTTTACTTCCATTGTGGGTAACGTATTTGGTTT
CAAAGCCCTACGTGCTCTACGTCTGGAGGATCTACGAATTCCCCCTGCTTATACAAAAAC
TTTCCAAGGCCCGCCTCATGGTATCCAAGTTGAAAGAGATAAGTTGAACAAGTATGGTCG
TCCTTTATTGGGATGTACTATTAAACCAAAATTGGGATTATCCGCAAAAAATTACGGTAG
AGCGTGTTATGAGTGTCTACGTGGTGGACTTGATTTTACCAAAGATGATGAAAACGTAAA
CTCACAACCATTTATGCGTTGGAGAGACCGTTTTGTCTTTTGTGCCGAAGCTATTTATAA
AGCACAGGCCGAAACCGGTGAAATTAAGGGGCATTACTTGAATGCGACTGCAGGTACATG
TGAAGAAATGATTAAGAGAGCTGTATTTGCGAGAGAATTAGGGGTTCCTATTGTAATGCA
TGACTACATAACTGGGGGATTCACCGCAAATACTAGTTTGGCTCATTATTGCCGCGACAA
TGGCCTACTTCTTCACATTCACCGTGCAATGCATGCAGTTATTGATAGACAGAAAAATCA
TGGTATGCATTTCCGTGTATTAGCTAAAGCATTGCGTATGTCTGGGGGAGATCATATCCA
CGCCGGTACAGTAGTAGGTAAGCTAGAAGGGGAACGCGAAATGACTTTAGGTTTTGTTGA
TTTATTGCGCGATGATTTTATTGAAAAAGATCGTGCTCGCGGTATCTTTTTCACTCAGGA
CTGGGTATCCATGCCAGGTGTTATACCGGTAGCTTCAGGTGGTATTCATGTTTGGCATAT
GCCAGCTCTGACTGAAATCTTTGGGGATGATTCCGTATTACAATTTGGTGGAGGAACTTT
AGGACATCCTTGGGGAAATGCACCTGGTGCAGCAGCTAATCGAGTGGCTTTAGAAGCCTG
TGTACAAGCTCGTAACGAAGGGCGCGATCTTGCTCGTGAAGGTAATGAAATTATCC????
????????????????????????????????????????????????????????????
????????????????????????????
>Artemisia_ASTER
??????????GTTGGATTCAAAGCTGGGGTTAAAGATTATAAATTGACTTATTATACTCC
TGAGTATGAAACCAAGGATACTGATATCTTGGCAGCATTTCGAGTAACTCCTCAACCTGG
AGTTCCGCCTGAAGAAGCAGGGGCCGCAGTAGCTGCCGAATCTTCTACTGGTACATGGAC
AACTGTGTGGACCGATGGACTTACGAGCCTTGATCGTTACAAAGGGCGATGCTATGGAAT
TGAGCCTGTTCCTGGAGAAGAGAATCAATATATTTGCTATGTAGCTTACCCATTAGACCT
TTTTGAAGAAGGTTCTGTTACTAACATGTTTACTTCCATTGTAGGTAACGTATTTGGTTT
CAAAGCCCTGCGTGCTCTACGTCTGGAAGATTTGCGAATTCCTACTGCGTATGTTAAAAC
TTTCCAAGGTCCGCCTCACGGTATCCAAGTTGAAAGAGATAAATTGAACAAGTATGGTCG
TCCTCTGTTGGGATGTACTATTAAACCTAAATTGGGGTTATCCGCTAAAAACTACGGTAG
AGCTGTTTATGAATGTCTTCGTGGTGGCCTTGATTTTACTAAAGATGATGAGAACGTAAA
CTCCCAACCATTTATGCGTTGGAGAGACCGTTTCTTATTTTGTGCCGAAGCTATTTTTAA
ATCACAAGCTGAAACAGGTGAAATCAAAGGGCATTACTTGAATGCTACTGCGGGTACATG
CGAAGACATGATGAAAAGGGCTGTATTTGCCAGAGAATTGGGAGTTCCTATCGTAATGCA
TGACTACCTAACAGGTGGATTCACTGCAAATACTACCTTGGCTCATTATTGCCGAGATAA
TGGCTTACTTCTTCACATCCACCGCGCAATGCATGCAGTTATTGATAGACAGAAGAATCA
TGGTATGCACTTCCGTGTACTAGCTAAAGCGTTACGTATGTCTGGTGGAGATCATATCCA
TGCCGGTACCGTAGTAGGTAAACTTGAAGGGGAAAGAGAGATCACTTTGGGCTTTGTTGA
TTTATTACGTGATGATTTTATTGAAAAAGATAGAAGTCGCGGTATTTATTTCACCCAAGA
TTGGGTGTCTCTACCGGGTGTTCTGCCGGTAGCTTCGGGCGGTATTCACGTTTGGCATAT
GCCTGCTCTGACCGAGATCTTTGGAGATGATTCCGTACTACAGTTTGGTGGCGGAACTTT
AGGCCACCCTTGGGGAAATGCACCTGGTGCCGTAGCTAACCGAGTAGCTCTAGAAGCATG
TGTACAAGCTCGTAATGAGGGACGCGATCTTGCTACCGAGGGTAATGAAATTATCCGCGA
AGCTACCAAATGGAGTCCTGAACTAGCTGCTGCTTGTGAAGTATGGAAGGAGATCAAATT
TGAATTCCAGGCAATGGATACTTTGGAT
>Arum_ARACEAE
TAAAGCAAGTGCTGGATTCAAAGCTGGTGTTAAAGATTACAAATTGGCTTATTATACTCC
TGACTATGAGACCAAAGATACTGATATCTTGGCAGCATTCCGAGTAACTCCTCAACCCGG
AGTTCCGCCTGAAGAAGCAGGGGCTGCAGTAGCTGCCGAATCTTCTACTGGTACATGGAC
AACTGTGTGGACTGATGGACTTACCAGTCTTGATCGTTACAAAGGACGATGCTACCACAT
CGAAGCCGTTCCTGGGGAGGAAAATCAATATATTGCTTATGTAGCTTACCCTTTAGACCT
TTTTGAAGAAGGTTCTGTTACCAACATGTTTACTTCTATTGTAGGTAATGTTTTTGGGTT
TAAAGCTTTACGAGCTCTACGTCTAGAGGATTTGCGAATTCCTCCCGCTTATTCCAAAAC
TTTCCAAGGCCCGCCTCACGGTATCCAAGTTGAAAGAGATAAATTGAACAAGTATGGTCG
TCCCCTATTGGGATGTACGATTAAACCAAAATTGGGATTATCCGCGAAAAACTACGGTAG
AGCGTGTTATGAATGTCTCCGCGGTGGGCTTGATTTTACCAAGGATGATGAAAACGTGAA
CTCACAACCATTTATGCGTTGGAGAGACCGTTTCTTGTTTTGTGCCGAAGCAATTTATAA
AGCACAGGCCGAAACAGGTGAAATAAAAGGGCATTACTTGAATGCTACTGCAGGTACGTG
TGAAGAAATGATCAAAAGGGCTGTGTTTGCCAGAGAATTGGGAGTCCCTATCGTAATGCA
TGACTACATAACAGGGGGATTCACTGCAAATACTAGTTTAGCTCATTATTGCCGAGACAA
TGGTCTACTTCTTCACATCCACCGCGCAATGCATGCAGTTATTGATAGACAGAAGAATCA
TGGTATGCATTTTCGTGTACTAGCTAAAGCATTACGTATGTCTGGTGGGGATCATATTCA
CGCTGGTACAGTAGTAGGTAAACTGGAAGGTGAACGTGAGATGACTTTAGGTTTTGTTGA
TTTATTACGTGATGATTATATTGAAAAAGACCGAAGTCGTGGTATTTTCTTCACTCAAGA
TTGGGTCTCTATGCCAGGTGTTATCCCTGTAGCTTCAGGGGGTATTCATGTTTGGCATAT
GCCTGCCTTGACTGAGATCTTTGGGGATGATTCCGTACTACAGTTCGGTGGAGGAACTTT
AGGACACCCTTGGGGAAATGCACCTGGTGCAGTAGCAAATCGGGTAGCTTTAGAAGCGTG
TGTACAAGCTCGTAATGAGGGACGTGATCTTGCTCGTGAAGGTAATGAAATTATCCGTGA
RGCTTGCAAATGGAGTCCTGAACTAACTGC??????????????????????????????
????????????????????????????
>Asparagus_LILIA
TAAAGCAAGTGTTGGATTTAAAGCTGGTGTTAAAGATTACAGATTGACTTATTATACTCC
TGATTACGAAACCAAAGATACTGATATCTTGGCAGCATTCCGAGTAACTGCTCAACCCGG
AGTTCCCCCTGAAGAAGCGGGCGCTGCGGTAGCTGCCGAATCTTCTACTGGTACATGGAC
AACTGTGTGGACTGATGGACTTACCAGTCTTGATCGTTACAAAGGACGATGCTACCACAT
CGAGCCCGTTATTGGGGAAGCAGAGCAATTTATTGCTTATGTAGCTTATCCTTTAGACCT
TTTTGAAGAAGGTTCTGTTACTAACATGTTTACTTCCATTGTGGGTAATGTATTTGGTTT
CAAAGCCCTACGAGCTCTACGTTTGGAGGATCTGCGAATTCCCCCTGCTTATTCCAAAAC
TTTCCAAGGCCCGCCTCATGGTATCCAAGTTGAAAGAGATAAATTGAACAAGTATGGTCG
TCCCCTATTGGGATGTACTATTAAACCAAAATTGGGATTATCCGCAAAAAACTACGGTAG
AGCAGTTTATGAATGTTTACGCGGTGGGCTTGATTTTACCAAGGATGATGAAAACGTGAA
CTCACAACCTTTTATGCGTTGGCGAGACCGTTTCTGTTTTTGTGCTGAAGCTCTTTATAA
AGCACAAGCGGAAACAGGTGAAATCAAAGGACATTACTTGAATGCAACTGCAGGTACATG
TGAAGAAATGATGAAAAGGGCCATATTTGCCAGAGAATTGGGAGTTCCCATCGTAATGCA
TGACTACTTAACTGGAGGATTTACTGCAAATACCACTTTGGCTCATTATTGCCGCGACAA
TGGTCTACTTCTTCACATCCACCGCGCAATGCATGCAGTTATTGATAGACAGAAAAATCA
TGGTATGCATTTTCGTGTACTAGCTAAAGCATTACGTATGTCTGGTGGAGATCATATTCA
CGCTGGTACAGTAGTAGGTAAACTGGAAGGGGAACGTGAGATGACTTTAGGTTTTGTTGA
TTTATTACGTGATGATTATATTGAAAAAGACCGAAGTCGCGGTATTTTTTTCACTCAAGA
TTGGGTTTCTATGCCAGGTGTTATTCCCGTGGCTTCAGGGGGTATTCATGTTTGGCATAT
GCCTGCCCTAACCGAAATCTTTGGAGATGATTCCGTACTACAGTTCGGTGGAGGAACTTT
AGGACACCCTTGGGGAAATGCACCTGGTGCGGTAGCTAATCGGGTAGCTTTAGAAGCATG
CGTACAAGCTCGTAATGAGGGACGTGATCTTGCTCGTGAGGGTAATGAGATTATTCGTGA
GGCTTGCAAATGGAGCCCGGAACTAGCT????????????????????????????????
????????????????????????????
>Asperula_RUBIAC
????????????TGGATTCAAAGCTGGTGTTAAAGAGTACAAATTAACTTATTATACTCC
TCAATACGAAACCAAAGATACTGATATTTTAGCAGCATTCCGAGTAACTCCTCAACCGGG
AGTTCCGCCGGAAGAAGCGGGGGCCGCGGTAGCTGCCGAGTCTTCTACTGGTACATGGAC
AACTGTATGGACAGATGGACTTACCAGCCTTGATCGTTACAAAGGGCGATGCTACCACAT
TGAGCCAGTTCCTGGAGAAGAAGATCAATTTATTGCTTATGTAGCTTATCCCTTAGACCT
TTTTGAAGAAGGTTCTGTTACTAACATGTTTACTTCGATTGTAGGTAATGTATTTGGGTT
CAAAGCCCTACGCGCCCTACGTTTGGAAGATTTGCGAATTCCCGTTGCTTATGTTAAAAC
CTTCCAAGGACCGCCTCATGGGATTCAAGTCGAGAGAGATAAATTGAACAAGTATGGTCG
TCCCCTGTTGGGATGTACTATTAAACCGAAATTAGGTTTATCTGCTAAAAACTACGGTAG
AGCGGTTTATGAATGTCTTCGTGGTGGACTTGATTTTACCAAAGATGATGAAAACGTGAA
CTCTCAACCATTTATGCGTTGGAGAGATCGTTTCTTATTTTGTGCCGAAGCTATTTATAA
ATCGCAGGCTGAAACAGGTGAAATCAAAGGGCATTATTTGAATGCTACTGCAGGTACATG
CGAAGAAATGATCAAAAGGGCTGTATTTGCTCGAGAATTGGGAGTTCCGATCGTAATGCA
CGATTACTTAACAGGGGGGTTCACTGCAAATACTAGCTTGTCTCATTATTGCCGAGATAA
TGGCTTACTTCTTCACATACACCGTGCAATGCATGCAGTTATTGATAGGCAGAAGAACCA
TGGTATGCACTTCCGCGTCCTAGCTAAAGCGTTACGTATGTCTGGCGGAGATCATATTCA
CTCCGGTACTGTAGTAGGTAAACTTGAAGGCGAAAGAGATATAACTTTGGGCTTTGTTGA
TTTACTGCGTGATGATTATATTGAAAAAGATCGCTCCCGCGGTATTTATTTCACTCAAGA
CTGGGTCTCTCTACCGGGTGTTCTTCCTGTGGCTTCAGGAGGTATTCACGTTTGGCATAT
GCCTGCTCTGACAGAGATTTTTGGAGATGATTCGGTACTACAGTTCGGTGGAGGAACTTT
GGGACACCCTTGGGGTAATGCACCAGGTGCTGTAGCGAATCGAGTAGCTCTAGAAGCGTG
CGTAAAAGCTCGGAACGAGGGGCGTGATCTTGCTGCTGAGGGGGGTGAAA??????????
????????????????????????????????????????????????????????????
????????????????????????????
>Astilbe_SAXIFRA
TAAAGCAAGTGTTGGATTCAAAGCTGGTGTTAAAGATTACAAATTGACTTATTATACTCC
TGATTATGAAACCAAAGATACTGATATCTTGGCAGCATTCCGAGTAACTCCTCAACCTGG
AGTTCCACCTGAGGAAGCGGGGGCAGCGGTAGCTGCTGAATCTTCTACTGGTACATGGAC
AACTGTGTGGACCGATGGACTTACCAACCTGGATCGTTACAAAGGACGATGCTATCACAT
CGAGCCCGTTGCTGGAGAAGAAAGTCAATTTATTGCTTATGTAGCTTACCCCTTAGACCT
TTTTGAAGAAGGTTCTGTTACTAACATGTTTACTTCCATTGTGGGTAATGTATTTGGGTT
CAAAGCCCTGCGCGCTCTACGTCTAGAGGATCTGCGAATCCCTGTTGCTTATGTTAAAAC
TTTTCAAGGCCCGCCTCATGGCATCCAAGTTGAGAGAGATAAATTGAACAAGTATGGTCG
TCCCCTATTGGGATGTACTATTAAACCTAAATTGGGCTTATCTGCTAAGAACTACGGTAG
AGCAGTTTATGAATGTCTACGTGGTGGACTTGACTTTACCAAAGATGATGAAAACGTGAA
CTCCCAACCATTTATGCGTTGGAGAGACCGTTTCTTATTTTGTGCAGAAGCTCTTTATAA
AGCACAAGCTGAAACAGGTGAAATCAAAGGGCATTACTTGAATGCTACTGCAGGTACATG
CGAAGAAATGATGAAAAGGGCAGTATTTGCCAGAGAATTGGGAGTTCCTATCGTAATGCA
TGATTACTTAACAGGGGGATTCACTGCAAATACTAGCTTAGCCTTTTATTGCCGAGATAA
TGGCCTACTTCTTCACATCCACCGTGCAATGCATGCAGTTATTGATAGACAGAAGAATCA
TGGTATACACTTTCGTGTACTAGCTAAAGCATTACGTATGTCTGGTGGAGATCATATTCA
CTCTGGTACCGTAGTAGGTAAACTTGAAGGGGAAAGAGAGATCACTTTGGGCTTTGTTGA
TTTACTACGTGATGATTTTATTGAAAAAGACCGAAGTCGCGGTATTTATTTCACTCAAGA
TTGGGTCTCTCTACCAGGTGTTCTGCCCGTGGCTTCAGGGGGTATTCACGTTTGGCATAT
GCCTGCTCTGACCGAGATCTTTGGAGATGATTCCGTATTACAGTTCGGTGGAGGAACTTT
AGGACACCCTTGGGGAAATGCACCGGGTGCCGTAGCTAATCGAGTTGCTCTAGAAGCATG
TGTACAAGCTCGTAATGAGGGACGTGATCTTGCTCGTGAGGGTAATGAAATTATCCGTGA
GGCTTCCAAATGGAGTCCTGAACTAGCTGCTGCTTGTGAAGTATGGAAGGAGATCAAATT
TGAATTCGAGGCAATGGATACTTTGTAA
>Astragalus_FABA
????????????????????????TGGTGTTAAAGATTATAGATTGACGTATTATACTCC
TGATTATGAAACCAAAGATACTGATATCTTGGCAGCATTCCGAGTAACTCCTCAACCTGG
GGTTCCTCCTGAAGAAGCTGGTGCTGCGGTAGCTGCCGAATCTTCCACTGGGACATGGAC
AACTGTGTGGACCGATGGTCTTACCAGTCTTGATCGTTATAAAGGACGATGCTACCACAT
CGAGCCCGTTCCTGGAGAAGAAAGTCAATTTATTGCTTATGTAGCTTATCCCTTAGACCT
TTTTGAAGAAGGTTCTGTTACTAACATGTTTACCTCCATTGTTGGTAATGTATTTGGATT
CAAGGCTTTGCGCGCTCTACGTTTGGAGGATTTGCGAATCCCTACTGCTTATGTTAAAAC
TTTCCAAGGTCCGCCTCACGGAATCCAAGTTGAGAGAGATAAATTGAACAAGTATGGACG
TCCCCTATTGGGATGTACCATTAAACCTAAATTGGGGTTATCCGCTAAGAATTACGGTAG
AGCAGTTTATGAATGTCTTCGTGGAGGACTTGATTTTACCAAAGATGATGAAAATGTGAA
CTCTCAACCATTTATGCGTTGGAGAGACCGTTTCTTATTTTGTGCCGAAGCAATTTATAA
ATCACAGGCCGAAACAGGTGAAATCAAAGGACATTATTTGAATGCTACCGCGGGTACATG
TGAAGAAATGATGAAAAGAGCTATATTTGCCAGAGAATTGGGTGTTCCTATCGTCATGCA
TGACTACTTAACAGGGGGATTCACTGCAAATACTACTTTGGCTCACTATTGCCGTGATAA
TGGTCTACTTCTTCATATCCACCGTGCAATGCATGCAGTTATCGATAGACAGAAAAATCA
TGGTATGCACTTTCGTGTATTAGCTAAAGCGTTACGTATGTCTGGTGGAGATCATATTCA
CGCCGGTACTGTAGTAGGTAAACTTGAGGGAGAAAGGGATATTACTTTAGGTTTTGTTGA
TTTACTACGTGATGATTATATTGAAAAAGATCGCAGTCGTGGTATTTTTTTCACTCAGGA
TTGGGTTTCTTTACCAGGTGTTTTGCCGGTTGCTTCCGGGGGTATTCACGTTTGGCATAT
GCCCGCTCTGACCGAGATCTTTGGAGATGATTCAGTACTTCAATTCGGTGGAGGAACTTT
AGGACACCCTTGGGGAAATGCACCAGGTGCCGTAGCTAATCGAGTAGCTCTTGAAGCATG
TGTACAAGCTCGTAATGAGGGACGTGATCTTGCTAGTGAGGGTAATGAAATTATCCGTCA
AGCTACCAAATGGAGTCCTGAATTAGCTGCTGCTTGTGAAGTATGGAAGGAGATCAAATT
TGAATTCCCAGCAATGGATACTATCTAA
>Atriplex_CHENOP
TAAAGCAAGTGTTGGATTTAAAGCTGGTGTTAAAGATTACAAATTGACTTATTATACTCC
TGAGTATGAAACCCAAGATACTGATATCTTGGCAGCATTCCGAGTAAGTCCTCAACCGGG
AGTTCCACCCGAAGAAGCAGGGGCTGCAGTAGCTGCTGAATCTTCTACTGGTACATGGAC
AACTGTATGGACCGACGGACTTACCAGTCTTGATCGTTACAAAGGACGATGCTACCACAT
CGAGCCTGTTGCTGGAGAAGAAAATCAATATATTTGTTATGTAGCGTATCCTTTAGACCT
TTTTGAAGAAGGTTCTGTTACTAATATGTTTACTTCCATTGTGGGTAACGTATTTGGGTT
CAAAGCCCTGCGTGCTCTACGTTTGGAGGATTTGCGAATCCCTGTTGCTTATATAAAAAC
TTTCCAAGGCCCGCCTCACGGTATCCAAGTTGAGAGAGATAAATTGAACAAGTATGGCCG
CCCCCTATTGGGATGCACTATTAAACCAAAATTGGGGTTATCCGCTAAAAACTATGGTCG
AGCAGTTTATGAAGTCCTTCGTGGTGGACTTGATTTTACCAAAGATGATGAAAACGTGAA
CTCCCAGCCGTTTATGCGTTGGAGAGACCGTTTCCTATTTTGTGCCGAAGCTCTTTATAA
AGCACAAGCCGAAACAGGCGAAATCAAGGGTCATTACTTGAATGCTACTGCGGGTACATG
CGAAGAAATGATAAAAAGGGCTGTATTTGCCAGAGAATTGGGAGTTCCTATCGTAATGCA
TGACTACTTAACAGGGGGATTCACTGCAAATACTAGCTTGGCTCATTATTGCCGAGATAA
TGGTCTACTTCTTCACATCCACCGTGCAATGCACGCAGTTATTGATAGACAGAAGAATCA
TGGTATGCACTTCCGTGTACTAGCTAAAGCGTTACGTCTGTCTGGTGGAGATCATATTCA
TTCTGGTACCGTAGTAGGTAAGCTTGAAGGAGAAAGAGATATTACTTTAGGCTTTGTTGA
TTTACTACGTGATGATTATATTGAAAAAGACCGAAGTCGTGGTATTTATTTTACTCAACC
TTGGGTTTCTACACCAGGTGTTCTGCCCGTTGCTTCGGGAGGTATTCACGTTTGGCATAT
GCCTGCTCTAACCGAGATCTTTGGGGATGATTCTGTACTACAGTTTGGTGGAGGAACTTT
AGGACACCCGTGGGGGAATGCACCGGGTGCTGTAGCGAATCGAGTAGCTCTAGAAGCATG
TGTACAAGCTCGTAATGAGGGACGTGATCTTGCTCGCGAGGGTAATACAATTATTCGGGA
GGCTAGCAAATGGAGTCCTGAACTAGCTGCTGCTTGTGAGATATGGAAGGAAATCAAATT
TGAATTCCCAGCAATGGATACAGTTTAG
>Atropa_SOLANACE
TAAAGCAAGTGTTGGATTCAAAGCTGGTGTTAAAGAGTACAAATTGACTTATTATACTCC
TGAGTACCAAACCAAGGATACTGATATATTGGCAGCATTCCGAGTAACTCCTCAACCTGG
AGTTCCACCTGAAGAAGCAGGGGCCGCGGTAGCTGCCGAATCTTCTACTGGTACATGGAC
AACTGTATGGACCGATGGACTTACCAGCCTTGATCGTTACAAAGGGCGATGCTACCGCAT
CGAGCGTGTTGTTGGAGAAAAAGATCAATATATTGCTTATGTAGCTTACCCTTTAGACCT
TTTTGAAGAAGGTTCTGTTACCAACATGTTTACTTCCATTGTAGGTAATGTATTTGGGTT
CAAAGCCCTGCGCGCTCTACGTCTGGAAGATCTGCGAATCCCTCCTGCTTATGTTAAAAC
TTTCCAAGGTCCGCCTCATGGGATCCAAGTTGAAAGAGATAAATTAAACAAGTATGGTCG
TCCCCTGTTGGGATGTACTATTAAACCTAAATTGGGGTTATCTGCTAAAAACTACGGTAG
AGCTGTTTATGAATGTCTTCGCGGTGGACTTGATTTTACCAAAGATGATGAGAACGTGAA
CTCACAACCATTTATGCGTTGGAGAGATCGTTTCTTATTTTGTGCCGAAGCACTTTATAA
AGCACAGGCTGAAACAGGTGAAATCAAAGGGCATTACTTGAATGCTACTGCAGGTACATG
CGAAGAAATGATCAAAAGAGCTGTATTTGCTAGAGAATTGGGTGTTCCGATCGTAATGCA
TGACTACTTAACGGGGGGATTCACCGCAAATACTAGCTTGGCTCATTATTGCCGAGATAA
TGGTCTACTTCTTCACATCCACCGTGCAATGCATGCGGTTATTGATAGACAGAAGAATCA
TGGTATCCACTTCCGGGTATTAGCAAAAGCGTTACGTATGTCTGGTGGAGATCATATTCA
CTCTGGTACCGTAGTAGGTAAACTTGAAGGTGAAAGAGACATAACTTTGGGCTTTGTTGA
TTTACTGCGTGATGATTTTGTTGAACAAGATCGAAGTCGCGGTATTTATTTCACTCAAGA
TTGGGTCTCTTTACCAGGTGTTCTACCCGTGGCTTCAGGAGGTATTCACGTTTGGCATAT
GCCTGCTCTAACCGAGATCTTTGGGGATGATTCCGTACTACAGTTCGGTGGAGGAACTTT
AGGACACCCTTGGGGTAATGCGCCAGGTGCCGTAGCTAACCGAGTAGCTCTAGAAGCATG
TGTAAAAGCTCGTAATGAAGGACGTGATCTTGCTCAGGAAGGTAATGAGATTATTCGCGA
GGCTTGCAAATGGAGCCCGGAACTAGCTGCTGCTTGTGAGGTATGGAAAGAGATCGTATT
TAATTTTGCAGCTGTGGACGTTTTGGAT
>Aubrieta_BRASSI
TAAAGCAAGTGTTGGATTCAAAGCTGGTGTTAAAGAGTATAAATTGACTTATTATACTCC
TGAATATGAAACCAAGGATACTGATATCTTGGCAGCATTCCGAGTAACTCCTCAACCCGG
AGTTCCACCTGAAGAAGCAGGGGCTGCGGTAGCTGCTGAATCTTCTACTGGTACATGGAC
AACCGTGTGGACCGACGGGCTTACCAGCCTTGACCGTTACAAAGGACGATGCTACCACAT
CGAGCCCGTTCCAGGAGAAGAAACTCAATTTATTGCGTATGTAGCTTACCCCTTAGACCT
TTTTGAAGAAGGTTCGGTTACTAACATGTTTACCTCGATTGTGGGTAATGTATTTGGGTT
CAAAGCCCTGGCTGCTCTACGTCTAGAGGATCTGCGAATCCCTCCTGCTTATACTAAAAC
TTTCCAGGGACCACCTCACGGTATCCAAGTTGAAAGAGATAAATTGAACAAGTATGGACG
TCCACTATTAGGATGTACTATTAAACCTAAATTGGGGTTATCCGCGAAGAACTACGGTAG
AGCAGTTTATGAATGTCTACGTGGTGGACTTGATTTTACCAAAGATGATGAGAATGTGAA
CTCCCAACCATTTATGCGTTGGAGAGACCGTTTCTTATTTTGTGCCGAAGCTATTTATAA
ATCACAGGCCGAAACAGGTGAAATCAAAGGGCATTATTTGAATGCTACTGCGGGTACATG
CGAAGAAATGATCAAAMGAGCTGTATTTGCCAGAGAATTGGGAGTTCCTATCGTAATGCA
TGACTACTTAACAGGGGGATTCACCGCAAATACTAGCTTGGCTCATTATTGCCGAGATAA
TGGCCTACTTCTTCACATCCACCGTGCAATGCACGCTGTTATTGATAGACAGAAGAATCA
TGGTATGCACTTCCGTGTACTAGCTAAAGCTTTACGTCTATCTGGTGGAGATCATGTTCA
CGCBGGTACAGTAGTAGGTAAACTTGAAGGAGACAGGGAGTCAACTTTGGGCTTTGTTGA
TTTACTGCGCGATGATTATGTTGAAAAAGATCGAAGCCGCGGTATTTATTTCACTCAAGA
TTGGGTCTCACTACCAGGTGTTCTGCCTGTGGCTTCAGGGGGTATTCACGTTTGGCATAT
GCCTGCTTTGACCGAGATCTTTGGAGATGATTCCGTACTACAATWCGGCGGCGGAACTTT
AGGMCACCCTTGGGGAAATGCACCGGGTGCCGTAGCTAACCGAGTAGCTCTGGAAGCATG
TGTACAAGCTCGTAATGAGGGACGTGATCTTGCAGTCGAGGGTAATGAAATTATCAGTGA
GGCTTGCAAATGGAGTCGTGAACTAGCTGCTGCTTGTGAAGTATGGAAGGAGATCAGATT
TAACTTCCCAMCGGTCGATAAATTAGAT
>Azolla_AZOLLACE
TAAAGCAGGTGTTGGATTCAAAGCTGGTGTTAGAGACTATCGATTGACCTATTACACTCC
CGATTATGTTACCAAAGAGACCGATATTTTAGCAGCTTTCCGAATGACCCCGCAACCCGG
AGTCCCACCCGAAGAGGCTGGAGCTGCGGTAGCTGCGGAATCTTCTACAGGTACATGGAC
CACCGTATGGACAGATGGACTTACCAGTCTTGACCGTTACAAAGGTAGATGCTATGATAT
CGAACCTGTTGCTGGAGAAGACAACCAATACATCGCATACGTAGCTTACCCCCTAGATTT
ATTCGAAGAGGGTTCCGTTACCAACATGTTTACCTCCATCGTAGGTAATGTATTCGGATT
TAAGGCTCTACGCGCTCTTCGCCTAGAAGATCTTCGAATTCCCCCTGCTTATTCCAAAAC
TTTCATCGGACCACCCCACGGTATCCAGGTTGAAAGGGACAAGCTGAACAAATATGGACG
TCCTCTACTAGGATGCACGATAAAGCCAAAATTGGGCTTATCTGCTAAGAATTATGGTAG
AGCTGTTTATGAATGTCTCCGCGGTGGGCTTGACTTTACCAAGGATGATGAAAACGTAAA
CTCTCAACCATTCATGCGTTGGAGAGACCGTTTCCTATTCGTAGCAGAAGCTCTATTCAA
GTCTCAGGCCGAAACGGGCGAAATCAAAGGACATTACTTGAACGCCACTGCAGGTACATG
CGAAGAAATGCTCAAAAGAGCTCAATTTGCTAGAGAGTTGGGTGCACCAATCGTCATGCA
TGACTACCTGACCGGAGGGTTTACTGCAAACACTAGCTTGGCTTTCTACTGCCGAGACAA
TGGGCTACTTCTTCACATTCACCGCGCAATGCATGCTGTCATTGATAGACAGAGAAATCA
TGGTATACATTTCCGCGTGTTAGCCAAAGCATTACGTATGTCTGGTGGGGACCATATCCA
CGCCGGAACCGTAGTAGGTAAACTAGAAGGAGAGCGAGAAGTAACTCTGGGTTTTGTCGA
TCTACTTCGCGACGATTACATTGAAAAGGACCGTAGCCGCGGTATCTATTTCACCCAAGA
TTGGGTATCTATGCCAGGAGTACTGCCTGTAGCTTCAGGTGGTATCCACGTATGGCACAT
GCCCGCTCTAACCGAGATTTTTGGGGACGATTCCGTATTACAATTTGGTGGAGGAACCCT
AGGCCATCCTTGGGGGAACGCACCCGGCGCTGTAGCTAACAGAGTGGCTTTGGAGGCTTG
TGTTCAAGCCCGTAACGAAGGCCGTGATCTTGCTCGTGAAGGTAACGAGATTATTCGTGA
GGCTAGTAAGTGGAGTCCCGAACTA???????????????????????????????????
????????????????????????????
>Ballota_LAMIACE
TAAAGCAGGTGTTGGATTCAAAGCTGGTGTTAAAGAGTACAAATTGACTTATTATACCCC
TGAATACGAAACCAAAGATACTGATATCTTGGCAGCATTCCGAGTAACTCCTCAACCTGG
AGTTCCGCCHGAAGAAGCAGGGGCCGCGGTAGCTGCCGAATCTTCGACTGGTACATGGAC
AACTGTGTGGACCGATGGACTTACCAGCCTTGATCGTTACAAAGGGCGATGCTACCACAT
CGAGCCTGTTCTTGGAGAAAAAGATCAATATATCTGTTATGTAGCTTACCCTTTAGACCT
TTTTGAAGAAGGTTCTGTTACTAACATGTTTACTTCCATTGTAGGAAATGTATTTGGATT
CAAAGCCCTACGTGCTCTACGTCTGGAAGATCTGCGAATCCCTGTTGCTTATGTTAAAAC
TTTCCAAGGCCCACCTCATGGGATCCAAGTTGAGAGAGATAAATTGAACAAGTATGGTCG
TCCTCTGTTGGGATGTACTATTAAACCGAAATTGGGGTTATCTGCTAAAAACTATGGTAG
AGCAGTTTATGAATGTCTTCGCGGTGGACTTGATTTTACCAAAGATGATGAAAACGTGAA
CTCCCAGCCATTTATGCGTTGGAGAGATCGCTTCTTGTTTTGTGCCGAAGCAATTTATAA
AGCACAGGCTGAAACAGGTGAAATCAAAAGGCATTATTTGAATGCTACTGCGGGTACATG
CGAAGAAATGATCAAAAGGGCTGTATTTGCTAGAGAATTGGGAGTTCCTATTGTAATGCA
TGACTACTTAACAGGAGGATTCACTGCAAATACTAGTTTGGCTCATTATTGCCGAGATAA
TGGCTTACTTCTTCACATTCACCGTGCAATGCATGCAGTTATTGATAGACAGAAGAATCA
TGGTATGCACTTCCGTGTACTAGCTAAAGCGCTACGTCTGTCCGGTGGAGATCATGTTCA
CTCCGGTACCGTAGTAGGTAAACTTGAAGGAGAAAGAGAAATTACTTTAGGCTTTGTTGA
TTTACTGCGTGATGATTTTATTGAAAAAGATCGAAGTCGCGGTATTTATTTCACTCAAGA
TTGGGTCTCTCTACCGGGTGTTATTCCCGTGGCTTCAGGGGGTATTCACGTTTGGCATAT
GCCTGCTCTGACCGAGATCTTTGGGGATGATTCCGTACTACAGTTCGGCGGAGGAACTTT
AGGACACCCTTGGGGTAATGCGCCAGGTGCTGTAGCTAACCGAGTCGCTGTAGAAGCATG
TGTCCAAGCTCGTAATGAAGGACGTGATCTTGCTGCTGAGGGTAATGCAATTATCCGCGA
GGCTTGCAAGTGGAGTCCTGAACTAGCTGCCGCTTGTGAAGTATGGAAAGAGATCAAATT
TGAATTTAAACCAGTGGATACTTTGGAT
>Barbarea_BRASSI
TAAAGCAAGTGTTGGATTCAAAGCTGGTGTTAAAGAGTATAAATTGACTTATTATACTCC
TGAATATGAAACCAAGGATACTGATATCTTGGCAGCATTCCGAGTAACTCCTCAACCCGG
AGTTCCACCTGAAGAAGCAGGGGCTGCGGTAGCTGCTGAATCTTCTACTGGTACATGGAC
AACTGTATGGACCGATGGGCTTACCAGCCTTGATCGTTACAAAGGACGATGCTACCACAT
CGAACCCGTTCCAGGAGAAGAAACTCAATTTATTGCGTATGTAGCTTACCCCTTAGACCT
TTTTGAAGAAGGTTCGGTTACTAACATGTTTACCTCGATTGTGGGTAATGTATTTGGGTT
CAAAGCCCTGGCTGCTCTACGTCTAGAGGATCTGCGAATCCCTCCTGCTTATACTAAAAC
TTTCCAGGGACCACCTCATGGTATCCAAGTTGAAAGAGATAAATTGAACAAGTATGGACG
TCCCCTATTAGGCTGTACTATTAAACCAAAATTGGGGTTATCCGCGAAGAACTATGGTAG
AGCAGTTTATGAATGTCTACGTGGTGGACTTGATTTTACCAAAGATGATGAGAATGTGAA
CTCCCAACCATTTATGCGTTGGAGAGACCGTTTCTTATTTTGTGCCGAAGCTATTTATAA
ATCCCAGGCTGAAACAGGTGAAATCAAAGGGCATTATTTAAATGCTACTGCGGGTACATG
CGAAGAAATGATCAAAAGAGCTGTATTTGCCAGAGAATTGGGAGTTCCTATCGTAATGCA
TGACTACTTAACAGGGGGATTCACCGCAAATACTAGTTTGGCTCATTATTGCCGAGATAA
TGGCCTACTTCTTCACATCCACCGTGCAATGCACGCTGTTATTGATAGACAGAAGAATCA
TGGTATGCACTTCCGTGTACTAGCTAAAGCTTTACGTCTATCTGGTGGAGATCATATTCA
CGCGGGTACAGTAGTAGGTAAACTTGAAGGAGACAGGGAGTCAACTTTGGGCTTTGTTGA
TTTACTGCGCGATGATTATGTTGAAAAAGATCGAAGCCGCGGTATCTTTTTCACTCAAGA
TTGGGTCTCACTACCGGGTGTTCTGCCTGTAGCTTCGGGGGGTATTCACGTTTGGCATAT
GCCTGCTTTGACCGAGATCTTTGGAGATGATTCCGTACTACAATTCGGTGGCGGAACTTT
AGGCCACCCTTGGGGAAATGCACCGGGTGCCGTAGCTAACCGAGTAGCTCTGGAAGCATG
TGTACAAGCTCGTAATGAGGGACGTGATCTTGCAATCGAGGGTAATGAAATTATCCGTGA
GGCTTGCAAATGGAGCCTGGAACTAGCTGCTG????????????????????????????
????????????????????????????
>Bellis_ASTERACE
TAAAGCAAGTGTTGGATTCAAGGCTGGTGTTAAAGATTATAAATTGACTTATTATACTCC
TGAATATGAAACCAAGGATACTGATATCTTGGCAGCATTTCGAGTAACTCCTCAACCTGG
AGTTCCGCCTGAAGAAGCAGGGGCCGCAGTAGCTGCCGAATCTTCTACTGGTACATGGAC
AACTGTGTGGACCGATGGACTTACGAGCCTTGATCGTTACAAAGGGCGGTGCTATGGAAT
CGAGCCCGTTCCTGGGGAAGAAAATCAATTTATTGCTTATGTAGCTTACCCATTAGACCT
TTTTGAAGAAGGTTCTGTTACTAACATGTTTACTTCCATTGTAGGTAATGTATTTGGGTT
CAAAGCCCTGCGTGCTCTACGTCTGGAAGATTTGCGAATCCCTACTGCGTATGTTAAAAC
TTTCCAAGGTCCGCCTCACGGCATCCAAGTTGAGAGAGATAAATTGAACAAGTATGGTCG
TCCCCTGTTGGGCTGTACTATTAAACCTAAATTGGGATTATCCGCTAAAAACTACGGTAG
AGCTGTTTATGAATGTCTTCGTGGTGGCCTTGATTTTACTAAAGATGATGAGAACGTGAA
CTCTCAACCATTTATGCGTTGGAGAGACCGTTTCTTATTTTGTGCCGAAGCTATTTATAA
ATCACAAGCTGAAACAGGTGAAATCAAAGGGCATTACTTGAATGCTACTGCGGGTACATG
CGAAGACATGATGAAAAGGGCTGTATTTGCCAGAGAATTGGGAGTTCCTATCGTAATGCA
TGACTACCTAACAGGGGGATTCACTGCAAATACTACCTTGTCTCATTATTGCCGAGATAA
TGGCCTACTTCTTCACATCCACCGTGCAATGCATGCAGTTATTGATAGACAGAAGAATCA
TGGTATGCACTTTCGTGTACTAGCTAAAGCCTTACGTATGTCTGGTGGAGATCATATTCA
TTCCGGTACCGTAGTAGGTAAACTAGAAGGGGAAAGAGAGATCACTTTGGGCTTTGTTGA
TTTACTGCGTGATGATTTTATTCCAAAAGATAGAAATCGCGGTATTTATTTCACCCAAGA
TTGGGTCTCTCTACCTGGTGTTCTGCCGGTAGCTTCGGGGGGTATTCACGTTTGGCATAT
GCCTGCTCTGACCGAGATCTTTGGGGATGATTCTGTACTACAGTTTGGTGGCGGAACTTT
AGGGCACCCTTGGGGAAATGCACCTGGTGCCGTAGCTAATCGAGTAGCTCTAGAAGCATG
TGTACAAGCTCGTAACGAGGGACGCGATCTTGCTACTGAGGGTAATGATATTATCCGTGA
GGCTACCAACTGGAGTCCTGAACTAGCTGCTGCTTGTGAAGTATGGAAGGAGATCAAATT
TGAGTTTCAGGCAATGGATACTTTGGAT
>Bergenia_SAXIFR
TAAAGCAAGTGTTGGATTCAAAGCTGGTGTTAAAGATTACAAATTGACTTATTATACTCC
TGATTATGAAACCAAAGATACTGATATCTTGGCAGCATTCCGAGTAACTCCTCAACCTGG
AGTTCCACCTGAGGAAGCGGGGGCAGCGGTAGCTGCTGAATCTTCTACTGGTACATGGAC
AACTGTGTGGACCGATGGACTTACCAGCCTTGATCGTTACAAAGGACGATGCTATCACAT
CGAGCCCGTTGCTGGAGAAGAAAATCAATATATTGCTTATGTAGCTTACCCCTTAGACCT
TTTTGAAGAAGGTTCTGTTACTAACATGTTTACTTCCATTGTGGGTAATGTATTTGGGTT
CAAAGCCCTGCGCGCTCTACGTCTAGAGGATCTGCGAATCCCTGCTGCTTATGCTAAAAC
TTTTCAAGGCCCGCCTCATGGCATCCAAGTTGAGAGAGATAAATTGAACAAGTATGGTCG
TCCCCTATTGGGATGTACTATTAAACCTAAATTGGGGTTATCTGCTAAGAACTACGGTAG
AGCAGTTTATGAATGTCTCCGTGGTGGACTTGACTTTACCAAAGATGATGAAAACGTGAA
CTCCCAACCATTTATGCGTTGGAGAGACCGTTTCTTATTTTGTGCCGAAGCAATTTATAA
AGCACAAGCTGAAACAGGTGAAATCAAAGGGCATTACTTGAATGCTACTGCAGGTACATG
CGAAGAAATGATCAAAAGGGCAGTATTTGCCAGAGAATTGGGAGTTCCTATCGTAATGCA
CGATTACTTAACAGGGGGATTCACTGCAAATACTAGCTTATCTCATTATTGCCGAGATAA
TGGCCTACTTCTTCACATCCATCGTGCAATGCATGCCGTTATTGATAGACAGAAGAATCA
TGGTATACACTTTCGTGTACTAGCTAAAGCGTTACGTATGTCTGGTGGAGATCATATTCA
CTCTGGTACCGTAGTAGGTAAACTTGAAGGGGAAAGAGAGATCACTTTGGGCTTTGTTGA
TTTACTACGTGATGATTTTATTGAAAAAGACCGAAGTCGCGGTATTTATTTCACTCAAGA
TTGGGTCTCTCTACCTGGTGTTCTGCCCGTGGCTTCAGGGGGTATTCACGTTTGGCATAT
GCCTGCTCTGACCGAGATCTTTGGAGATGATTCCGTACTACAGTTCGGTGGAGGAACTTT
AGGACACCCTTGGGGAAATGCACCGGGTGCCGTAGCTAATCGAGTTGCTCTAGAAGCATG
TGTACAAGCTCGTAATGAGGGACGTGATCTTGCTCGTGAGGGTAATGAAATTATCCGTGA
GGCTTGCAAATGGAG?????????????????????????????????????????????
????????????????????????????
>Berteroa_BRASSI
TAAAGCAAGTGTTGGATTCAAAGCTGGTGTTAAAGAATATAAATTGACTTATTATACTCC
TGAATATGAAACCAAGGATACTGATATCTTGGCAGCATTCCGAGTAACTCCTCAACCCGG
AGTTCCACCTGAAGAAGCAGGGGCTGCGGTAGCTGCTGAATCTTCTACTGGTACATGGAC
AACTGTGTGGACCGACGGGCTTACCAGCCTTGATCGTTACAAAGGACGATGCTACCACAT
CGAGCCCGTTCCAGGAGAAGAAACTCAATTTATTGCGTATGTAGCTTACCCTTTAGACCT
TTTTGAAGAAGGTTCCGTTACTAACATGTTTACCTCAATTGTGGGTAATGTATTTGGGTT
CAAAGCCCTAGCTGCGCTACGTCTAGAGGATCTGCGAATCCCTCCTGCTTATACTAAAAC
TTTCCAGGGACCACCTCATGGTATCCAAGTTGAAAGAGATAAATTGAACAAGTATGGACG
TCCCCTATTAGGATGTACTATTAAACCTAAATTGGGCTTATCCGCGAAGAACTATGGTAG
AGCAGTTTATGAATGTCTACGTGGTGGACTTGATTTTACCAAAGATGACGAGAATGTGAA
CTCCCAACCATTTATGCGTTGGAGAGACCGTTTCTTATTTTGTGCCGAAGCTATTTATAA
ATCACAGGCTGAAACAGGTGAAATCAAAGGGCATTATTTGAATGCTACTGCGGGTACATG
CGAAGAAATGATCAAAAGAGCTGTATTTGCCAGAGAATTGGGAGTTCCTATCGTAATGCA
TGACTACTTAACGGGGGGGTTCACCGCAAATACTAGTTTGGCTCATTATTGCCGAGATAA
TGGCCTACTTCTTCACATCCACCGTGCAATGCACGCTGTTATTGATAGACAGAAGAATCA
TGGTATGCACTTCCGTGTACTAGCTAAAGCTTTACGTCTATCTGGTGGAGATCATGTTCA
CGCGGGTACAGTAGTAGGTAAACTTGAAGGAGACAGGGAGTCAACTTTGGGCTTTGTTGA
TTTACTGCGCGATGATTATGTTGAAAAAGATCGAAGCCGCGGTGTCTTTTTCACTCAAGA
TTGGGTCTCACTACCAGGTGTTCTGCCTGTGGCTTCGGGGGGTATTCACGTTTGGCATAT
GCCTGCTTTGACCGAGATCTTTGGAGATGATTCCGTACTACAATTTGGTGGCGGAACTTT
AGGCCACCCTTGGGGAAATGCACCGGGTGCCGTAGCTAACCGAGTAGCTCTGGAAGCATG
TGTACAAGCTCGTAATGAGGGACGTGATCTTGCAGTCGAGGGTAATGAAATTATCCGTGA
GGCTTGCAAATGGAGCCCTGAACTAGCT????????????????????????????????
????????????????????????????
>Berula_APIACEAE
TAAAGCAAGTGTTGGATTCAAAGCTGGGGTTAAAGATTACAAATTGACTTATTATACTCC
TGACTATGAAACCAAAGATACTGATATCTTGGCAGCATTCCGAGTAACTCCTCAACCTGG
AGTTCCGCCTGAAGAAGCGGGGGCCGCGGTAGCTGCCGAATCTTCTACTGGTACATGGAC
CACTGTGTGGACCGATGGACTTACCAGCCTTGATCGTTACAAAGGGCGCTGCTACGGAAT
CGAGCCCGTTGCTGGAGAAGAAAATCAATATATCGCTTATGTAGCTTACCCATTAGACCT
TTTTGAAGAAGGTTCTGTTACTAACATGTTTACTTCCATTGTAGGTAATGTATTTGGGTT
CAAAGCCCTGCGCGCTCTACGTCTGGAAGATCTGCGAATCCCCGTTGCTTATGTTAAAAC
TTTCCAAGGACCGCCTCATGGCATCCAAGTTGAAAGAGATAAATTGAACAAGTATGGTCG
TCCCCTGTTGGGATGTACTATTAAACCTAAATTGGGGTTATCCGCTAAAAACTACGGTAG
AGCGGTTTATGAATGTCTCCGCGGTGGACTTGATTTTACCAAAGACGATGAGAATGTGAA
CTCCCAACCATTTATGCGTTGGAGAGATCGTTTCTTATTTTGTGCCGAAGCAATTTATAA
AGCACAGGCTGAAACTGGTGAAATCAAAGGGCATTACTTGAACGCTACTGCGGGTACATG
TGAAGAAATGATGAAAAGGGCTATATTTGCCAGAGAATTGGGAGTTCCTATCGTAATGCA
TGATTACTTAACAGGGGGATTCACTGCAAATACTAGCTTAGCCCATTATTGCCGAGATAA
TGGCCTACTTCTTCACATCCACCGCGCAATGCATGCAGTTATTGATAGACAGAAGAATCA
TGGTATACACTTTCGTGTACTAGCTAAAGCGTTACGTATGTCTGGTGGAGATCATATTCA
CTCTGGTACCGTAGTAGGTAAACTTGAAGGGGAAAGAGACATCACTCTGGGCTTTGTCGA
TTTACTGCGTGATGATTTCATTGCAAAAGATCGAAGTCGCGGTATTTATTTCACCCAAGA
TTGGGTTTCTTTACCAGGTGTTCTACCCGTGGCTTCGGGGGGTATTCACGTTTGGCATAT
GCCTGCTCTGACCGAGATCTTTGGGGATGATTCCGTACTACAGTTCGGTGGAGGAACTTT
AGGACACCCTTGGGGAAATGCACCCGGTGCCGTAGCTAATCGAGTAGCTCTAGAAGCATG
TGTACAAGCTCGTAATGAGGGACGTGATCTTGCTAGTGAAGGTAATGAAATTATCCGTGA
GGCTACTAAATGGAGCCCCGAACTAGCTGCTGCTTGTGAAGTATGGAAGGAGATCAAATT
TGAATTTCAAGCAATGGATACTTTGTAA
>Beta_CHENOPODIA
TAAAGCAAGTGTTGGATTTAAAGCTGGTGTTAAAGATTACAAATTGACTTATTATACTCC
TGAGTATGAAACCTTAGATACTGATATCTTGGCAGCATTCCGAGTATCTCCTCAACCTGG
AGTTCCACCCGAAGAAGCAGGGGCTGCAGTAGCTGCCGAATCTTCTACTGGTACATGGAC
AACTGTATGGACCGACGGACTTACCAGTCTTGATCGTTACAAAGGACGATGCTACCACAT
CGAGCCCGTTGCTGGAGAAGAAAATCAATATATTTGTTATGTAGCGTATCCTTTAGACCT
TTTTGAAGAAGGTTCTGTTACTAACATGTTTACTTCCATTGTGGGTAACGTATTTGGGTT
CAAAGCCCTGCGTGCTCTACGTTTGGAGGATTTGCGAATCCCTGTTGCTTATGTAAAAAC
TTTCCAAGGCCCGCCTCACGGTATCCAAGTTGAGAGAGATAAATTGAACAAGTATGGTCG
TCCCCTATTAGGATGCACTATTAAACCTAAATTGGGGTTATCCGCTAAAAACTATGGTCG
AGCAGTTTATGAATGTCTTCGCGGTGGACTTGATTTTACCAAAGATGATGAAAACGTGAA
CTCCCAACCGTTTATGCGTTGGAGAGACCGTTTCCTATTTTGTGCCGAAGCTCTTTATAA
AGCACAAGCCGAAACAGGTGAAATCAAGGGGCATTACTTGAATGCTACCGCGGGTACATG
CGAAGAAATGATAAAAAGGGCTGTATTTGCCAGAGAGTTGGGAGTTCCTATCGTAATGCA
TGACTACTTAACAGGGGGATTCACTGCAAATACTACCTTGGCTCATTATTGCCGAGATAA
TGGTCTACTTCTTCACATCCACCGTGCAATGCACGCAGTTATTGATAGACAGAAGAATCA
TGGTATGCACTTCCGTGTACTAGCTAAAGCGTTACGTCTGTCTGGTGGAGATCATATTCA
TTCTGGTACCGTAGTAGGTAAGCTTGAAGGGGAAAGAGATATTACTTTAGGCTTTGTTGA
TTTACTACGTGATGATTATACTGAAAAAGACCGAAGTCGCGGTATTTATTTCACTCAATC
TTGGGTTTCCACACCAGGTGTTCTACCCGTTGCTTCAGGAGGTATTCATGTTTGGCATAT
GCCTGCGCTAACCGAGATCTTTGGGGATGATTCTGTACTACAGTTTGGTGGAGGAACTTT
AGGACACCCTTGGGGAAATGCACCAGGTGCTGTAGCGAATCGAGTAGCTCTAGAAGCATG
TGTACAAGCTCGTAATGAGGGACGTAATCTTGCTACCGAGGGTAATGCAATTATTCGCGA
AGCTAGCAAATGGAGTCCTGAACTAGCTGCTGCTTGTGAGGTATGGAAGGAAATCAAATT
TGAATTCCCAGCAATGGATACAGTCTAG
>Betula_BETULACE
?????????????GGATTCAAAGCTGGTGTTAAAGATTATAAATTGACTTATTATACTCC
TGACTATGAAACCAAAGATACTGATATCTTGGCAGCGTTCCGAGTAACTCCTCAACCTGG
AGTTCCGCCTGAGGAAGCAGGGGCAGCAGTAGCTGCTGAATCTTCTACTGGTACATGGAC
AACTGTGTGGACCGATGGACTTACTAGTCTTGATCGTTACAAAGGACGATGCTACCACAT
CGAGCCAGTTGCTGGAGAAGAAAGTCAATTTATTGCTTATGTAGCTTACCCCTTAGACCT
TTTTGAAGAAGGTTCTGTTACTAACATGTTTACTTCCATTGTGGGTAATGTATTTGGATT
CAAGGCCCTGCGTGCTCTACGTCTGGAGGATTTGCGAATCCCTCCTGCTTATTTTAAAAC
TTTCCAAGGCCCGCCTCACGGCATCCAAGTTGAGAGAGATAAATTAAACAAATATGGCCG
CCCCCTATTAGGATGTACTATTAAACCTAAATTGGGATTATCCGCTAAGAATTACGGTAG
AGCAGTTTATGAATGTCTCCGCGGTGGGCTTGATTTTACCAAAGATGATGAGAACGTGAA
TTCTCAACCATTTATGCGTTGGAGAGACCGTTTCCTATTTTGTGCCGAAGCAATTTATAA
AGCGCAGGCTGAAACAGGTGAAATCAAAGGGCATTACTTGAATGCTACTGCAGGTACATG
CGAAGAAATGATGAAAAGGGCTATATTTGCCAGAGAATTGGGAGTTCCTATCGTAATGCA
TGACTACTTAACCGGGGGATTCACTGCAAATACTAGCTTGGCTCATTATTGCCGAGATAA
TGGTCTACTTCTTCACATCCATCGTGCAATGCATGCAGTTATTGATAGACAGAAGAATCA
TGGTATACACTTTCGTGTACTAGCTAAAGCGTTACGTATGTCTGGTGGAGATCATATTCA
CGCTGGTACCGTAGTAGGTAAACTTGAAGGGGAAAGAGAGATCACTTTAGGCTTTGTTGA
TTTACTACGTGATGATTATATTGAAAAAGATCGAAGCCGCGGTATTTATTTCACTCAAGA
TTGGGTCTCTCTACCTGGCGTTCTGCCCGTGGCTTCAGGGGGTATTCACGTTTGGCATAT
GCCTGCTCTGACCGAAATCTTTGGAGATGATTCCGTACTACAATTCGGCGGAGGAACTTT
AGGGCACCCTTGGGGAAATGCACCCGGTGCTGTAGCTAATCGAGTAGCTCTAGAAGCATG
TGTACAAGCTCGTAATGAGGGACGTGATCTTGCTCGTGAGGGTAATGAAATTATTCGTGA
GGCTGGTAAATGGAGTCCTGAGCTAGCTGCCGCTTGTGAAGTATGGAAGGAGATCAAATT
TGAATTCCCAGCAATGGATACTTTGTAA
>Bidens_ASTERACE
TAAAGCAAGTGTTGGATTCAAAGCCGGTGTTAAAGATTATAAATTGMCTTATTATACTCC
TGAATATGAAACCAAGGATACTGATATCTTGGCAGCATTTCGAGTAACTCCTCAACCTGG
AGTTCCGCCTGAAGAAGCAGGGGCCGCAGTAGCCGCCGAATCTTCTACTGGTACATGGAC
AACTGTATGGACCGATGGACTTACGAGCCTTGATCGTTACAAAGGCCGATGCTATGGCAT
CGAGCCTGTTCCTGGAGAAGAAAGTCAATTTATTGCTTATGTAGCTTACCCATTAGACCT
TTTTGAAGAAGGTTCTGTTACTAACATGTTTACTTCCATTGTAGGTAATGTATTTGGGTT
CAAAGCCCTGCGTGCTCTACGTCTGGAAGATTTGCGAATTCCTGTTGCGTATGTTAAAAC
TTTCGACGGTCCGCCTCACGGTATCCAAGTTGAGAGAGATAAATTGAACAAGTATGGTCG
TCCCCTGTTGGGATGTACTATTAAACCAAAATTGGGGTTATCCGCTAAAAACTACGGTAG
AGCTTGTTATGAGTGTCTTCGTGGTGGCCTTGATTTTACTAAAGATGATGAGAACGTGAA
CTCCCAACCATTTATGCGTTGGAGAGACCGTTTCTTATTTTGTGCCGAAGCTATTTATAA
ATCACAAGCTGAAACAGGTGAAATCAAAGGGCATTACTTGAATGCTACTGCGGGTACATG
CGAAGAAATGATGAAAAGGGCTATATTTGCCAGAGAATTGGGAGTTCCTATCGTAATGCA
TGACTACCTAACAGGGGGATTCACTGCAAATACTAGCTTGGCTAAGTATTGCCGAGATAA
TGGCCTACTTCTTCACATCCACCGTGCAATGCATGCAGTTATTGATAGACAGAAGAATCA
CGGTATGCACTTCCGTGTACTAGCTAAAGCGTTACGTATGTCTGGTGGAGATCACATTCA
TTCCGGTACCGTAGTAGGTAAACTTGAAGGGGAAAGAGAAATCACTTTGGGCTTTGTTGA
TTTACTACGTGATGATTTTATTGAAAAAGATAGAAGTCGCGGTATTTTTTTCACCCAAGA
TTGGGTCTCTCTACCAGGTGTTCTGCCTGTAGCTTCCGGAGGTATTCACGTTTGGCATAT
GCCTGCTTTGACCGAGATATTTGGGGATGATTCCGTACTACAGTTCGGTGGAGGAACTTT
AGGGCACCCTTGGGGAAATGCACCTGGTGCTGTAGCTAATCGAGTAGCTCTAGAAGCATG
TGTACAAGCTCGTAATGAGGGGCGCGATCTTGCTGTTGAGGGTAATGAAATTATCCGTGA
GGCTACCAAATGGAGTCCTGAACTAGCTGCTGCTTGTGAAGTATGGAAGGCGATCAAATT
TGAATTCGCTCCAGTGGATACTATTGAT
>Blackstonia_GEN
TAAAGCAGGTGTTGGATTCAAAGCTGGTGTTAAAGAATACAAATTGACTTATTATACTCC
TGAATACGAAACCAAAGATACTGATATCTTGGCAGCATTCCGAGTAACCCCTCAACCCGG
AGTTCCACCTGAAGAAGCAGGGGCCGCGGTAGCTGCTGAATCTTCTACTGGTACGTGGAC
AACTGTGTGGACTGATGGACTTACTAATCTTGATCGTTACAAAGGGCGATGCTACAACAT
TGAGCCCGTTCCTGGAGAAGAAGATCAGTTTATTGCTTATGTAGCTTATCCTTTAGACCT
TTTTGAAGAAGGTTCTGTTACTAACATGTTTACTTCCATTGTAGGTAATGTATTTGGGTT
CAAAGCCCTACGTGCTCTACGTCTGGAAGATTTGCGAATCCCCCCTGCTTATATTAAAAC
TTTCCAAGGCCCTCCTCATGGCATCCAAGTAGAGAGAGATAAATTGAATAAGTATGGTCG
CCCTCTGTTAGGATGTACTATTAAACCTAAATTGGGGTTATCCGCTAAAAACTACGGTAG
GGCAGTTTATGAATGTCTTCGTGGTGGACTTGATTTTACCAAAGATGATGAAAACGTGAA
CTCCCAACCATTTATGCGTTGGAGAGATCGTTTCTTATTTTGTGCCGAAGCGATTTATAA
AGCACAGGCTGAAACCGGTGAAATAAAGGGACATTACTTGAATGCTACTGCAGGTACATG
CGAAGAAATGATCAAAAGAGCTGTATTTGCTAGAGAATTGGGCGTTCCTATTGTAATGCA
CGATTACTTAACAGGGGGGTTCACGGCAAATACTAGCTTGGCTCATTATTGCCGAGATAA
TGGCCTACTTCTTCACATCCACCGTGCAATGCATGCAGTTATTGATAGACAGAAGAATCA
TGGTATCCACTTCCGCGTACTAGCTAAAGCATTACGTATGTCTGGTGGAGATCATATTCA
CTCTGGTACCGTAGTAGGTAAACTTGAAGGGGAAAGAGACATCACTTTGGGCTTTGTTGA
TTTACTGCGTGATGATTTTATTGAAAAAGACCGAAGTCGCGGTATTTATTTTACTCAAGA
TTGGGTCTCTCTACCAGGTGTTATACCCGTTGCTTCAGGGGGTATTCACGTTTGGCATAT
GCCCGCTCTGACCGAGATCTTTGGGGATGATTCTGTACTACAGTTCGGTGGAGGAACTTT
AGGACACCCTTGGGGTAATGCCCCAGGTGCTGTAGCGAATCGAGTAGCTCTAGAAGCGTG
TGTACAAGCTCGTAATGAAGGGCGTGATCTTGCTGTTGAGGGTAATGAAATTATCCGTGA
AGCTTGCAAATGGAGTCCTGAACTGGCCGCTGCTTGTGAAGTATGGAAGGAGATCAGATT
TAATTTTAAAGCAGTGGATACGTTGGAT
>Borago_BORAGINA
TAAAGCAAGTGTTGGATTCAAAGCTGGTGTTAAAGAGTACAAATTGACTTATTATACTCC
TGAATACGAAACCAAGGATACTGATATCTTGGCAGCATTCCGAGTAACTCCTCAACCGGG
AGTTCCTCCTGAAGAAGCAGGGGCCGCAGTAGCCGCTGAATCTTCTACTGGTACATGGAC
AACTGTGTGGACCGATGGACTTACCAGCCTTGATCGTTACAAAGGGCGATGCTACCACAT
CGATGCCGTTCCGGGAGAAGAAAATCAATATATATGTTATGTAGCTTATCCTTTAGACCT
TTTTGAAGAAGGTTCTGTTACTAACATGTTTACTTCCATCGTAGGTAATGTATTTGGGTT
CAAAGCCTTGCGCGCTCTACGTCTGGAAGATCTGCGAATCCCTCCTGCTTATGTTAAAAC
TTTCCAAGGCCCACCTCATGGGATCCAAGTTGAAAGAGATAAATTGAACAAGTACGGCCG
TCCTTTGTTGGGATGTACTATTAAACCTAAATTGGGCTTATCCGCTAAAAACTACGGTAG
AGCCGTTTATGAATGTCTTCGCGGTGGACTTGATTTTACCAAAGATGATGAAAACGTGAA
CTCCCAACCGTTTATGCGTTGGAGAGACCGTTTCTTATTTTGTGCCGAAGCTCTTTATAA
AGCACAGGCTGAAACAGGTGAAATTAAAGGACATTACTTGAATGCTACTGCTGGTACCTG
CGATGAAATGATCAAAAGAGCTGTATTTGCTAGAGAATTGGGAGTTCCTATCGTTATGCA
CGACTACCTAACAGGGGGATTCACTGCAAATACTACCTTGGCTAGTTATTGCCGAGATAA
TGGTCTACTTCTTCACATTCACCGTGCAATGCATGCGGTTATTGATAGACAGAAGAATCA
TGGTATGCACTTCCGTGTATTAGCTAAAGCGTTACGTATGTCTGGTGGAGATCATATTCA
CTCTGGTACCGTAGTAGGTAAACTTGAAGGTGAAAGAAATATCACTTTGGGTTTTGTTGA
TTTATTGCGTGATGATTTTATTGAAAAAGATCGAACTCGCGGTATCTATTTCACTCAAGA
TTGGGTCTCTCTACCAGGTGTTCTGCCTGTAGCTTCAGGAGGTATTCACGTTTGGCATAT
GCCGGCTTTGGTTGAAATCTTTGGAGACGATTCCGTACTACAGTTCGGTGGAGGAACTAT
AGGACACCCTTGGGGTAATGCGCCAGGTGCCGTAGCTAACCGAGTCGTTCTAGAAGCATG
TGTACAAGCCCGTAATGAAGGGCGTGATCTTGCTCGTGAGG???????????????????
????????????????????????????????????????????????????????????
????????????????????????????
>Brachyglottis_A
TAAAGCGAGTGTTGGATTCAAAGCTGGTGTTAAAGATTATAAATTGACTTATTATACTCC
TGACTATGAAACCAAGGATACTGATATCTTGGCAGCATTTCGAGTAACTCCTCAACCAGG
AGTTCCGCCTGAAGAAGCAGGGGCCGCAGTAGCTGCCGAATCTTCTACTGGTACATGGAC
AACTGTGTGGACCGATGGACTTACGAGCCTTGATCGTTACAAAGGGCGATGCTATGGAAT
CGAGCCTGTTCCTGGAGAAGAAAATCAATTTATTGCTTATGTAGCTTACCCATTAGACCT
TTTTGAAGAAGGTTCTGTTACTAACATGTTTACTTCCATTGTAGGTAATGTATTTGGGTT
CAAAGCCCTGCGTGCTCTACGTCTGGAAGATTTGCGAATCCCTACTGCGTATGTTAAAAC
TTTCCAAGGTCCGCCTCACGGCATCCAAGTTGAGAGAGATAAATTGAACAAGTATGGTCG
TCCTCTATTGGGATGTACTATTAAACCTAAATTGGGGCTATCCGCTAAAAACTACGGTAG
AGCTGTTTATGAGTGTCTTCGTGGTGGCCTTGATTTTACTAAAGATGATGAAAACGTGAA
CTCCCAACCATTTATGCGTTGGAGAGACCGTTTCTTATTTTGTGCCGAAGCTCTTTATAA
AGCACAAGCTGAAACAGGTGAAATCAAAGGGCATTACTTGAATGCTACTGCGGGTACATG
CGAAGAAWTGATGAAAAGGGCTATATTTGCCAGAGAATTGGGAGTTCCTATCGTAATGCA
TGACTACCTAACAGGGGGATTCACTGCAAATACTAGCTTGGCTCATTATTGCCGAGATAA
TGGCCTACTTCTTCACATCCACCGCGCAATGCATGCAGTTATTGATAGACAGAAGAATCA
TGGTATACACTTTCGTGTACTAGCTAAAGCGTTACGTATGTCTGGTGGAGATCATATTCA
TTCCGGTACCGTAGTAGGTAAACTTGAAGGGGAAAGAGAGATCACTTTGGGCTTTGTTGA
TTTACTGCGCGATGATTTTATTGAAAAAGATCGAAGTCGCGGTATTTATTTCGCCCAAGA
TTGGGTCTCTCTACCAGGTGTTCTGCCCGTAGCTTCGGGGGGTATTCACGTTTGGCATAT
GCCTGCTCTGACCGAGATCTTTGGGGATGATTCCGTACTACAGTTCGGTGGAGGAACTTT
AGGGCACCCTTGGGGAAATGCACCCGGTGCCGTAGCTAATCGAGTAGCTCTAGAAGCATG
TGTACAAGCTCGTAATGAGGGACGCGATCTTGCTACTGAGGGTAATGAAATTATCCGTGA
GGCTACCAAATGGAGTCCTGAACTAGCTGCTGCTTGTGAAGTATGGAAGGAGATCAAATT
TGAGTTTCAGGCAATGGATACTTTGGAT
>Brachypodium_PO
TAAAGCAAGTGTTGATTTCAAAGCTGGTGTTAAAGATTATAGATTGACTTACTACACCCC
GGAGTATGAAACCAAGGATACTGATATCTTGGCAGCATTCCGAGTAAGTCCTCAACCTGG
GGTTCCGCCCGAAGAAGCAGGGGCTGCAGTAGCTGCCGAATCTTCTACTGGTACATGGAC
AACTGTTTGGACTGATGGACTTACTAGTCTTGATCGTTACAAAGGACGATGCTATCACAT
CGAGCCTGTTGCTGGGGAAGACAGTCAATGGATCTGTTATGTAGCTTATCCATTAGATCT
ATTTGAAGAGGGTTCCGTTACTAACATGTTTACTTCCATTGTAGGTAACGTATTTGGTTT
CAAAGCCCTACGTGCTCTACGTCTGGAGGATCTACGAATTCCCCCTACTTATTCAAAAAC
TTTCCAAGGCCCGCCTCACGGTATCCAAGTGGAAAGAGATAAGTTGAACAAGTATGGTCG
TCCTTTATTGGGATGTACTATTAAACCAAAATTGGGATTATCTGCAAAAAATTACGGTAG
AGCGTGTTATGAGTGTCTACGTGGTGGACTTGATTTTACCAAAGATGATGAAAACGTAAA
CTCACAACCATTTATGCGCTGGAGAGATCGTTTTGTCTTTTGTGCCGAAGCTATTTATAA
ATCACAGGCGGAAACCGGTGAAATCAAGGGGCATTACTTGAATGCAACTGCGGGTACATG
TGAAGAAATGATGAAGAGAGCTATTTTTGCGAGAGAATTAGGGGTTCCTATTGTAATGCA
TGACTACTTAACTGGGGGATTCACCGCAAATACTACTTTGGCTCATTATTGCCGCGACAA
TGGCTTACTTCTTCACATTCACCGTGCAATGCATGCAGTTATTGATAGACAGAAAAATCA
TGGTATGCATTTCCGTGTATTAGCTAAAGCATTGCGTATGTCTGGGGGAGATCATATCCA
CGCCGGTACAGTAGTAGGTAAGTTAGAAGGGGAACGCGAAATCACTTTAGGTTTTGTTGA
TTTATTGCGCGATGATTTTATTGAAAAAGATCGTTCTCGCGGTATCTTTTTCACTCAGGA
CTGGGTATCCATGCCAGGTGTTATACCAGTAGCTTCAGGTGGTATTCATGTTTGGCATAT
GCCAGCTCTGACCGAAATCTTTGGGGATGATTCTGTATTACAATTTGGTGGAGGAACTTT
AGGACATCCTTGGGGAAATGCACCTGGTGCAGCAGCTAATCGAGTGGCTTTAGAAGCCTG
TGTACAAGCTCGTAACGAAGGGCGCGATCTTGCTCGTGAAGGTAATGAAATTATCCGAGC
AGCTTGCAAATGGAGTCCTGAACTAGC?????????????????????????????????
????????????????????????????
>Brassica_BRASSI
?????????????GGATTCAAAGCTGGTGTTAAAGAGTATAAATTAAATTATTATACTCC
TGAATATGAAACCAAGGATACTGATATCTTGGCAGCATTCCGAGTAACTCCTCAACCCGG
AGTTCCACCTGAAGAAGCAGGGGCTGCGGTAGCTGCTGAATCTTCTACTGGTACATGGAC
AACTGTGTGGACCGATGGGCTTACCAGCCTTGACCGTTACAAAGGACGATGCTACCACAT
CGAGCCCGTTCCAGGAGAAGAAACTCAATTTATTGCGTATGTAGCTTACCCATTAGACCT
TTTTGAAGAAGGGTCTGTTACTAACATGTTTACCTCAATTGTGGGTAACGTATTTGGGTT
CAAAGCCCTGGCTGCTCTACGTCTAGAGGATCTGCGAATCCCTCCGGCTTATACTAAAAC
TTTCCAGGGACCACCTCATGGTATCCAAGTTGAAAGAGATAAATTGAACAAGTATGGACG
TCCCCTATTAGGATGTACTATTAAACCTAAATTGGGGTTATCCGCGAAGAACTATGGTAG
AGCAGTTTATGAATGTCTACGCGGTGGACTTGATTTTACCAAAGATGATGAGAATGTGAA
CTCTCAACCATTTATGCGTTGGAGAGACCGTTTCTTATTTTGTGCCGAAGCTATTTATAA
ATCACAGGCTGAAACAGGTGAAATCAAAGGACATTATTTGAATGCTACTGCGGGTACATG
CGAAGAAATGATGAAAAGAGCTATATTTGCCAGAGAATTGGGAGTTCCTATCGTAATGCA
TGACTACTTAACAGGGGGATTCACCGCAAATACTAGTTTGGCTCATTATTGCCGAGATAA
TGGCCTACTTCTTCACATCCACCGTGCAATGCACGCTGTTATTGATAGACAGAAGAATCA
TGGTATGCACTTCCGTGTACTAGCTAAAGCTTTACGTCTATCGGGTGGAGATCATGTTCA
CGCGGGTACAGTAGTAGGTAAACTTGAAGGAGACAGGGAGTCAACTTTGGGCTTTGTTGA
TTTACTGCGCGATGATTATGTTGAAAAAGACCGAAGTCGTGGTATCTTTTTCACTCAAGA
TTGGGTCTCACTACCAGGTGTTCTACCTGTGGCTTCAGGGGGTATTCACGTTTGGCATAT
GCCTGCTTTGACCGAGATCTTTGGAGATGATTCCGTACTACAATTTGGTGGCGGAACTTT
AGGCCACCCTTGGGGAAATGCACCGGGTGCCGTAGCTAACCGAGTAGCTCTAGAAGCATG
TGTACAAGCTCGTAATGAGGGACGTGATCTTGCAGTCGAGGGTAATGAAATTATCCGTGA
GGCTTGCAAATGGAGTCCTGAACTAGCTGCTGCTTGTGAAGTATGGAAGGAGATCACATT
TAACTTCCCAACCATCGATAAATTAGAT
>Briza_POACEAE
TAAAGCAAGTGTTGGATTTCAAGCTGGTGTTAAAGATTATAAATTGACTTACTACACCCC
GGAGTATGAAACCAAGGATACTGATATCTTGGCAGCATTCCGAGTAACTCCTCAACCCGG
GGTTCCGCCGGAAGAAGCAGGGGCTGCAGTAGCTGCCGAATCTTCTACTGGTACATGGAC
AACTGTTTGGACTGATGGACTTACCAGTCTTGATCGTTACAAAGGACGATGCTATCACAT
CGAGCCTGTTGCTGGGGACGACAACCAATGGATCTGTTATGTAGCTTATCCATTAGACCT
ATTTGAAGAGGGTTCCGTTACTAACATGTTTACTTCCATTGTGGGTAACGTATTTGGTTT
CAAAGCCCTACGTGCTCTACGTCTGGAGGATCTACGAATTCCCCCTGCTTATACAAAAAC
TTTCCAAGGCCCGCCTCATGGTATCCAAGTTGAAAGAGATAAGTTGAACAAGTATGGTCG
TCCTTTATTGGGATGTACTATTAAACCAAAATTGGGATTATCCGCAAAAAATTACGGTAG
AGCGTGTTATGAGTGTCTACGTGGTGGACTTGATTTTACCAAAGATGATGAAAACGTAAA
CTCACAACCATTTATGCGTTGGAGAGACCGTTTTGTCTTTTGTGCCGAAGCTATTTATAA
AGCACAGGCCGAAACCGGTGAAATTAAGGGGCATTACTTGAATGCAACTGCAGGTACATG
TGAAGAAATGATTAAGAGAGCTGTATTTGCGAGAGAATTAGGCGTTCCTATTGTAATGCA
TGACTACATAACTGGGGGATTCACCGCAAATACTAGTTTGGCTCATTATTGCCGCGACAA
TGGCCTACTTCTTCACATTCACCGTGCAATGCATGCAGTTATTGATAGACAGAAAAATCA
TGGTATGCATTTCCGTGTATTAGCTAAAGCATTGCGTATGTCTGGGGGAGATCATATCCA
CGCCGGTACAGTAGTAGGTAAGTTAGAAGGGGAACGCGAAATGACTTTAGGTTTTGTTGA
TTTATTGCGCGATGATTTTATTGAAAAAGATCGTGCTCGCGGTATCTTTTTCACTCAGGA
CTGGGTATCCATGCCAGGTGTTATACCAGTAGCTTCAGGTGGTATTCATGTTTGGCATAT
GCCAGCTCTGACTGAAATCTTTGGGGATGATTCTGTATTACAATTTGGTGGAGGAACTTT
AGGACATCCTTGGGGAAATGCACCTGGTGCAGCAGCTAATCGAGTGGCTTTAGAAGCCTG
TGTACAAGCTCGTAACGAAGGGCGCGATCTTGCTCGTGAAGGTAATGAAATTATCCGAGT
AACTTGCMAATG????????????????????????????????????????????????
????????????????????????????
>Bromopsis_POACE
TAAAGCAGGTGTTGGATTCAAAGCTGGTGTTAAAGATTATAAATTGACTTACTACACCCC
AGAGTATGAAACTAAGGATACTGATATCTTGGCAGCATTCCGAGTAAGTCCTCAGCCTGG
GGTTCCGCCCGAAGAAGCAGGGGCTGCAGTAGCTGCCGAATCTTCTACTGGTACATGGAC
AACTGTTTGGACTGATGGACTTACCAGTCTTGATCGTTACAAAGGACGATGCTATCACAT
CGAGCCTGTTGCTGGGGAAGACAGCCAATGGATCTGTTATGTAGCTTATCCATTAGACCT
ATTTGAAGAGGGTTCCGTTACTAACATGTTTACTTCCATTGTGGGTAACGTGTTTGGTTT
CAAAGCCCTACGTGCTCTACGTTTGGAGGATCTACGAATTCCCCCTACTTATTCAAAAAC
TTTCCAAGGCCCGCCTCATGGTATCCAAGTTGAAAGAGATAAGTTGAACAAGTATGGTCG
TCCTTTATTGGGATGTACTATTAAACCAAAATTGGGATTATCCGCAAAAAATTATGGTAG
AGCGTGTTATGAGTGTCTACGTGGTGGACTTGATTTTACCAAAGATGATGAAAACGTAAA
CTCACAACCATTTATGCGCTGGAGAGACCGTTTTGTCTTTTGTGCTGAAGCTATTTATAA
ATCACAGGCCGAAACCGGTGAAATCAAGGGGCATTACTTGAATGCGACTGCGGGTACATG
TGAAGAAATGATTAAGAGAGCTGTATTTGCTAGAGAATTAGGGGTTCCTATTGTAATGCA
CGACTACTTAACTGGGGGATTCACCGCAAATACTACTTTGGCTCATTATTGCCGCGACAA
TGGCCTACTTCTTCACATTCACCGTGCAATGCATGCAGTTATTGATAGACAGAAAAATCA
TGGTATGCATTTCCGTGTATTAGCTAAAGCATTGCGTATGTCTGGGGGAGATCATATCCA
CGCCGGTACAGTAGTAGGTAAGTTAGAAGGGGAACGCGAAATGACTTTAGGTTTTGTTGA
TTTATTGCGCGATGATTTTATTGAAAAAGATCGTGCTCGCGGTATCTTTTTCACTCAGGA
CTGGGTATCCATGCCAGGTGTTATACCGGTAGCTTCAGGTGGTATTCATGTTTGGCATAT
GCCAGCTCTGACCGAAATCTTTGGGGACGATTCTGTATTACAATTTGGTGGAGGAACTTT
AGGACATCCTTGGGGAAATGCACCTGGTGCAGCAGCTAATCGAGTGGCTTTAGAAGCCTG
TGTACAAGCTCGTAACGAAGGGCGCGATCTTGCTCGCGAAGGTAATGAAATTATCCGAGC
AGCTTGCAAATGGAGTCCTGAACTAACTGC??????????????????????????????
????????????????????????????
>Bromus_POACEAE
TAAAGCAGGTGTTGGATTTCAAGCTGGTGTTAAAGATTATAAATTGACTTACTACACCCC
AGAGTATGAAACTAAGGATACTGATATCTTGGCAGCATTCCGAGTAAGTCCTCAGCCTGG
GGTTCCGCCCGAAGAAGCAGGGGCTGCAGTAGCTGCCGAATCTTCTACTGGTACGTGGAC
AACTGTTTGGACTGATGGACTTACCAGTCTTGATCGTTACAAAGGACGATGCTATCACAT
CGAGCCTGTTGCTGGGGAAGACAACCAATGGATCTGTTATGTAGCTTATCCATTAGACCT
ATTTGAAGAGGGTTCCGTTACTAACATGTTTACTTCCATTGTGGGTAACGTGTTTGGTTT
CAAAGCCCTACGTGCTCTACGTTTGGAGGATCTACGAATTCCCCCTACTTATTCAAAAAC
TTTCCAAGGCCCGCCTCATGGTATCCAAGTTGAAAGAGATAAGTTGAACAAGTATGGTCG
TCCTTTATTGGGATGTACTATTAAACCAAAATTGGGATTATCCGCAAAAAATTATGGTAG
AGCGTGTTATGAGTGTCTACGTGGTGGACTTGATTTTACCAAAGATGATGAAAACGTAAA
CTCACAACCATTTATGCGCTGGAGAGACCGTTTTGTCTTTTGTGCTGAAGCTATTTATAA
ATCACAGGCCGAAACCGGTGAAATCAAGGGGCATTACTTGAATGCGACTGCGGGTACATG
TGAAGAAATGATTAAGAGAGCTGTATTTGCTAGAGAATTAGGGGTTCCTATTGTAATGCA
CGACTACTTAACTGGGGGATTCACCGCAAATACTACTTTGGCTCATTATTGCCGTGACAA
TGGCCTACTTCTTCACATTCACCGTGCAATGCATGCAGTTATTGATAGACAGAAAAATCA
TGGTATGCATTTCCGTGTATTAGCTAAAGCATTGCGTATGTCTGGGGGAGATCATATCCA
CTCCGGTACAGTAGTAGGTAAGTTAGAAGGGGAACGCGAAATGACTTTAGGTTTTGTTGA
TTTATTGCGCGATGATTTTATTGAAAAAGATCGTGCTCGCGGTATCTTTTTCACTCAGGA
CTGGGTATCCATGCCAGGTGTTATACCGGTAGCTTCAGGTGGTATTCATGTTTGGCATAT
GCCAGCTCTGACCGAAATCTTTGGGGACGATTCTGTATTACAATTTGGTGGAGGAACTTT
AGGACATCCTTGGGGAAATGCACCTGGTGCAGCAGCTAATCGAGTGGCTTTAGAAGCCTG
TGTACAAGCTCGTAACGAAGGGCGCGATCTTGCTCGCGAAGGTAATGAAATTATCCGAGC
AGCTTGCAAATGGAGTCCTGAACTAGCTGC??????????????????????????????
????????????????????????????
>Bryonia_CUCURBI
TAAAGCAAGTGTTGGATTCAAAGCTGGTGTTAAAGATTATAAATTGACTTATTATACTCC
TGAATATGAAACCAAAGATACTGATATCTTGGCAGCATTCCGAGTAACTCCTCAACCGGG
AGTTCCACCCGAGGAAGCAGGGGCTGCTGTAGCTGCTGAATCTTCTACTGGTACATGGAC
AACTGTGTGGACCGATGGGCTTACCAGTCTTGATCGTTACAAAGGACGATGCTATGGCAT
CGAGCCTGTTCCTGGAGACGAAAATCAATTTATTGCTTATGTAGCTTATCCCCTAGACCT
TTTTGAAGAAGGTTCTGTTACTAACATGTTTACTTCCATTGTGGGTAATGTATTTGGATT
CAAGGCTCTGCGCGCTCTACGTCTGGAGGATTTGCGAATCCCTACGGCTTATGTTAAAAC
TTTCCAAGGCCCGCCTCATGGTATCCAGGTTGAAAGAGATAAATTGAACAAGTACGGTCG
CCCTCTATTGGGATGTACTATTAAACCAAAATTGGGATTATCCGCTAAGAATTATGGTAG
AGCAGTTTATGAATGTCTACGTGGTGGACTTGATTTTACCAAAGATGATGAAAACGTGAA
TTCCCAACCATTTATGCGTTGGAGAGACCGTTTCCTATTTTGTGCGGAAGCCATTTTTAA
ATCCCAGGCTGAAACAGGTGAAATCAAAGGACATTACTTGAATGCTACTGCAGGTACATG
CGAAGAAATGATGAAAAGAGCTATATTTGCGAGAGAATTGGGAGTTCCTATTGTAATGCA
TGACTACCTAACAGGTGGATTCACTGCAAATACTACCTTAGCTCATTATTGCCGAGATAA
TGGTCTACTTCTTCACATTCACCGTGCAATGCATGCCGTTATTGATAGACAAAAGAATCA
TGGTATGCACTTCCGTGTACTAGCTAAAGCGTTACGTATGTCTGGTGGAGACCATATTCA
CGCTGGTACCGTAGTAGGTAAACTTGAAGGGGAAAGAGACATCACTTTAGGCTTTGTTGA
TTTACTACGTGATGATTTTATTGAAAAAGATCGAAGCCGCGGTATTTATTTCACTCAAGA
TTGGGTCTCTTTACCAGGTGTTCTGCCAGTGGCTTCCGGTGGTATTCACGTTTGGCATAT
GCCTGCTCTAACCGAGATTTTTGGAGATGATTCTGTACTACAATTCGGCGGAGGAACTTT
GGGGCACCCTTGGGGTAATGCACCTGGTGCCGTAGCTAACCGAGTAGCTCTAGAAGCATG
TGTAAAAGCTCGTAATGAGGGACGTGATCTTGCTCGTGAGGGTAATGAAATTATCCGTGA
GGCTACTAAATGGAGTCCTGAACTAGCTGCTGCTTGTGAAGTATGGAAGGAGATCAAATT
TGAATTTGAGGCAGTCGATACAATTTGA
>Buddleja_BUDDLE
TAAAGCAAGTGTTGGATTCAAAGCtGGTGTTAAAGAGTACAAATTGACTTATTATACTCC
TGAATACGAAACCATAGATACTGATATATTGGCAGCATTCCGAGTAACTCCTCAACCTGG
AGTTCCGCCTGAAGAAGCAGGGGCCGCGGTAGCTGCCGAATCTTCTACTGGTACATGGAC
AACTGTGTGGACCGATGGACTTACGAACCTTGATCGTTACAAAGGGCGATGCTACCACAT
CGAGCCGGTTCCTGGAGAAACAGATCAATATATCTGTTATGTAGCTTACCCTTTAGACCT
TTTTGAAGAAGGTTCTGTTACTAACATGTTTACTTCCATTGTAGGAAATGTATTTGGATT
CAAAGCCTTGCGTGCTTTACGTCTGGAAGATCTGCGAATCCCTCCTGCTTATGTTAAAAC
TTTCCAAGGCCCGCCTCATGGGATCCAAGTTGAGAGAGATAAATTGAACAAGTATGGTCG
TCCCCTGTTGGGATGTACTATTAAACCTAAATTGGGGTTATCTGCTAAAAACTATGGTAG
AGCAGTTTATGAATGTCTTCGCGGTGGACTTGATTTTACCAAAGATGATGAGAACGTGAA
CTCCCAGCCATTTATGCGTTGGAGAGATCGTTTCTTATTTTGTGCCGAAGCACTTTATAA
AGCACAGGCTGAAACAGGTGAAATCAAAGGGCATTACTTGAATGCTACTGCGGGTACATG
CGAAGAAATGATGAAAAGAGCTATATTTGCTAGAGAATTGGGAGTTCCTATCGTAATGCA
TGACTACTTAACAGGAGGATTCACTGCAAATACTAGCTTGGCTCATTATTGCCGAGATAA
TGGCCTACTTCTTCACATTCACCGTGCAATGCATGCAGTTATTGATAGACAGAAGAATCA
TGGTATACACTTCCGTGTACTAGCTAAAGCGTTACGTATGTCTGGTGGAGATCATATTCA
CTCTGGTACCGTAGTAGGTAAACTTGAAGGAGAAAGAGACATCACTTTGGGCTTTGTTGA
TTTACTGCGTGATGATTTTATTGAAAAAGATCGAAGTCGCGGTATTTATTTCACTCAAGA
CTGGGTCTCTCTACCGGGTGTTATTCCCGTGGCTTCAGGGGGTATTCACGTTTGGCATAT
GCCTGCTCTGACCGAGATCTTTGGGGATGATTCCGTACTACAGTTCGGTGGAGGAACTTT
AGGACACCCTTGGGGTAATGCGCCAGGTGCCGTAGCTAACCGAGTAGCTCTAGAGGCATG
TGTGCAAGCTCGTAATGAAGGACGTGATCTTGCTTCTGAGGGTAATACAATTATCCGTGA
GGCTTGCAAATGGAGTCCTGAACTAGCTGCCGCTTGTGAGGTATGGAAAGAGATCAAATT
TGAGTTTGCAGCAATGGATACTTTGGAT
>Bunias_BRASSICA
TAAAGCAAGTGTTGGATTCAAAGCTGGTGTTAAAGAGTACAAATTGACTTATTATACTCC
TGAATATGAAACCAAGGATACTGATATCTTGGCAGCATTCCGAGTAACTCCTCAACCTGG
AGTTCCACCTGAAGAAGCAGGGGCTGCGGTAGCTGCTGAATCTTCTACTGGTACATGGAC
AACTGTGTGGACCGATGGGCTTACCAGCCTTGACCGTTACAAAGGACGATGCTACCACAT
CGAGCCCGTTCCAGGAGAAGAAACTCAATTTATTGCGTATGTAGCTTACCCCTTAGACCT
TTTTGAAGAAGGTTCGGTTACTAACATGTTTACCTCGATTGTGGGTAATGTATTTGGGTT
CAAAGCCCTGGCTGCTCTACGTCTAGAGGATCTGCGAATCCCTCCTGCTTATACTAAAAC
TTTCCAGGGACCACCTCATGGTATCCAAGTTGAAAGAGATAAATTGAACAAGTATGGACG
TCCCCTATTAGGATGTACTATTAAACCTAAATTGGGGTTATCCGCGAAGAACTATGGTAG
AGCAGTTTATGAATGTCTACGCGGTGGACTTGATTTTACCAAAGATGATGAGAATGTGAA
CTCCCAACCGTTTATGCGTTGGAGAGACCGTTTCTTATTTTGTGCCGAAGCTATTTATAA
ATCACAGGCTGAAACAGGCGAAATCAAAGGGCATTATTTGAATGCTACTGCGGGTACATG
CGAAGAAATGATCAAAAGAGCTGTATTTGCCAGAGAATTGGGAGTTCCTATCGTAATGCA
TGACTACTTAACAGGGGGATTCACCGCAAATACTAGTTTGGCTCATTATTGCCGAGATAA
TGGTCTACTTCTTCACATCCACCGTGCAATGCACGCTGTTATTGATAGACAGAAGAATCA
TGGTATGCACTTCCGTGTACTAGCTAAAGCTTTACGTCTATCTGGTGGAGATCATATTCA
CGCGGGTACAGTAGTAGGTAAACTTGAAGGAGACAGGGAGTCAACTTTGGGCTTTGTTGA
TTTACTGCGCGATGATTATATTGAAAAAGATAGAAGCCGCGGTATCTTTTTCGCTCAAGA
TTGGGTCTCACTACCAGGTGTTCTGCCTGTGGCTTCAGGGGGTATTCACGTTTGGCATAT
GCCTGCTTTGACCGAGATCTTTGGAGATGATTCCGTACTACAATTCGGTGGAGGAACTTT
AGGCCACCCTTGGGGAAATGCACCGGGTGCTGTAGCTAACCGAGTAGCTCTGGAAGCATG
TGTACAAGCTCGTAATGAGGGACGTGATCTTGCAATCGAGGGTAATGAAATTATCCGTGA
GGCTTGCAAATGGAGTCCTGAACTAGCTGCTGCTTGTGAAGTATGGAAGGAGATTAGATT
TAACTTCCCAACCATCGATACCATCGAT
>Butomus_BUTOMAC
TAAAGCAAGTGTTGGATTCAAAGCTGGTGTTAAAGATTACAAATTGACTTATTATACTCC
TGAATATGAAACCAAAGATACTGATATCTTGGCAGCATTCCGAGTAACTCCGCAACCTGG
AGTTCCGCCTGAGGAAGCAGGAGCCGCAGTAGCTGCCGAATCTTCTACTGGTACATGGAC
AACTGTGTGGACTGATGGACTTACTAACCTTGATCGTTACAAAGGGCGATGCTACCACAT
CGAGCCTGTTACTGGTGAGGAAGATCAATATATTGCTTATGTAGCTTATCCTTTAGACCT
TTTTGAAGAAGGTTCTGTTACCAACATGTTTACTTCCATTGTTGGTAATGTATTTGGGTT
CAAAGCTCTACGAGCTCTACGTTTGGAGGATTTGAGAATTCCTCCTGCTTATTCCAAAAC
TTTCCAAGGCCCACCTCATGGTATCCAAGTTGAGAGAGATAAATTGAACAAATATGGGCG
TCCTCTATTGGGATGTACTATTAAACCAAAATTGGGATTATCTGCGAAAAACTACGGTAG
AGCGGTTTATGAATGTCTTCGTGGTGGACTTGATTTTACCAAAGATGATGAAAACGTGAA
CTCACAACCATTTATGCGTTGGAGAGACCGTTTCCTATTTTGTGCCGAAGCTCTTTATAA
AGCGCAAACTGAAACAGGTGAAATCAAAGGACATTACTTGAACGCTACTGCAGGTACGTG
TGAAGAAATGATGAAAAGGGCCATATTTGCCAGAGAATTGGGAGTTCCTATTGTAATGCA
TGACTACTTAACAGGGGGATTCACTGCAAATACTAGCTTGGCTCATTATTGCCGAGACAA
CGGCTTACTTCTTCACATTCACCGCGCAATGCATGCAGTTATTGATAGACAGAAGAATCA
TGGTATGCATTTCCGTGTACTAGCTAAAGCATTACGTATGTCCGGTGGAGATCATATTCA
TGCTGGTACAGTAGTAGGTAAACTAGAAGGTGAACGTGAGATGACTTTGGGTTTTGTTGA
TTTACTACGTGATGATTATATTGAAAAAGACCGAAGTCGCGGTATTTTCTTCACTCAAGA
TTGGGTCTCCATGCCAGGTGTTCTTCCTGTGGCTTCAGGAGGTATTCATGTTTGGCATAT
GCCTGCCTTGACCGAGATCTTTGGAGATGATTCCGTACTACAGTTTGGTGGAGGAACTTT
AGGACACCCTTGGGGAAATGCACCTGGTGCAGTAGCTAATAGGGTGGCTTTAGAAGCGTG
TGTACAAGCTCGTAATGAAGGGCGTGATCTAGCTCGTGAAGGTAATGAAATTATCCGTGA
CGCTTGCAAATGG???????????????????????????????????????????????
????????????????????????????
>Buxus_BUXACEAE
TAAAGCAAGTGTTGGATTCAAAGCTGGTGTTAAAGATTACAAATTGACTTATTATACTCC
TGAATATCAAACCAAAGATACTGATATCTTGGCAGCATTCCGAGTAACTCCTCAACCTGG
AGTTCCACCCGAGGAAGCAGGGGCCGCGGTAGCTGCCGAATCTTCTACTGGTACATGGAC
AACTGTGTGGACTGATGGACTTACCAGCCTTGATCGTTACAAAGGACGATGCTACCACAT
CGAGCCTGTTGCTGGAGAAGAAAATCAATTTATTGCTTACGTAGCTTACCCTTTAGACCT
TTTTGAAGAAGGTTCTGTTACTAACATGTTTACTTCCATTGTGGGTAATGTATTTGGGTT
CAAAGCCCTACGCGCTCTACGTCTGGAGGATCTGCGAGTCCCTCCTGCTTATTCTAAAAC
TTTCCAAGGCCCACCTCATGGCATCCAAGTTGAGAGAGATAAATTGAACAAGTATGGTCG
TCCCCTATTGGGATGTACCATTAAACCAAAATTGGGGTTATCCGCTAAGAACTACGGTAG
AGCTGTTTATGAATGTCTCCGCGGTGGACTTGATTTTACCAAGGATGATGAGAACGTAAA
CTCCCAACCATTTATGCGTTGGAGAGACCGTTTCTTATTTTGTGCCGAAGCAATTTATAA
AGCACAGGCTGAAACAGGTGAAATCAAAGGACATTACTTGAATGCTACCGCAGGTACATG
CGAAGAAATGATCAAAAGGGCTGTATTTGCGAGAGAATTGGGTGTTCCTATCGTAATGCA
TGACTACTTAACAGGGGGATTCACTGCAAATACTAGCTTGGCTCATTATTGTCGAGATAA
TGGCCTACTTCTTCACATCCACCGCGCAATGCATGCAGTTATTGATAGACAGAAGAATCA
TGGTATACACTTCCGTGTACTAGCTAAAGCGTTACGCATGTCTGGCGGAGATCATATTCA
CGCTGGTACCGTAGTAGGTAAACTTGAAGGGGAAAGAGACATAACTTTGGGCTTTGTTGA
TTTACTACGCGATGATTTTATTGAAAAAGACCGAAGTCGCGGTATTTATTTCACTCAAGA
TTGGGTCTCTCTACCTGGCGTTCTGCCCGTGGCTTCCGGGGGTATTCACGTTTGGCATAT
GCCTGCTCTGACCGAGATCTTTGGGGATGATTCCGTACTACAGTTCGGTGGAGGAACTTT
AGGACATCCTTGGGGAAATGCACCAGGTGCCGTAGCTAATCGAGTCGCCCTAGAAGCATG
TGTACAAGCTCGTAATGAGGGACGTGATCTTGCTCGTGAAGGTAATGAAATTATCCGTGA
GGCTAGCAAATGGAGTCCTGAACTAGCTGCTGCTTGTGAGGTATGGAAGGAGATCAAATT
CGAATTCCCAGCAATGGATACTTTGTAA
>Cakile_BRASSICA
????????GTGTTGGATTCAAAGCTGGTGTTAAAGAGTATAAATTGACTTATTATACTCC
TGAATATGAAACCAAGGATACTGATATCTTGGCAGCATTCCGAGTAACTCCTCAACCCGG
AGTTCCACCTGAAGAAGCAGGGGCTGCGGTAGCTGCTGAATCTTCTACTGGTACATGGAC
AACTGTGTGGACCGATGGGCTTACCAGCCTTGACCGTTACAAAGGACGATGCTACCACAT
CGAGCCCGTTCCAGGAGAAGAAACTCAATTTATTGCGTATGTAGCTTACCCCTTAGACCT
TTTTGAAGAAGGGTCGGTTACTAACATGTTTACCTCAATTGTGGGTAACGTATTTGGGTT
CAAAGCCCTGGCTGCTCTACGTCTAGAGGATCTGCGAATCCCTCCTGCTTATACTAAAAC
TTTCCAGGGACCACCTCATGGTATCCAAGTTGAAAGAGATAAATTGAACAAGTATGGACG
TCCCCTATTAGGATGTACTATTAAACCTAAGTTGGGATTATCCGCGAAGAACTATGGTAG
AGCAGTTTATGAATGTCTACGTGGTGGACTTGATTTTACCAAAGATGATGAGAATGTGAA
CTCCCAACCATTTATGCGTTGGAGAGACCGTTTCTTATTTTGTGCCGAAGCTATTTATAA
ATCACAGGCTGAAACAGGTGAAATCAAAGGACATTATTTGAATGCTACTGCGGGTACATG
CGAAGAAATGATCAAAAGAGCTGTATTTGCCAGAGAATTGGGAGTTCCTATCGTAATGCA
TGACTACTTAACAGGGGGATTCACCGCAAATACTAGTTTGGCTCATTATTGCCGAGATAA
TGGCCTACTTCTTCACATCCACCGTGCAATGCACGCTGTTATTGATAGACAGAAGAATCA
TGGTATGCACTTCCGTGTACTAGCTAAAGCTTTACGTCTATCTGGTGGAGATCATGTTCA
CGCGGGTACAGTAGTAGGTAAACTTGAAGGAGACAGAGAGTCAACTTTGGGCTTTGTTGA
TTTACTGCGCGATGATTATGTTGAAAAAGACAGAAGCCGTGGTATCTTTTTCACTCAAGA
TTGGGTCTCACTACCAGGTGTTCTACCTGTGGCTTCGGGGGGTATTCACGTTTGGCATAT
GCCTGCTTTGACCGAGATCTTTGGAGATGATTCCGTACTACAATTTGGTGGCGGAACTTT
AGGCCACCCTTGGGGAAATGCACCGGGTGCCGTAGCTAACCGAGTAGCTCTGGAAGCATG
TGTACAAGCTCGTAATGAGGGACGTGATCTTGCAGTCGAGGGTAATGAAATTGTCCGTGA
GGCTTGCAAATGGAGTCCTGAACTAGCTGCTGCTTGTGAAGTATGGAAGGAGATCAAATT
TAACTTCCCAACCATCGATAAATTAGAT
>Calamagrostis_P
TAAAGCAAGTGTTGGATTTAAAGCTGGTGTTAAAGATTATAAATTGACTTACTACACCCC
GGAGTATGAAACCAAGGATACTGATATCTTGGCAGCATTCCGAGTAACTCCTCAACCTGG
GGTTCCGCCGGAAGAAGCAGGGGCTGCAGTAGCTGCCGAATCTTCTACTGGTACATGGAC
AACTGTTTGGACTGATGGACTTACCAGTCTTGATCGTTACAAAGGACGATGCTATCACAT
CGAGCCTGTTGCTGGGGAAGACAACCAATGGATCTGTTATGTAGCTTATCCATTAGACCT
ATTTGAAGAGGGTTCCGTTACTAACATGTTTACTTCCATTGTGGGTAACGTATTTGGTTT
CAAAGCCCTACGTGCTCTACGTCTGGAGGATCTACGAATTCCCCCTGCTTATACAAAAAC
TTTCCAAGGCCCGCCTCATGGTATCCAAGTTGAAAGAGATAAGTTGAACAAGTATGGTCG
TCCTTTATTGGGATGTACTATTAAACCAAAATTGGGATTATCCGCAAAAAATTACGGTAG
AGCGTGTTATGAGTGTCTACGTGGTGGACTTGATTTTACCAAAGATGATGAAAACGTAAA
CTCACAACCATTTATGCGTTGGAGAGACCGTTTTGTCTTTTGTGCCGAAGCTATTTATAA
AGCACAGGCCGAAACCGGTGAAATTAAGGGGCATTACTTGAATGCGACTGCAGGTACATG
TGAAGAAATGATTAAAAGAGCTGTATTTGCGAGAGAATTAGGGGTTCCTATTGTAATGCA
TGACTACATAACTGGGGGATTCACCGCAAATACTACTTTGGCTCATTATTGCCGCGACAA
TGGCCTACTTCTTCACATTCACCGTGCAATGCATGCAGTTATTGATAGACAGAAAAATCA
TGGTATGCATTTCCGTGTATTAGCTAAAGCATTGCGTATGTCTGGGGGAGATCATATCCA
CGCCGGTACAGTAGTAGGTAAGTTAGAAGGGGAACGCGAAATGACTTTAGGTTTTGTTGA
TTTATTGCGCGATGATTTTATTGAAAAAGATCGTGCTCGCGGTATCTTTTTCACTCAGGA
CTGGGTATCCCTGCCAGGTGTTATACCAGTAGCTTCAGGTGGTATTCATGTTTGGCATAT
GCCAGCTCTGACCGAAATCTTTGGGGATGATTCTGTATTACAATTTGGTGGAGGAACTTT
AGGACATCCTTGGGGAAATGCACCTGGTGCAGCAGCTAATCGAGTGGCTTTAGAAGCCTG
TGTACAAGCTCGTAACGAAGGGCGCGATCTTGCTCGTGAAGGTAATGAAATTAT??????
????????????????????????????????????????????????????????????
????????????????????????????
>Callitriche_CAL
TAAAGCAAGTGTTGGATTCAAAGCGGGTGTTAAAGAGTACAAATTGACTTATTATACTCC
TGAATACGAAACCAAAGATACTGATATCTTGGCAGCATTCCGAGTAACTCCTCAACCCGG
AGTTCCACCTGAAGAAGCAGGGGCCGCTGTAGCTGCCGAATCTTCTACTGGTACATGGAC
AACTGTATGGACCGATGGACTTACCAGTCTTGATCGTTACAAAGGGCGATGCTACCAAAT
TGAGCCCGTTCCTGGAGAACCAGATCAATATATCTGTTATGTAGCTTACCCTTTAGACCT
TTTTGAAGAAGGTTCTGTTACTAACATGTTTACTTCCATTGTAGGAAATGTATTTGGATT
CAAAGCCCTGCGTGCTCTACGTCTGGAAGATCTTCGAATCCCTGTAGCTTATGTTAAAAC
TTTTCAAGGCCCGCCTCACGGGATCCAAGTTGAGCGGGATAAATTAAACAAGTATGGTCG
TCCCCTGTTGGGATGTACTATTAAACCTAAATTGGGGTTATCTGCTAAAAACTATGGTAG
AGCATGTTATGAATGTCTTCGAGGTGGACTTGATTTTACCAAAGATGACGAGAACGTAAA
CTCCCAACCATTTATGCGTTGGAGAGACCGTTTCTTATTTTGTGCCGAAGCCATTTATAA
ATCTCAGGCGGAAACAGGTGAAATCAAAGGGCATTACTTGAATGCTACTGCGGGTACCTG
CGAAGAAATGATGAAAAGAGCTATATTTGCTAGAGAATTGGGAGTTCCTATCATAATGCA
TGACTACTTAACAGGAGGATTCACTGCAAATACTAGCTTGGCTCATTATTGCCGAGATAA
TGGCTTACTTCTTCACATTCACCGTGCAATGCATGCAGTTATTGATAGACAGAAGAATCA
CGGTATACACTTCCGTGTACTAGCTAAAGCGTTACGTATGTCTGGTGGAGATCATATTCA
CTCTGGTACCGTAGTAGGTAAACTTGAAGGAGAAAGAGACATCACTTTGGGCTTTGTTGA
TTTACTACGTGATGATTATATTGAAAAAGACCGAAGTCGCGGTATTTATTTCACTCAAGA
TTGGGTCTCTCTACCAGGTGTTATTCCCGTGGCTTCAGGGGGTATTCACGTTTGGCATAT
GCCTGCTCTGACCGAGATCTTTGGGGATGATTCGGTACTACAGTTCGGTGGAGGAACTTT
AGGCCACCCTTGGGGTAATGCGCCAGGTGCCGTAGCTAACCGAGTAGCTCTAGAAGCGTG
TGTACAAGCTCGTAATGAAGGACGTGATCTTGCTGCTGAGGGTAATACAATTATTCGTGA
GGCTTGCAAATGGAGCCCGGAACTAGCTGCTG????????????????????????????
????????????????????????????
>Calluna_ERICACE
TAAAGCAAGTGTTGGATTCAAAGCNGGTGTTAAAGATTATAAATTGACTTATTATACTCC
TAACTATGAAACCAAAGATACTGATATCTTGGCAGCATTCCGAGTAACTCCTCAACCGGG
AGTTCCACCTGAAGAAGCAGGGGCCGCGGTAGCTGCGGAATCTTCTACTGGTACATGGAC
AACAGTGTGGACTGATGGACTTACTAGCCTTGATCGTTACAAAGGGCGATGCTACCACAT
CGAGCCTGTTGCTGGAGACGAAAATCAATATATTGCTTATGTAGCTTATCCTTTAGACCT
TTTTGAAGAAGGTTCTGTTACTAACATGTTTACTTCCATTGTGGGTAATGTATTTGGGTT
CAAAGCACTGCGGGCTCTACGTCTGGAAGATCTACGAATCCCTCCAGCGTATGTTAAAAC
GTTCCAAGGACCGCCTCATGGTATCCAAGTTGAAAGAGATAAATTGAACAAGTACGGCCG
TCCCCTGTTGGGATGTACAATTAAACCAAAATTGGGGTTATCTGCTAAAAACTATGGGAG
AGCTGTTTATGAATGTCTCCGCGGTGGACTTGATTTTACCAAAGATGATGAGAACGTAAA
CTCCCAACCATTTATGCGTTGGAGAGACCGTTTCGTATTTTGTGCCGAAGCAATTTATAA
AGCACAGGCGGAAACAGGCGAAATCAAAGGGCATTACTTAAATGCTACTGCAGGTACATG
TGAGGAAATGCTAAAAAGAGCTGCATTTGCCAGAGAATTAGGAGTTCCTATCGTAATGCA
TGACTATTTAACAGGGGGATTCACTGCAAATACTACCTTGGCGCAATATTGCCGAGATAA
TGGCCTACTTCTTCACATCCATCGTGCAATGCACGCAGTTATTGATAGACAGAAGAATCA
TGGTATGCATTTTCGTGTACTAGCTAAAGCTTTACGTATGTCTGGGGGTGATCATGTTCA
CGCGGGTACTGTAGTAGGTAAACTTGAAGGCGAAAGGGAAATCACTTTGGGCTTTGTTGA
TTTACTGCGTATGGATTATATTGAAAAAGATCGAAACCGCGGTATTTTTTTTTCTCAAGA
TTGGGTCTCTCTACCAGGTGTTCTACCCGTGGCTTCAGGGGGTATTCACGTTTGGCATAT
GCCTGCTCTGACCGAGATCTTTGGGGATGATTCTGTACTACAATTCGGAGGAGGAACTTT
AGGACACCCCTGGGGAAATGCACCGGGTGCCGTAGCCAATCGAGTTGCTCTAGAAGCATG
TGTGCAAGCTCGTAATGAGGGACGTGATCTTGCTCNNGAGGGTAATGAAATTATCCGNGA
GGCTTGCGAATGGAGTACNGAACTA???????????????????????????????????
????????????????????????????
>Caltha_RANUNCUL
????????????????TTCAAAGCTGGTGTTAAAGATTACAAATTGAATTATTATACTCC
TGAATATACACCCAAAGATACTGATACCTTGGCAGCATTCCGAGTAACTCCTCAACCTGG
AGTTCCACCTGAAGAAGCAGGGGCTGCTGTAGCTGCCGAATCTTCTACAGGTACATGGAC
AACTGTGTGGACCGATGGACTTACTAGCCTTGATCGTTACAAAGGACGATGCTACCACAT
TGAGCCCGTTGCTGGAGAAGAAAATCAATATATTTGTTATGTAGCGTATCCTTTAGACCT
TTTTGAAGAAGGTTCTGTTACTAACATGTTTACTTCCATTGTAGGTAATGTATTTGGGTT
CAAAGCGCTACGCGCTCTACGTCTGGAGGATTTGCGAATTCCTGTTGCTTATGTTAAAAC
TTTCCAAGGCCCGCCTCATGGCATCCAAGTTGAGAGAGATAAATTGAACAAGTATGGTCG
TCCCCTATTGGGATGTACTATTAAACCAAAATTGGGATTATCCGCTAAGAACTACGGTAG
AGCGGTTTATGAATGTCTCCGCGGTGGACTTGATTTTACCAAGGATGATGAGAACGTGAA
CTCCCAACCCTTTATGCGTTGGAGAGACCGTTTCCTATTTTGTGCTGAAGCACTTTATAA
AGCACAAGCCGAAACAGGCGAAATCAAAGGACATTACTTGAATGCTACTGCGGGTACATG
TGAAGAAATGATAAAAAGGGCTGTATTTGCCAGAGAATTGGGAGTACCCATCGTAATGCA
TGACTACTTAACGGGGGGATTCACCGCAAATACTAGTTTGGCTCATTATTGCCGAGATAA
TGGCCTACTTCTTCACATCCACCGCGCAATGCATGCAGTTATTGATAGACAGAAGAATCA
CGGTATACATTTCCGTGTACTAGCTAAAGCGTTACGTATGTCTGGCGGAGATCATATTCA
CTCTGGCACCGTAGTAGGTAAACTGGAAGGGGAAAGAGAGATCACCTTGGGCTTTGTTGA
TTTACTACGTGATGATTTCATTGAAAAAGACCGAAGTCGCGGTATTTACTTCACTCAAGA
TTGGGTCTCTCTACCAGGTGTTCTACCCGTTGCTTCAGGGGGTATTCACGTTTGGCATAT
GCCTGCTCTGACCGAGATCTTTGGGGATGATTCCGTACTACAGTTTGGTGGAGGAACCTT
AGGGCACCCTTGGGGAAATGCACCGGGTGCCGTAGCTAATCGAGTAGCCCTAGAAGCCTG
TGTACAAGCTCGTAATGAGGGACGTGATCTTGCTCGTGAAGGTAATGAAATTATCCGTGA
GGCTTGCAAATGGAGTCTTGAACTAGCCGCTGCTTGTGAGGTATGGAAGGAAATCAAATT
CGAATTTGAAGCAATGGATACTTTGTAA
>Campanula_CAMPA
GAAAGCAAATGTTGGATTTAAGGCTGGTGTTAAAGATTATAAATTAACTTATTATACTCC
GGACTATGAAACCAAGGATACGGATATTTTGGCAGCCTTTCGAGTAACTCCTCAACCCGG
AGTTCCCCCGGAAGAAGCAGGGGCCGCAGTAGCTGCCGAATCGTCTACTGGTACATGGAC
AACTGTGTGGACCGATGGGCTTACGAGCCTTGATCGTTACAAAGGGAGATGCTATCACAT
TGAGCCCGTTGCCGGAGAAGAAAATCAATTTATTGCTTATGTAGCTTACCCATTAGACCT
TTTTGAAGAAGGTTCTGTTACTAACATGTTTACTTCCATTGTGGGTAATGTATTTGGATT
TAAAGCACTGCGTGCTCTACGTCTAGAAGATTTGCGAATCCCACCTGCGTATATTAAAAC
ATTCCAAGGCCCGCCTCACGGCATCCAAGTTGAGAGAGATAAATTGAACAAGTATGGTCG
TCCCCTGTTGGGATGTACTATTAAACCAAAATTAGGGTTATCCGCTAAAAACTACGGCAG
AGCCGTTTATGAATGTCTTCGGGGTGGACTTGATTTTACTAAAGATGATGAGAACGTCAA
CTCCCAACCCTTTATGCGGTGGAGAGATCGTTTCTTATTTTGTGCCGAAGCACTTTATAA
AGCACAGGCTGAAACAGGTGAAATCAAAGGGCATTACTTGAATGCTACTGCGGGTACATC
CGAAGAAATGATTAAAAGGGCTGTATTTGCCAGAGAGTTGGGAGTTCCTATCGTAATGCA
TGACTACATAACCGGGGGATTCACTGCAAATACTAGCTTGGCTCATTATTGCCGAGATAA
TGGTCTACTTCTTCACATCCACCGCGCAATGCATGCAGTAATTGATAGACAGAAGAATCA
TGGTATGCACTTTCGTGTATTAGCTAAAGCCTTACGTATGTCTGGGGGAGATCATATTCA
CTCCGGGACCGTAGTAGGTAAACTTGAAGGGGAAAGAGAGATCACTTTGGGCTTTGTTGA
TTTACTGCGCGATGATTTTGTGGAAAAAGATCGAAGTCGCGGTATTTATTTCACTCAAGA
TTGGGTCTCTCTACCAGGTGTTCTGCCCGTGGCTTCAGGCGGTATTCACGTTTGGCATAT
GCCTGCTCTGACCGAGATTTTTGGGGATGATTCCGTACTACAGTTCGGGGGCGGAACTTT
AGGACATCCTTGGGGAAATGCACCCGGTGCGGTAGCTAATCGAGTAGCTCTAGAAGCATG
TGTACAAGCCCGTAATGAGGGACGTGATCTTGCTCGTGAGGGGAATGAAATTATCCGGAA
GGCTGCCAAATGGAGTCCTGAGCTATTTTCTGCTTGTGAGGTATGGAAAGAGATCAAATT
TGAGTTTGCCGCAATGGATACTTTATAA
>Capsella_BRASSI
????????????????????????TGGTGTTAAAGAGTATAAATTGACTTATTATACTCC
TGAATATGAAACCAAGGATACTGATATCTTGGCAGCATTCCGAGTAACTCCTCAACCCGG
AGTTCCACCTGAAGAAGCAGGGGCTGCGGTAGCTGCTGAATCTTCTACTGGTACATGGAC
AACTGTGTGGACCGATGGGCTTACCAGCCTTGATCGTTACAAAGGACGATGCTACCACAT
CGAGCCCGTTCCAGGAGAAGAAACTCAATTTATTGCGTATGTAGCTTACCCCTTAGACCT
TTTTGAAGAAGGTTCGGTTACTAACATGTTTACTTCGATTGTGGGTAATGTATTTGGGTT
CAAAGCCCTGGCTGCCCTACGTCTAGAGGATCTGCGAATCCCTCCTGCTTATACTAAAAC
TTTCCAAGGACCACCTCATGGTATCCAAGTTGAAAGAGATAAATTGAACAAGTATGGACG
TCCCCTATTAGGATGTACTATTAAACCAAAATTGGGGTTATCCGCGAAGAACTATGGTAG
AGCGGTTTATGAATGTCTACGTGGTGGACTTGATTTTACCAAAGATGATGAGAATGTGAA
CTCCCAACCATTTATGCGTTGGAGAGACCGTTTCTTATTTTGTGCCGAAGCTATTTATAA
ATCACAGGCTGAAACAGGTGAAATCAAAGGGCATTATTTGAATGCTACTGCGGGTACATG
CGAAGAAATGATCAAAAGAGCTGTATTTGCCAGAGAATTGGGAGTTCCTATCGTAATGCA
TGACTACTTAACAGGGGGATTCACCGCAAATACTAGTTTGTCTCATTATTGCCGAGATAA
TGGCCTACTTCTTCACATCCACCGTGCAATGCACGCTGTTATTGATAGACAGAAGAATCA
TGGTATGCACTTCCGTGTACTAGCTAAAGCTTTACGTCTATCTGGTGGAGATCATATTCA
CGCGGGTACAGTAGTAGGTAAACTTGAAGGAGACAGGGAGTCAACTTTGGGCTTTGTTGA
TTTACTGCGCGATGATTATGTTGAAAAAGATCGAAGCCGCGGTATCTTTTTCACTCAAGA
TTGGGTCTCACTACCAGGTGTTCTGCCTGTGGCTTCAGGGGGTATTCACGTTTGGCATAT
GCCTGCTTTGACCGAGATCTTTGGAGATGATTCTGTACTACAATTCGGTGGAGGAACTTT
AGGCCACCCTTGGGGAAATGCACCGGGTGCCGTAGCTAACCGAGTAGCTCTGGAAGCATG
TGTACAAGCTCGTAATGAGGGACGTGATCTTGCAGTCGAGGGTAATGAAATTATCCGTGA
AGCTTGCAAATGGAGTCCTGAACTAGCTGCTGCTTGTGAAGTATGGAAAGAGATCAGATT
TAACTTCCCAACCATCGATAAATTAGAT
>Cardamine_BRASS
TAAWGCAAGCGTTGGATTCAAAGCTGGTGTTAAAGAGTATAAATTGACTTATTATACTCC
TGAATATGAAACCAAGGATACTGATATCTTGGCAGCATTCCGAGTAACTCCTCAACCCGG
AGTTCCGCCTGAAGAAGCAGGGGCTGCCGTAGCTGCTGAATCTTCTACTGGTACATGGAC
AACTGTGTGGACCGACGGGCTTACCAGCCTTGATCGTTACAAAGGACGATGCTACCACAT
CGAGCCCGTTCCAGGAGAAGAAACTCAATTTATTGCGTATGTAGCTTACCCCTTAGACCT
TTTTGAAGAAGGTTCGGTTACTAACATGTTTACCTCGATTGTGGGTAATGTATTTGGGTT
CAAAGCCCTGGCTGCTCTACGTCTAGAGGATCTGCGAATCCCTCCTGCTTATAGTAAAAC
TTTCCAGGGACCACCTCATGGTATCCAAGTTGAAAGAGATAAATTGAACAAGTATGGACG
TCCCCTATTAGGATGTACTATTAAACCAAAATTGGGGTTATCCGCGAAGAACTATGGTAG
AGCAGTTTATGAATGTCTACGTGGTGGACTTGATTTTACCAAAGATGATGAGAATGTGAA
CTCCCAACCATTTATGCGTTGGAGAGACCGTTTCTTATTTTGTGCCGAAGCTATTTATAA
ATCACAGGCTGAAACAGGTGAAATCAAAGGGCATTATTTAAATGCTACTGCGGGTACGTG
CGAAGAAATGATTAAAAGAGCTGTATTTGCCAGAGAATTGGGAGTTCCTATCGTAATGCA
TGACTACTTAACAGGGGGATTCACCGCAAATACTAGTTTGGCTCATTATTGCCGAGATAA
TGGCCTACTTCTTCACATCCACCGTGCAATGCACGCTGTTATTGATAGACAGAAGAATCA
TGGTATGCACTTCCGTGTACTAGCTAAAGCTTTACGTCTATCTGGTGGAGATCATGTTCA
CGCGGGTACAGTAGTAGGTAAACTTGAAGGAGACAGGGAGTCAACTTTGGGCTTTGTTGA
TTTACTGCGCGATGATTATGTTGAAAAAGATCGAAGcCGCGGTATCTTTTTCACTCAAGA
TTGGGTCTCACTACCAGGTGTTCTGCCTGTGGCTTCGGGGGGTATTCACGTTTGGCATAT
GCCTGCTTTGACCGAGATCTTTGGAGATGATTCCGTACTACAATTCGGTGGCGGAACTTT
AGGCCACCCTTGGGGAAATGCACCGGGTGCCGTAGCTAACCGAGTAGCTCTGGAAGCATG
TGTACAAGCTCGTAATGAGGGACGTGATCTTGCAATCGAGGGTAATACAATTATCCGTGA
GGCTTGCAAATGGAGTCCTGAACTAGCTGCTGCTTGTGAAGTATGGAAGGAGATCAGATT
TAACTTCCCAACCGTCGATACATTAGAT
>Carduus_ASTERAC
TAAAACAAGTGTTGGATTCAAAGCTGGTGTTAAAGATTATAAATTGACTTATTATACTCC
TGACTATGAAACCAAGGATACTGATATCTTGGCAGCATTTCGAGTAACTCCTCAACCTGG
AGTTCCGCCTGAAGAAGCAGGGGCCGCAGTAGCTGCCGAATCTTCTACTGGTACATGGAC
AACTGTGTGGACCGATGGACTTACGAACCTTGATCGTTACAAAGGGCGATGCTATGGAAT
CGAGCCTGTTCCTGGAGAAGAAAGTCAATTTATTGCTTATGTAGCTTACCCATTAGACCT
TTTTGAAGAAGGTTCTGTTACTAACATGTTTACTTCCATTGTAGGTAATGTATTTGGGTT
CAAAGCCCTGCGTGCTCTACGTCTGGAAGATTTGCGAATCCCTACTGCGTATGTTAAAAC
TTTCCAAGGTCCGCCTCACGGCATCCAAGTTGAGAGAGATAAATTGAACAAGTATGGTCG
TCCCCTGTTGGGATGTACTATTAAACCTAAATTGGGGTTATCCGCTAAAAACTATGGTAG
AGCTGTTTATGAATGTCTTCGTGGTGGCCTTGATTTTACTAAAGATGATGAGAACGTGAA
CTCCCAACCATTTATGCGTTGGAGAGACCGTTTCTTATTTTGTGCCGAAGCTCTTTATAA
AGCACAAGCTGAAACAGGTGAAATCAAAGGGCATTACTTGAATGCTACTGCGGGTACATG
CGAAGAAATGATGAAAAGGGCTATATTTGCCAGAGAATTGGGAGTTCCTATCGTAATGCA
TGACTACCTAACAGGGGGATTCACTGCAAATACTAGCTTGGCTCATTATTGCCGAGATAA
TGGCCTACTTCTTCACATTCACCGCGCAATGCATGCAGTTATTGATAGACAGAAGAATCA
TGGTATCCACTTTCGTGTACTAGCTAAAGCGTTACGTATGTCCGGTGGAGATCATATTCA
TTCCGGTACCGTAGTAGGTAAACTTGAAGGGGAAAGAGATATCACTTTGGGCTTTGTTGA
TTTACTGCGTGATGATTTTATTGAAAAAGATCGAAGTCGCGGTATTTATTTCACCCAAGA
TTGGGTCTCTCTACCAGGTGTTCTACCCGTAGCTTCGGGGGGTATTCACGTTTGGCATAT
GCCTGCTCTGACCGAAATCTTTGGGGATGATTCCGTACTACAGTTCGGTGGCGGAACTTT
AGGTCACCCTTGGGGAAATGCACCCGGTGCCGTAGCTAATCGAGTAGCTCTAGAAGCATG
TGTACAAGCTCGTAATGAGGGACGCGATCTTGCTAAGGAGGGTAATGACATTATCCGTGA
GGCTACCAAATGGAGTCCTGAACTAGCTGCTGCTTGTGAAGTATGGAAGGAGATCAAATT
TGAGTTTGAGGCAATGGATACTATTTGA
>Carex_CYPERACEA
TAAAGCAAGTGTTGGGTTTAAAGCAGGGGTTAAAGATTACAAACTKACTTAYTACACTCC
TGAGTACGAAACCAAAGATACTGATATCTTAGCAGCGTTCCGAGTAACTCCTCAACCAGG
AGTCCCTCCTGAAGAAGCAGGAGCTGCAGTAGCGGCAGAATCTTCTACTGGTACATGGAC
AACTGTTTGGACTGATGGACTTACCAGTCTTGATCGTTACAAAGGACGATGCTATCATAT
CGAGCCTGTTGTTGGAGAAGAAAATCAATTTATTGCCTATGTAGCTTATCCTTTAGACCT
TTTTGAAGAAGGTTCTGTTACTAACATGTTTACTTCTATTGTAGGTAATGTATTTGGTTT
CAAAGCCCTACGAGCTCTACGCTTGGAAGACTTACGAATTCCCCCTGCTTATTCAAAAAC
TTTCCAAGGCCCACCTCATGGTATCCAATCCGAAAGAGATAAGTTGAACAAATATGGTCG
TCCTCTATTGGGATGTACTATTAAACCAAAATTGGGATTATCCGCAAAGAACTACGGTAG
AGCATGTTATGAATGTCTACGTGGTGGACTTGATTTTACCAAAGATGATGAAAACGTAAA
CTCACAACCATTTATGCGTTGGAGAGATCGTTTCTTGTTCTGTGCCGAAGCAATTTATAA
AGCACAGACCGAAACAGGTGAAATCAAAGGGCACTACTTGAATGCTACTGCAGGTACATS
TGAAGAAATGCTTAAAAGAGCAGTATTTGCTAGAGAATTGGGAGTTCCTATCGTAATGCA
TGACTACTTAACCGGGGGATTCACTGCAAATACTAGTTTGGCTTTTTATTGTCGTGATAA
TGGTCTACTTCTTCACATCCACCGCGCAATGCATGCAGTTATTGATAGACAGAAAAACCA
TGGTATGCATTTCCGTGTACTAGCTAAAGCATTACGTATGTCTGGTGGAGATCATATTCA
CTCTGGTACAGTAGTAGGTAAACTGGAAGGGGAGCGTGAGATGACTTTAGGTTTTGTTGA
TTTATTACGTGATGATTTTATTGAAAAAGATCGTAGTCGTGGTATCTTTTTCACTCAAGA
TTGGGTCTCTATGCCTGGTGTTATACCTGTGGCTTCAGGGGGTATCCATGTTTGGCATAT
GCCTGCTTTGACCGAAATCTTTGGAGATGATTCCGTACTTCAATTTGGTGGAGGAACCTT
AGGACACCCTTGGGGAAATGCACCTGGTGCAGTAGCTAACAGGGTGGCTTTAGAAGCGTG
TGTACAAGCTCGTAATGAAGGACGTGATCTTGCTCGTGAAGGTAATGAGATTATTCGAGC
AGCAGCTAAATGGAGTCCTGAACTAGCCGCTGCTTGTGAAGTATGGAAAGCAATCAAATT
TGAATTCGATCCGGTAGATAAACTAGAT
>Carlina_ASTERAC
TAAAGCAAGTGTTGGATTCAAAGCAGGTGTTAAAGATTATAAATTGACTTATTATACTCC
TGACTATGAAACCAAGGATACTGATATCTTGGCAGCATTTCGAGTAACTCCTCAACCTGG
AGTTCCGCCTGAAGAAGCAGGGGCCGCAGTAGCTGCCGAATCTTCTACTGGTACATGGAC
AACTGTGTGGACCGATGGACTTACGAGCCTTGATCGTTACAAAGGGCGATGCTATGGAAT
AGAGCCCGTTCCTGGAGAAGAAAGTCAATTTATTGCTTATGTAGCTTACCCATTAGACCT
TTTTGAAGAAGGTTCTGTTACTAACATGTTTACTTCCATTGTAGGTAATGTATTTGGGTT
CAAAGCCCTGCGTGCTCTACGTCTGGAAGATTTGCGAATCCCTATTGCGTATGTTAAAAC
TTTCCAAGGTCCGCCTCACGGCATCCAAGTTGAGAGAGATAAATTGAACAAGTATGGTCG
TCCCCTGTTGGGATGTACTATTAAACCAAAATTGGGGTTATCCGCTAAAAACTACGGTAG
AGCTGTTTATGAATGTCTTCGCGGTGGCCTTGATTTTACTAAAGATGATGAGAACGTGAA
CTCCCAACCATTTATGCGTTGGAGAGACCGTTTCTTATTTTGTGCCGAAGCTCTTTATAA
AGCACAAGCTGAAACAGGTGAAATCAAAGGGCATTACTTGAATGCTACTGCAGGTACATG
CGAAGATATGATGAAAAGGGCTGTATTTGCCAGAGAATTGGGAGTTCCTATCGTAATGCA
TGACTACCTAACAGGGGGATTCACTGCAAATACTAGCTTGGCTCATTATTGCCGAGATAA
TGGCCTACTTCTTCACATCCACCGTGCAATGCATGCAGTTATTGATAGACAGAAGAATCA
TGGTATGCACTTTCGTGTACTAGCTAAAGCGTTACGTATGTCCGGTGGAGATCATATTCA
TTCCGGTACCGTAGTAGGTAAACTTGAAGGAGAAAGAGATATCACTTTGGGCTTTGTTGA
TTTACTGCGTGATGATTTTATTGAAAAAGATAGAAGTCGCGGTATTTATTTCACCCAAGA
TTGGGTCTCTCTACCAGGTGTTCTACCGGTAGCTTCGGGGGGTATTCACGTTTGGCATAT
GCCTGCTCTGACCGAAATCTTTGGGGATGATTCCGTACTACAGTTCGGTGGAGGAACCTT
AGGGCACCCTTGGGGAAATGCACCCGGTGCCGTAGCTAATCGAGTAGCTCTAGAAGCATG
TGTACAAGCTCGTAATGAGGGACGCGATCTTGCTACTGAGGGTAATGCAATTATCCGTGA
GGCTGCCAAATGGAGTCCTGAACTAGCTGCTGCTTGTGAAGTATGGAAGGAGATCAAATT
TGAGTTTGAGGCAATGGATACTTTGGAT
>Carpinus_BETULA
TAAAGCAAGTGTTGGATTCAAAGCTGGTGTTAAAGATTATAAATTGACTTATTATACTCC
TGACTATGAAACCAAAGATACAGATATCTTGGCAGCGTTCCGAGTAACTCCTCAACCTGG
AGTTCCGGCAGAGGAAGCAGGGGCAGCAGTAGCTGCTGAATCTTCTACTGGTACATGGAC
AACTGTGTGGACCGATGGACTTACTAGTCTTGATCGTTACAAAGGACGATGCTACCACAT
CGAGCCAGTTGCTGGAGAAGAAAGTCAATTTATTGCTTATGTAGCTTACCCCTTAGACCT
TTTTGAAGAAGGTTCTGTTACTAACATGTTTACTTCCATTGTGGGTAATGTATTTGGATT
CAAGGCCCTGCGTGCTCTACGTCTGGAGGATTTGCGAATCCCCACTGCTTATACTAAAAC
TTTCCAAGGCCCGCCTCACGGCATCCAAGTTGAGAGAGATAAATTAAACAAGTATGGCCG
CCCCCTATTGGGATGTACTATTAAACCTAAATTGGGATTATCCGCTAAGAATTATGGTAG
AGCGGTTTATGAATGTCTCCGCGGTGGGCTTGATTTTACCAAAGATGATGAAAACGTGAA
TTCCCAACCATTTATGCGTTGGAGAGACCGTTTCCTATTTTGTGCCGAAGCAATTTATAA
AGCGCAGGCTGAAACAGGTGAAATCAAAGGGCATTACTTGAATGCTACTGCAGGTACATG
CGAAGAAATGATGAAAAGGGCTGTATTTGCCAGAGAATTGGGAGTTCCTATCGTAATGCA
TGACTACTTAACCGGGGGATTCACTGCAAATACTAGCTTGGCTCATTATTGCCGAGATAA
TGGTCTACTTCTTCACATCCATCGTGCAATGCATGCAGTTATTGATAGACAGAAGAATCA
TGGTATGCACTTTCGTGTACTAGCTAAAGCGTTACGCATGTCTGGTGGAGATCATATTCA
CGCTGGTACCGTAGTAGGTAAACTTGAAGGGGAAAGAGAGATCACTTTAGGCTTTGTTGA
TTTACTGCGTGATGATTATATTGAAAAAGATCGAAGCCGCGGTATTTATTTTACTCAAGA
TTGGGTCTCTCTACCAGGTGTTCTGCCCGTGGCTTCAGGGGGTATTCACGTTTGGCATAT
GCCTGCTCTGACCGAAATCTTTGGAGATGATTCCGTACTACAATTCGGCGGAGGAACTTT
AGGGCACCCTTGGGGAAATGCACCGGGTGCTGTAGCTAATCGAGTAGCTCTAGAAGCATG
TGTACAAGCTCGTAATGAGGGACGTGATCTTGCTCGTGAGGGTAATGAAATTATTCGTGC
GGCTGCTAAATGGAGTCCTGAC??????????????????????????????????????
????????????????????????????
>Carpobrotus_AIZ
TAAAGCAAGTGTTGGATTTAAAGCTGGTGTTAAAGATTACAAATTGACTTATTATACTCC
TGACTATCAACCCCAGGATACTGATATCTTGGCAGCATTCCGAGTATCTCCCCAACCTGG
AGTTCCATCAGAAGAAGCAGGGGCCGCAGTAGCTGCCGAATCTTCGACTGGTACATGGAC
AACTGTATGGACTGACGGACTTACCAGTCTTGATCGTTACAAAGGACGATGCTACCACAT
CGATCCCGTTCCTGGAGAAGACAATCAATATATTTGTTATGTAGCTTACCCCTTAGACCT
TTTTGAAGAAGGTTCTGTTACTAACATGTTTACTTCCATTGTGGGTAATGTATTTGGGTT
CAAAGCCCTGCGTGCTCTACGTTTGGAGGATTTACGAATCCCTATTGCTTATGTAAAAAC
TTTCCAAGGACCGCCTCACGGTATCCAGGTTGAGAGAGATAAATTGAACAAGTATGGTCG
CCCCCTATTGGGATGCACTATTAAACCGAAATTGGGGTTATCTGCTAAAAACTATGGTCG
AGCAGTTTATGAATGTCTTCGCGGTGGACTTGACTTTACCAAAGATGATGAAAATGTGAA
CTCCCAACCATTTATGCGTTGGAGAGACCGTTTCTTATTTTGTGCCGAAGCAATTTATAA
AGCACAGGCCGAAACAGGTGAAATCAAAGGGCATTACTTGAATGCTACCGCGGGTACATG
CGAAGAAATGATAAAAAGGGCTGTATTTGCCAGAGAATTGGGAGTTCCTATCGTAATGCA
TGACTACTTAACAGGGGGATTCACTGCAAATACTAGCTTGTCTCATTATTGCCGAGATAA
CGGTTTACTTCTTCACATCCACCGTGCAATGCACGCAGTTATTGATAGACAAAAGAATCA
TGGTATGCACTTCCGTGTACTAGCTAAAGCGTTACGTCTGTCTGGCGGAGATCATATCCA
TGCCGGTACCGTAGTAGGTAAGCTTGAAGGGGAAAGAGATATCACTTTAGGCTTTGTTGA
TTTATTACGTGATGATTATACTGAAATAGACGCAACTCGCGGTATTTATTTCACTCAATC
TTGGGTTTCCACACCAGGTGTTCTGCCCGTTGCTTCAGGCGGTATTCACGTTTGGCACAT
GCCCGCCCTAACCGAGATCTTTGGTGATGATTCTGTACTACAGTTCGGTGGAGGAACTTT
AGGACACCCTTGGGGAAATGCACCGGGTGCTGTAGCGAATCGAGTAGCTCTAGAAGCATG
CGTACAAGCTCGTAATGAGGGGCGTGATCTTGCTACTGAAGGTGCTACAATTATTCGCGA
GGCTTGCAAATGGAGCCT??????????????????????????????????????????
????????????????????????????
>Carthamus_ASTER
TAAACCAAGTGTTGAATTCAAAGCTGGTGTTAAAGATTATAAATTGACTTATTATACTCC
TGACTATAAAACCAAGGATACTGATATCTTGGCAGCATTTCGAGTAACTCCTCAACCTGG
AGTTCCGCCTGAAGAAGCAGGGGCCGCAGTAGCTGCCGAATCTTCTACTGGTACATGGAC
AACTGTGTGGACCGATGGGCTTACGAGCCTTGATCGTTACAAAGGGCGATGCTATGGAAT
CGAGCCTGTTCCTGGAGAAGAAAGTCAATTTATTGCTTATGTAGCTTACCCATTAGACCT
TTTTGAAGAAGGTTCTGTTACTAACATGTTTACTTCCATTGTAGGTAATGTATTTGGGTT
CAAAGCCCTGCGTGCTCTACGTCTGGAAGATTTGCGAATCCCTACTGCGTATGTTAAAAC
TTTCCAAGGTCCGCCTCACGGCATCCAAGTTGAGAGAGATAAATTGAACAAGTATGGTCG
TCCCCTGTTGGGATGTACTATTAAACCTAAATTGGGGTTATCCGCTAAAAACTACGGTAG
AGCTGTTTATGAATGTCTTCGTGGTGGCCTTGATTTTACTAAAGATGATGAGAACGTGAA
CTCCCAACCATTTATGCGTTGGAGAGACCGTTTCCTATTTTGTGCCGAAGCTATTTATAA
AGCACAAGCTGAAACAGGTGAAATCAAAGGGCATTACTTGAATGCTACTGCGGGTACATG
CGAAGACATGATGAAAAGGGCTGTATTTGCCAGAGAATTGGGAGTTCCTATCGTAATGCA
TGACTACCTAACAGGGGGATTCACTGCAAATACTACCTTGGCTCATTATTGCCGAGATAA
CGGCCTACTTCTTCACATCCACCGCGCAATGCATGCAGTTATTGATAGACAGAAGAATCA
TGGTATGCACTTTCGTGTACTAGCTAAAGCGTTACGTATGTCCGGTGGAGATCATATTCA
TTCCGGTACCGTAGTAGGTAAACTTGAAGGGGAAAGAGAGATCACTTTGGGCTTTGTTGA
TTTACTGCGTGATGATTTTATTGAAAAAGATCGAAGTCGCGGTATTTATTTCACCCAAGA
TTGGGTCTCTCTACCAGGTGTTCTACCCGTAGCTTCGGGGGGTATTCACGTTTGGCATAT
GCCTGCTCTGACCGAAATCTTTGGGGACGATTCCGTACTACAGTTCGGTGGCGGAACTTT
AGGGCACCCTTGGGGAAATGCACCTGGTGCCGTAGCTAATCGAGTAGCTCTAGAAGCATG
TGTACAAGCTCGTAATGAGGGACGCGATCTTGCTACTGAGGGTAATGACATTATCCGTGA
GGCTACCAAATGGAGTCCTGAACTAGCTGCTGCTTGTGAAGTATGGAAGGAGATCAAATT
TGAGTTTGAGGCAATGGATACTTTGGAT
>Castanea_FAGACE
TAAAGCAAGTGTTGGATTCAAAGCTGGTGTTAAAGATTATAAATTGACTTATTATACTCC
TGACTATCAAACCAAAGATACTGATATCTTGGCAGCCTTCCGAGTAACTCCTCAACCTGG
AGTTCCGCCGGAGGAAGCAGGGGCCGCGGTAGCTGCTGAATCTTCCACTGGGACATGGAC
AACTGTGTGGACTGACGGGCTTACCAGTCTTGATCGTTACAAAGGACGATGCTACCACAT
CGAGCCGGTTGCTGGAGAAGAAAATCAATTTATTGCTTATGTAGCTTACCCCTTAGACCT
CTTTGAAGAAGGTTCTGTTACTAACATGTTTACTTCCATTGTGGGTAATGTATTTGGATT
CAAGGCCCTGCGCGCTCTACGTCTGGAGGATTTGCGAATCCCTACTTCTTATTCTAAAAC
TTTCCAAGGTCCGCCTCATGGCATCCAAGTTGAGAGGGATAAATTAAACAAGTATGGCCG
CCCCCTATTAGGATGTACTATTAAACCTAAATTGGGATTATCCGCTAAGAATTACGGTAG
AGCAGTTTATGAATGTCTCCGCGGTGGGCTTGATTTTACCAAAGATGATGAGAACGTTAA
TTCCCAACCATTTATGCGTTGGAGAGACCGTTTCCTATTTTGTGCCGAAGCAATTTATAA
AGCGCAGGCTGAAACAGGTGAAATCAAGGGGCATTACTTGAATGCTACTGCAGGTACATG
CGAAGAAATGATCAAAAGGGCTGTATTTGCCAGAGAACTGGGAGTTCCTATCGTAATGCA
TGACTACTTAACCGGGGGGTTCACTGCAAATACTAGCTTGGCTCATTATTGCCGAGATAA
TGGTCTACTTCTTCACATCCATCGTGCAATGCATGCAGTTATTGATCGACAGAAGAATCA
TGGTATACACTTTCGTGTACTAGCTAAAGCATTACGTATGTCTGGTGGAGATCATATTCA
TGCCGGTACCGTAGTAGGTAAACTTGAAGGGGAAAGAGAAATCACTTTAGGCTTTGTTGA
TTTACTACGTGATGATTATATTGAAAAAGATCGAAGCCGCGGTATTTATTTCACTCAAGA
TTGGGTCTCTTTACCAGGTGTTCTGCCCGTGGCTTCAGGGGGTATTCACGTTTGGCATAT
GCCTGCTCTGACCGAAATCTTTGGAGATGATTCCGTACTACAATTTGGCGGAGGAACTTT
GGGGCACCCTTGGGGAAATGCACCTGGTGCCGTAGCTAATCGAGTAGCTCTAGAAGCATG
TGTACAAGCTCGTAATGAGGGACGTGATCTTGCTCGTGAGGGTAATGAAATTATTCGTGA
GGCTGCTAAATGGAGTCCTGAGCTAGCTGCTGCTTGTGAAGTATGGAAAGAGATCAAATT
TGAATTCCCAGCAATGGATACTTTGTAA
>Catabrosa_POACE
TAAAGCAAGTGTTGGATTTAAAGCTGGTGTTAAAGATTATAAATTGACTTACTACACCCC
GGAGTATGAAACCAAGGATACTGATATCTTGGCAGCATTCCGAGTAAGTCCTCAACCTGG
GGTTCCGCCGGAAGAAGCAGGGGCTGCAGTAGCTGCCGAATCTTCTACTGGTACATGGAC
AACTGTTTGGACTGATGGACTTACCAGTCTTGATCGTTATAAAGGACGATGCTATCACAT
CGAGCCTGTTGCTGGGGAAGACAGCCAATGGATCTGTTATGTAGCTTATCCATTAGACCT
ATTTGAAGAGGGTTCCGTTACTAACATGTTTACTTCCATTGTGGGTAACGTATTTGGTTT
CAAAGCCCTACGTGCTCTACGTCTGGAGGATCTACGAATTCCCCCTGCTTATACAAAAAC
TTTCCAAGGCCCGCCTCATGGTATCCAAGTTGAAAGAGATAAGTTGAACAAGTATGGTCG
TCCTTTATTGGGATGTACTATTAAACCAAAATTGGGATTATCCGCAAAAAATTACGGTAG
AGCGTGTTATGAGTGTCTACGTGGTGGACTTGATTTTACCAAAGATGATGAAAACGTAAA
CTCACAACCATTTATGCGTTGGAGAGACCGTTTTGTCTTTTGTGCCGAAGCTATTTATAA
AGCACAGGCCGAAACCGGTGAAATTAAGGGGCATTACTTGAATGCGACTGCAGGTACATG
TGAAGAAATGATTAAAAGAGCTGTATTTGCGAGAGAATTAGGGGTTCCTATTGTAATGCA
TGACTACATAACTGGGGGATTCACCGCAAATACTAGTTTGGCTCATTATTGCCGCGACAA
TGGCCTACTTCTTCACATTCACCGTGCAATGCATGCAGTTATTGATAGACAGAAAAATCA
TGGTATGCATTTCCGTGTATTAGCTAAAGCATTGCGTATGTCTGGGGGAGATCATATCCA
CGCCGGTACAGTAGTAGGTAAGTTAGAAGGGGAACGCGAAATGACTTTAGGTTTTGTTGA
TTTATTGCGCGATGATTTTATTGAAAAAGATCGTGCTCGCGGTATCTTTTTCACTCAGGA
CTGGGTATCCATGCCAGGTGTTATACCAGTAGCTTCAGGTGGTATTCATGTTTGGCATAT
GCCAGCTCTGACCGAAATCTTTGGGGATGATTCTGTATTACAATTTGGTGGAGGAACTTT
AGGACATCCTTGGGGGAATGCACCTGGTGCAGCAGCTAATCGAGTGGCTTTAGAAGCCTG
TGTACAAGCTCGTAACGAAGGGCGCGATCTTGCTCGTGAAGGTAATGAAATTATCCGAGC
AGCTTGCAAATGGAGTCCTGAACTAGCCGCGGCTTGTGAAGTATGGAAAGCGATCAAATT
CGAGTTCGAGCCGGTAGATACTATTGAT
>Cedrus_PINACEAE
TAAAGCAAGTGTCGGATTCAAAGCTGGTGTTAAAGATTACAGATTAACTTATTATACTCC
TGAATATCAGACCAAAGATACGGATATCTTGGCAGCATTCCGAGTAACTCCTCAACCTGG
GGTGCCACCCGAGGAAGCGGGAGCAGCAGTAGCTGCTGAATCTTCCACCGGTACATGGAC
CACTGTTTGGACCGATGGACTTACTAGTCTTGATCGTTACAAGGGGCGATGCTATGACAT
CGAGCCCGTTCCTGGAGAGGAGAGTCAATTTATTGCCTATGTAGCTTACCCCTTAGACCT
TTTCGAAGAAGGTTCTGTTACTAACTTGTTCACTTCCATTGTAGGTAATGTATTTGGATT
CAAGGCCCTACGGGCTCTACGTTTGGAAGATTTGCGGATTCCCCCTGCTTATTCCAAAAC
ATTTCAAGGTCCGCCTCATGGTATCCAAGTTGAAAGAGATAAATTGAACAAATATGGCCG
TCCTTTGTTGGGATGTACTATCAAACCAAAATTGGGTCTATCGGCTAAAAACTATGGTAG
AGCAGTTTACGAATGTCTCCGTGGTGGACTTGATTTTACCAAGGATGATGAGAACGTAAA
TTCCCAACCATTCATGCGCTGGAGAGATCGTTTTGTCTTTTGTGCGGAAGCAATTTATAA
GGCTCAGGCTGAGACGGGTGAAATTAAGGGGCATTACTTGAATGCTACTGCAGGTACATG
TGAAGAAATGATGAAAAGGGCAGTCTTTGCAAGAGAATTGGGAGTTCCTATCGTCATGCA
TGACTATTTGACGGGAGGTTTTACCGCAAATACTAGTTTGGCTCATTATTGCCGAGACAA
CGGCCTACTTCTTCACATTCACCGCGCGATGCATGCAGTTATTGACAGACAAAGAATTCA
TGGTATGCATTTCCGTGTACTGGCTAAAGCATTGCGTATGTCCGGTGGAGATCATATTCA
CGCCGGTACTGTAGTAGGTAAACTTGAAGGGGAACGAGATGTTACTTTAGGATTTGTTGA
TCTACTGCGTGATGATTTTATCGAAAAAGATCGAAGTCGTGGTATTTACTTCACTCAAGA
TTGGGTATCTATGCCAGGTGTTTTGCCCGTAGCTTCAGGAGGTATTCACGTTTGGCATAT
GCCTGCTCTGACCGAGATCTTTGGGGATGATTCCGTACTACAGTTTGGTGGGGGAACTTT
GGGACACCCTTGGGGAAATGCACCTGGTGCAGTAGCTAATCGGGTTGCTCTAGAAGCTTG
TGTACAAGCTCGTAATGAAGGACGTGATC???????????????????????????????
????????????????????????????????????????????????????????????
????????????????????????????
>Centaurea_ASTER
TAAAACAAGTGTTGGATTCAAAGCTGGTGTTAAAGATTATAAATTGACTTATTATACTCC
TGACTATAAAACCAAGGATACTGATATCTTGGCAGCATTTCGAGTAACTCCTCAACCTGG
AGTTCCGCCTGAAGAAGCAGGGGCCGCAGTAGCTGCCGAATCTTCTACTGGTACATGGAC
AACTGTGTGGACCGATGGACTTACGAGCCTTGATCGTTACAAAGGGCGATGCTATGGAAT
CGAGCCTGTTCCTGGAGAAGAAAGTCAATTTATTGCTTATGTAGCTTACCCATTAGACCT
TTTTGAAGAAGGTTCTGTTACTAACATGTTTACTTCCATTGTAGGTAATGTATTTGGGTT
CAAAGCCCTGCGTGCTCTACGTCTGGAAGATTTGCGAATCCCTACTGCGTATGTTAAAAC
TTTCCAAGGTCCGCCTCACGGCATCCAAGTTGAGAGAGATAAATTGAACAAGTATGGTCG
TCCCCTGTTGGGATGTACTATTAAACCTAAATTGGGGTTATCCGCTAAAAACTACGGTAG
AGCTGTTTATGAGTGTCTTCGTGGTGGCCTTGATTTTACTAAAGATGATGAGAACGTGAA
CTCCCAACCATTTATGCGTTGGAGAGACCGTTTCCTATTTTGTGCCGAAGCTCTTTATAA
AGCACAAGCTGAAACAGGTGAAATCAAAGGGCATTACTTGAATGCTACTGCGGGTACATG
CGAAGACATGATGAAAAGGGCTGTATTTGCCAGAGAATTGGGAGTTCCTATCGTAATGCA
TGACTACCTAACAGGGGGATTCACTGCAAATACTACCTTGGCTCATTATTGCCGAGATAA
CGGCCTACTTCTTCACATCCACCGCGCAATGCATGCAGTTATTGATAGACAGAAGAATCA
TGGTATGCACTTTCGTGTACTAGCTAAAGCGTTACGTATGTCCGGTGGAGATCATATTCA
TTCCGGTACCGTAGTAGGTAAACTTGAAGGGGAAAGAGAGATCACTTTGGGCTTTGTTGA
TTTACTGCGTGATGATTTTATTGAAAAAGATCGAAGTCGCGGTATTTATTTCACCCAAGA
TTGGGTTTCTCTACCAGGTGTTCTACCCGTAGCTTCTGGGGGTATTCACGTTTGGCATAT
GCCTGCTCTGACCGAAATCTTTGGGGACGATTCCGTACTACAGTTCGGTGGCGGAACTTT
AGGGCACCCTTGGGGAAATGCACCCGGTGCCGTAGCTAATCGAGTAGCTCTAGAAGCATG
TGTACAAGCTCGTAATGAGGGACGCGATCTTGCTACTGAGGGTAATGAAATTATCCGTGA
GGCTACCAAATGGAGTCCTGAACTAGCTGCTGCTTGTGAAGTATGGAAGGAGATCAAATT
TGAGTTTGAGGCAATGGATACTTTGGAT
>Centranthus_VAL
TAAAGCAAGTGCTGGATTCAAAGCGGGCGTTAAAGATTACAAATTGACTTATTATACTCC
TGACTATGAAACCAAAGATACTGATATCTTGGCAGCATTCCGAGTAACTCCTCAACCGGG
AGTTCCACCTGAAGAAGCAGGGGCCGCGGTAGCTGCCGAATCTTCAACTGGTACATGGAC
AACTGTGTGGACCGATGGACTTACGAGCCTTGATCGTTACAAAGGGCGATGCTACCACAT
CGAGCCTGTTGCTGGAGAAGAAAGTCAATTTATTGCTTATGTAGCTTACCCATTAGACCT
TTTTGAAGAAGGTTCTGTTACTAATATGTTTACTTCTATTGTGGGTAATGTATTTGGGTT
CAAAGCCTTGCGTGCTCTACGTTTGGAAGATCTGCGAATCCCTGTTGCTTATGTTAAAAC
TTTCCAAGGCCCGCCTCACGGTATCCAAGTTGAGAGAGATAAACTGAACAAGTACGGTCG
TCCCCTATTGGGATGTACTATTAAACCTAAATTGGGGTTGTCTGCTAAAAACTATGGTAG
AGCGGTTTATGAATGTCTACGTGGTGGACTTGATTTTACCAAAGATGATGAGAACGTGAA
CTCCCAACCATTTATGCGTTGGAGAGATCGTTTCTTATTTTGTGCCGAAGCCATTTATAA
ATCACAaTCTGAAACAGGTGAAATCAAAGGGCATTACTTGAATGCTACTGCGGGTACATG
TGAAGAAATGATCAAAAGGGCTGTATTTGCCAGAGAATTGGGAGTTCCTATCGTAATGCA
CGACTACCTAACAGGGGGATTCACTGCAAATACTACCTTGGCTCATTATTGCCGAGATAA
TGGCCTACTTCTTCACATCCACCGCGCAATGCATGCAGTTATTGATAGACAGAAGAATCA
TGGTATACACTTTCGTGTACTAGCCAAAGCGTTACGTATGTCTGGTGGAGATCATATTCA
CTCCGGTACCGTAGTCGGTAAACTTGAAGGAGAAAGAGAGATCACTTTGGGCTTTGTTGA
TTTACTGCGCGATGATTTTATTGAAAAAGATCGAAGTCGCGGTATTTATTTCACCCAAGA
TTGGGTCTCTCTACCGGGTGTTCTACCTGTAGCTTCGGGGGGTATTCACGTTTGGCATAT
GCCCGCTCTGACCGAGATCTTTGGGGATGATTCTGTCCTACAGTTCGGCGGAGGAACTTT
AGGGCACCCTTGGGGAAATGCGCCTGGTGCCGTAGCTAATCGAGTCGCTCTAGAAGCATG
TGTACAAGCTCGTAATGAGGGACGTGATCTTGCTCGTGAGGGTAATGAAATTATCCGTGC
GGCTTGCAAATGGAGTCCTGAACTAGCTGCTGCTTGTGAGGTATGGAAGGAGATCAAATT
TGAATTTGAGCCAGTAGATACCGTGTAA
>Cephalaria_DIPS
???????????????ATTCAAAGCGGGCGTTAAAGATTACAAATTGACTTATTATACTCC
TGACTATGAAACCAAAGATACTGATATCTTGGCAGCATTCCGAGTAACTCCTCAACCTGG
AGTTCCACCTGAAGAAGCAGGGGCCGCAGTAGCTGCCGAATCTTCAACTGGTACATGGAC
AACTGTGTGGACCGATGGGCTTACCAGTCTTGATCGTTACAAAGGGCGATGCTACCACAT
CGAGCCCGTTGCTGGAGAAGAAAATCAATATATTGCTTATGTAGCTTACCCATTAGACCT
TTTTGAAGAAGGTTCTGTTACTAACATGTTTACTTCTATTGTGGGTAATGTATTTGGGTT
CAAAGCCCTGCGCGCTCTACGTCTGGAAGATCTGCGAATCCCTGTCGCTTATGTTAAAAC
TTTCCAAGGCCCGCCTCATGGCATCCAAGTTGAGAGAGATAAATTAAACAAGTATGGTCG
CCCCCTGTTGGGATGTACTATTAAACCTAAATTGGGGTTGTCTGCTAAAAACTATGGTAG
AGCAGTTTATGAATGTCTACGTGGTGGACTTGATTTTACCAAAGATGATGAGAACGTGAA
CTCCCAACCATTTATGCGTTGGAGAGATCGTTTCTTATTTTGTGCCGAAGCCCTTTATAA
AGCACAAGCTGAAACAGGTGAAATCAAAGGACATTACTTGAATGCTACTGCAGGTACATG
TGAAGAAATGATCAAAAGGGCTGTCTTTGCTAGAGAATTGGGAGTTCCTATCGTAATGCA
TGACTACTTAACAGGGGGATTCACTGCAAATACGAGTCTGGCTCATTATTGCCGAGATAA
TGGCCTACTTCTTCACATCCACCGCGCAATGCATGCAGTTATTGATAGACAGAAGAATCA
TGGTATACACTTTCGTGTACTAGCTAAAGCGTTACGTATGTCTGGTGGAGATCATATTCA
CTCCGGTACCGTAGTAGGTAAACTGGAAGGGGAAAGAGAGATCACTTTGGGCTTTGTTGA
TTTACTGCGCGATGATTTTATTGAAAAAGATCGAAGTCGCGGTATTTATTTCACTCAAGA
TTGGGTCTCTCTACCGGGTGTTCTGCCCGTGGCTTCGGGGGGTATTCACGTTTGGCATAT
GCCCGCTCTGACCGAGATCTTTGGGGATGATTCTGTCCTACAGTTCGGCGGAGGAACTTT
AGGACACCCTTGGGGAAATGCGCCCGGTGCCGTAGCTAATCGAGTCGCTCTAGAAGCATG
TGTACAAGCTCGTAATGAGGGACGTGATCTTGCTCGTGAGGGTAATGAAATTATCCGTGC
GGCTTGCAAATGGAGTCCTGAACTAGCTGCTGCTTGTGAGGTATGGAAGGAGATCAAATT
TGAATTTGAAGCAATGGATACTTTGTAA
>Cerastium_CARYO
??????AAGTGWYGGATTCATAGCTGGTGTTAAAGATTACAAATTGACTTATTATACTCC
TGAGTATGAAACCCTGGATACGGATATCTTGGCAGCATTCCGAGTAACTCCTCAACCCGG
AGTTCCACCCGAAGAAGCAGGGGCCGCAGTAGCCGCCGAATCCTCGACTGGTACATGGAC
AACTGTATGGACCGACGGACTTACCAGTCTTGATCGTTACAAAGGACGATGCTACCACAT
CGAACCCGTTGCTGGAGAAGAAAATCAATATATTTGTTATGTAGCTTACCCCTTAGACCT
TTTTGAGGAAGGCTCTGTTACTAACATGTTTACTTCTATTGTGGGTAATGTATTTGGGTT
CAAAGCCTTGCGTGCGCTACGCTTGGAAGATTTGCCAATTCCTGTTGTAATTATAAAAAC
TTTCCAAGGCCCGCCTCACGGTATCCAAGTTGAAAGAGATAAATTGAACAAGTATGGCCG
TCCCCTATTGGGATGCACCATTAAACCGAAATTAGGGTTATCCGCTAAAAACTATGGTCG
AGCAGTTTATGAATGTCTTCGCGGTGGACTTGATTTTACCAAAGATGATGAAAACGTGAA
CTCTCAACCATTTATGCGCTGGAGAGACCGCTTCTTATTTTGTGCCGAAGCCATTTATAA
AGCACAAGCCGAAACAGGTGAAATCAAAGGGCATTACTTGAATGCCACTGCGGGTACATG
CGAAGAAATGATCAAAAGAGCTGTATTTGCCAGAGAGTTGGGAGTTCCTATCGTAATGCA
TGACTACATAACAGGGGGATTCACTGCAAATACCAGCTTGGCTCATTATTGCCGAGATAA
TGGTCTACTTCTTCACATCCACCGTGCAATGCACGCAGTTATTGATAGACAGAAGAATCA
TGGTATGCACTTCCGCGTACTAGCTAAAGCGTTACGTCTGTCCGGGGGAGATCATATTCA
TGCCGGTACTGTAGTAGGTAAGCTTGAAGGGGAAAGAGAAATCACCTTAGGCTTTGTTGA
TTTACTACGTGACGATTTTACTGAAAAAGACCGAAGTCGCGGTATTTATTTCACTCAATC
TTGGGTTTCTACACCAGGTGTTCTGCCTGTTGCTTCGGGAGGTATTCACGTTTGGCATAT
GCCTGCTCTAACCGAGATCTTTGGCGATGATTCCGTACTACAGTTTGGTGGAGGAACTCT
AGGACACCCTTGGGGAAATGCACCGGGTGCTGTAGCGAATCGAGTAGCCCTAGAAGCATG
TGTACAAGCCCGTAATGAAGGACGTGATCTTGCTCGCGAAGGTAATACTATTATTCGCGA
GGCTTGTAAATGGAGTCCTGAACTAGCTGCTGCTTGTGAAGTATGGAAGGAAATTAAATT
TGAATTCCAAGCAATGGATACAATCTAA
>Ceratocapnos_FU
TAAAGCAAGTGTTGGATTCAAAGCTGGTGTTAAAGATTACAAATTGACTTATTATACTCC
TGACTATGAAACTAAAGATACGGATATCTTGGCAGCATTCCGAGTCACTCCTCAACCTGG
AGTTCCACCTGAAGAAGCAGGGGCCGCGGTAGCTGCCGAATCTTCTACCGGTACATGGAC
GACTGTGTGGACCGATGGGCTTACCAGCCTTGATCGTTACAAAGGAAGATGCTATCACAT
CGAGCCAGTTGCTGGAGAAGACAATCAATATATTTGTTATGTAGCTTACCCTTTAGACCT
TTTTGAAGAAGGTTCTGTTACTAACATGTTTACTTCCATTGTGGGTAATGTATTTGGGTT
CAAAGCSCTACGCGCTCTACGTCTGGAGGATCTACGAATTCCTACCGCTTATGTGAAAAC
TTTCCAAGGCCCACCTCATGGAATCCAAGTTGAGAGAGATAAATTGAACAAGTATGGTCG
TCCCCTATTGGGATGTACGATTAAACCAAAATTGGGGTTATCCGCGAAGAACTATGGTCG
CGCGGTTTATGAATGTCTCCGTGGTGGACTTGATTTTACCAAAGATGATGAAAACGTGAA
TTCCCAACCATTTATGCGTTGGAGAGACCGTTTCCTATTTTGTGCCGAAGCAATTTATAA
AGCACAGGCCGAAACAGGTGAAATCAAAGGACATTACTTAAATGCTACTGCAGGTACCTG
TGAAGAAATGATGAAAAGGGCTGTATTTGCCAGAGAATTGGGAGTTCCTATCGTAATGCA
TGACTACTTAACAGGGGGATTCACGGCAAATACTAGCTTGTCTCATTATTGCCGAGATAA
TGGCCTACTTCTTCACATCCACCGCGCAATGCATGCAGTTATTGATAGACAGAAAAATCA
TGGTATCCATTTTCGTGTACTAGCGAAAGCGTTACGTATGTCTGGTGGAGATCATATTCA
TGCGGGTACCGTAGTAGGGAAGCTGGAAGGAGAAAGAGAAATCACCTTGGGCTTTGTTGA
TTTATTACGTGATGATTTTATTGAAAAAGACCGAAGTCGCGGTATTTATTTCACTCAAGA
TTGGGTCTCTCTACCAGGTGTTCTGCCCGTGGCTTCCGGAGGTATTCACGTTTGGCATAT
GCCTGCTCTGACCGAAATCTTTGGAGATGATTCCGTACTACAATTCGGTGGCGGGACTTT
AGGACACCCTTGGGGAAATGCGCCGGGTGCCGTAGCTAATCGAGTAGCCCTAGAAGCGTG
TGTACAAGCTCGTAATGAGGGACGTGATCTTGCTCGTGAAGGGAATGAAATTATCCGTGA
GGCTTGCAAATGGAGCCCTGAACTAGCTGCTGCTTG????????????????????????
????????????????????????????
>Ceratochloa_POA
TAAAGCAAGTGTTGGATTTCAAGCTGGTGTTAAAGATTATAAATTGACTTACTACACCCC
AGAGTATGAAACTAAGGATACTGATATCTTGGCAGCATTCCGAGTAAGTCCTCAGCCTGG
GGTTCCGCCCGAAGAAGCAGGGGCTGCAGTAGCTGCTGAATCTTCTACTGGTACATGGAC
AACTGTTTGGACTGATGGACTTACCAGTCTTGATCGTTACAAAGGACGATGCTATCACAT
CGAGCCTGTTGCTGGGGAAGACAACCAATGGATCTGTTATGTAGCTTATCCATTAGACCT
ATTTGAAGAAGGTTCCGTTACTAACATGTTTACTTCCATTGTGGGTAACGTATTTGGTTT
CAAAGCCCTACGTGCTCTACGTTTGGAGGATCTACGAATTCCCCCTACTTATTCAAAAAC
TTTCCAAGGCCCGCCTCATGGTATCCAAGTTGAAAGAGATAAGTTGAACAAGTATGGTCG
TCCTTTATTGGGATGTACTATTAAACCAAAATTGGGATTATCCGCAAAAAATTATGGTAG
AGCGTGTTATGAGTGTCTACGTGGTGGACTTGATTTTACCAAAGATGATGAAAACGTAAA
CTCACAACCATTTATGCGCTGGAGAGACCGTTTTGTCTTTTGTGCCGAAGCTATTTATAA
ATCACAGGCCGAAACTGGTGAAATCAAGGGGCATTACTTGAATGCGACTGCGGGTACATG
TGAAGAAATGATGAAGAGAGCTGTATTTGCTAGAGAATTAGGGGTTCCTATTGTAATGCA
TGACTACTTAACCGGGGGATTCACCGCAAATACTACTTTGGCTCATTATTGCCGCGACAA
TGGCCTACTTCTTCACATTCACCGTGCAATGCATGCAGTTATTGATAGACAGAAAAATCA
TGGTATGCATTTCCGTGTATTAGCTAAAGCATTGCGTATGTCTGGGGGAGATCATATCCA
CGCCGGTACAGTAGTAGGTAAGTTAGAAGGGGAACGCGAAATGACTTTAGGTTTTGTTGA
TTTATTGCGCGATGATTTTATTGAAAAAGATCGTGCTCGCGGTATCTTTTTCACTCAGGA
CTGGGTATCCATGCCAGGTGTTATACCGGTAGCTTCAGGTGGTATTCATGTTTGGCATAT
GCCAGCTCTGACCGAAATCTTTGGGGACGATTCTGTATTACAATTTGGTGGAGGAACTTT
AGGACATCCTTGGGGAAATGCACCTGGTGCAGCAGCTAATCGAGTGGCTTTAGAAGCCTG
TGTACAAGCTCGTAACGAAGGGCGCGATCTTGCTCGCGAAGGTAATGAAATTATCCGAGC
AGCTTGCAAATGG???????????????????????????????????????????????
????????????????????????????
>Chaenomeles_ROS
TAAAGCAGGTGTTGGATTCAAAGCTGGTGTTAAAGATTATAAATTGACTTATTATACTCC
TGAATATGAAACCAAAGATACTGATATTTTGGCAGCATTTCGAGTAACTCCTCAACCTGG
AGTTCCACCTGAGGAAGCAGGGGCCGCGGTAGCTGCTGAATCTTCTACTGGTACATGGAC
AACTGTATGGACTGACGGTCTTACCAGTCTTGATCGTTACAAAGGTCGATGCTACCACAT
CGAGCCTGTTGCTGGAGAAGAAAGTCAATTTATTGCTTATGTAGCTTACCCCTTAGACCT
TTTTGAAGAAGGTTCTGTTACTAACATGTTTACTTCCATTGTAGGTAATGTGTTTGGGTT
CAAGGCCCTGCGCGCTCTACGTCTGGAGGATTTGCGAATCCCTACTGCTTATGTTAAAAC
TTTCCAGGGCCCGCCTCATGGTATCCAAGTTGAGAGAGATAAATTGAACAAGTATGGCCG
CCCTCTATTGGGATGTACTATAAAACCAAAATTGGGGTTATCCGCTAAGAATTACGGTAG
AGCAGTTTATGAATGTCTACGCGGTGGACTTGATTTTACCAAAGATGATGAGAATGTTAA
TTCCCAACCATTTATGCGTTGGAGAGACCGTTTCTTATTTTGTGCCGAAGCACTTTTTAA
AGCACAGGCTGAAACAGGTGAAATCAAAGGGCATTACTTAAACGCTACTGCAGGTACATG
CGAAGATATGATGAAAAGAGCTGTATTTGCCAGAGAATTGGGGGTTCCAATCGTAATGCA
TGATTACTTAACAGGGGGATTCACTGCAAATACTACCTTGGCTCATTATTGCCGAGATAA
TGGTCTACTTCTTCACATCCACCGTGCAATGCATGCAGTTATCGATAGACAGAAGAATCA
TGGTATGCACTTTCGTGTACTAGCTAAAGCGTTACGTATGTCTGGTGGAGATCATATACA
CGCTGGTACCGTAGTAGGTAAACTTGAGGGGGAAAGAGAGATTACTTTAGGCTTTGTTGA
TTTACTACGTGATGATTTTGTTGAAAAAGATCGAAGCCGCGGTATTTATTTCACTCAAGA
TTGGGTCTCTCTGCCAGGTGTTTTGCCTGTGGCTTCAGGGGGTATTCACGTTTGGCATAT
GCCTGCTCTGACCGAGATCTTTGGAGATGATTCTGTACTACAATTTGGTGGCGGAACTTT
AGGACACCCTTGGGGAAATGCACCTGGTGCCGTAGCTAATCGAGTAGCTCTAGAAGCATG
TGTACAAGCTCGTAATGAGGGACGTGATCTTGCTCGTGAGGGTAATGAAATTATTCGTGA
GGCTAGTAAATGGAGTCCTGAACTAGCTGCTGCTTGTGAAGTATGGAAGGAGATCAAATT
CGAATTCGAAGCAATGGATACTTTGTAA
>Chaenorhinum_SC
TAAAGCAAGTGTTGGATTCAAAGCNGGTGTTAAAGAGTACAAATTGACTTATTATACTCC
TGAATACGAAACCAAAGATACTGATATCTTGGCAGCATTTCGAGTAACTCCTCAACCTGG
AGTTCCWCCTGAAGAAGCAGGGGCCGCGGTAGCTGCCGAATCTTCTACTGGTACATGGAC
AACTGTGTGGACCGATGGACTTACCAGCCTTGATCGTTACAAAGGGCGATGCTACCACAT
CGAKCCCGTTCCTGGAGAAGCAGATCAATATATMTGTTATGTAGCTTACCCTTTAGACCT
TTTTGAAGAAGGTTCTGTTACTAACATGTTTACTTCCATTGTAGGAAATGTATTTGGATT
CAAAGCCCTGCGTGCTCTACGTCTGGAAGATCTGCGAATCCCTSTTGCTTATGTTAAAAC
TTTCCAAGGTCCGCCTCATGGGATCCAAGTTGAGAGAGATAAATTGAACAAGTAYGGTCG
TCCCCTGTTGGGATGTACTATTAAACCTAAATTGGGGTTATCCGCTAAAAACTAYGGTAG
AGCWTGTTATGAATGTCTTCGCGGTGGACTTGATTTTACCAAAGATGATGAGAACGTGAA
CTCCCAGCCATTTATGCGTTGGAGAGACCGTTTCTTATTTTGTGCCGAAGCTATTTATAA
ATCACAGGCTGAAACAGGTGAAATCAAAGGGCATTACTTGAATGCTACTGCGGGTACCTG
CGAAGAAATGATCAAAAGAGCTGTMTTTGCTAGAGAATTGGGAGTCCCTATCRTMATGCA
YGACTACTTAACAGGAGGATTCACTGCAAATACTACCTTGGCTCATTATTGCCGAGATAA
TGGYCTACTTCTTCACATTCACCGTGCAATGCATGCAGTTATTGATAGACAGAAGAATCA
TGGTATGCACTTCCGTGTAYTAGCTAAAGCGTTACGTATGTCTGGTGGAGATCATATTCA
CTCTGGTACCGTAGTAGGTAAACTTGAAGGAGAAAGAGASATCACTTTGGGCTTTGTTGA
TTTAYTGCGTGATGATTTTATTGAAAAAGATCGAASTCGCGGTATCTATTTCACTCAAGA
TTGGGTCTCTCTACCAGGTGTGATGCCCGTAGCTTCAGGAGGTATTCACGTTTGGCATAT
GCCKGCTTTGACCGAGATCTTTGGAGAYGATTCCGTACTACAGTTCGGTGGAGGAACTTT
AGGACACCCTTGGGGTAATGCGCCRGGTGCCGTAGCTAACCGAGTAGCTCTAGAAGCATG
TGTACAAGCTCGTAATGAAGGACGTGATCTTGCTCCTGAGGGTAATGCAATTATTCGTGA
GGCTTGCAAATGGAGTCCTGAACTA???????????????????????????????????
????????????????????????????
>Chaerophyllum_A
TAAAGCAGGTGTTGGATTCAAAGCTGGGGTTAAAGATTACAAATTGACTTATTATACTCC
TGAGTATGAAACCAAAGATACTGATATCTTGGCAGCATTCCGAGTAACTCCTCAACCTGG
AGTTCCACCTGAAGAAGCGGGAGCCGCGGTAGCTGCCGAATCTTCTACTGGTACATGGAC
CACTGTGTGGACCGATGGACTTACCAGTCTTGATCGTTACAAAGGGCGCTGCTACGGAAT
CGAGCCCGTTCCTGGAGAAGAAAGTCAATTTATCGCTTATGTAGCTTACCCATTAGACCT
TTTTGAAGAAGGTTCTGTTACTAACATGTTTACTTCTATTGTAGGTAATGTATTTGGGTT
CAAAGCCCTGCGCGCTCTACGTCTGGAAGATCTGCGAATCCCCGTTGCTTATGTTAAAAC
TTTCCAAGGACCGCCTCATGGTATCCAAGTTGAGAGAGATAAATTGAACAAGTATGGTCG
TCCCCTGTTGGGATGTACTATTAAACCAAAATTGGGGTTATCCGCTAAAAACTACGGTAG
AGCGGTTTATGAATGTCTACGCGGTGGACTTGATTTTACCAAAGACGATGAGAATGTGAA
CTCCCAACCATTTATGCGTTGGAGGGATCGTTTCTTATTTTGTGCCGAAGCTATTTATAA
AGCACAGGCTGAAACTGGTGAAATCAAAGGGCATTACTTGAATGCTACTGCGGGTACATG
TGAAGAAATGATGAAAAGGGCTATATTTGCCAGAGAATTGGGAGTTCCTATCGTAATGCA
TGATTACTTAACAGGGGGATTCACTGCAAATACTAGCTTAGCCCATTATTGCCGAGATAA
TGGCCTACTTCTTCACATCCACCGCGCAATGCATGCAGTTATTGATAGACAGAAGAATCA
TGGTATACACTTTCGTGTACTAGCTAAAGCGTTACGTATGTCTGGTGGAGATCATATTCA
CTCCGGTACCGTAGTAGGTAAACTTGAAGGGGAAAGAGACATCACTCTAGGCTTTGTAGA
TTTACTGCGTGATGATTTCGTTGAAAAAGATCGAAGTCGCGGTATTTATTTCACCCAAGA
TTGGGTCTCTCTACCAGGTGTTCTACCTGTTGCTTCGGGGGGTATTCACGTTTGGCATAT
GCCTGCTCTGACCGAGATCTTTGGGGATGATTCCGTACTACAGTTCGGTGGCGGAACTTT
AGGACACCCTTGGGGAAATGCACCCGGTGCCGTAGCTAATCGAGTAGCTCTAGAAGCATG
TGTACAAGCTCGTAATGAGGGGCGTGATCTTGCTAGTGAAGGGAATGATATTATCCGTGA
GGCTACTAAATGGAGCCCTGAATTAGCTGCTGCTTGTGAAGTATGGAAGGAGATCAAATT
TGAATTTCAAGCAATGGATACTTTGTAA
>Chamaecyparis_C
TAAAGCAAGTGTCGGATTCAAAGCGGGTGTTAAAGATTACAGATTAACTTATTATACTCC
GGAATATCAGACAAAAGATACTGATATCTTGGCAGCATTCCGAGTCACTCCTCAACCTGG
AGTGCCCCCCGAAGAAGCGGGGGCAGCAGTAGCTGCTGAATCTTCCACTGGTACGTGGAC
CACTGTTTGGACCGATGGACTTACCAGTCTTGATCGCTACAAGGGGCGATGCTATGATAT
TGAACCCGTTCCTGGAGAGGAAACTCAATTTATTGCCTATGTAGCTTACCCTTTAGATCT
TTTTGAAGAAGGCTCTGTGACTAACCTGTTTACTTCTATTGTAGGTAATGTATTTGGATT
CAAAGCTTTACGGGCTCTACGTCTGGAAGATTTACGAATTCCTCCTGCTTATTCAAAAAC
TTTTCAAGGCCCACCACATGGTATTCAAGTAGAAAGAGATAAATTAAACAAATATGGTCG
TCCTTTGTTGGGATGTACTATCAAACCAAAATTGGGTCTATCTGCCAAGAATTATGGTAG
AGCGGTTTATGAATGTCTCCGTGGTGGACTTGATTTTACCAAGGATGATGAAAACGTGAA
TTCCCAACCATTTATGCGCTGGAGAGATCGTTTCTGCTTTTGTGCAGAAGCACTTTATAA
AGCTCAGGCTGAGACGGGTGAGATTAAGGGACATTACCTGAATGCGACTGCAGGGACATG
TGAAGAAATGATGAAAAGAGCAGTATTCGCCAGAGAATTGGGAGTTCCTATAGTCATGCA
TGACTATCTGACTGGAGGTTTTACGGCAAATACTTCGTTGGCTCATTATTGCCGAGATAA
CGGCCTACTTCTTCACATTCACCGCGCAATGCACGCAGTTATTGACAGACAAAGAAATCA
TGGTATGCACTTCCGTGTACTGGCTAAAGCACTACGTATGTCTGGTGGAGATCATATTCA
TGCTGGTACTGTAGTAGGTAAACTTGAAGGAGAACGAGAAGTAACTTTGGGTTTTGTTGA
TCTATTGCGTGATGATTTTATTGAAAAAGACCGAAGTCGCGGTATTTATTTCACTCAGGA
TTGGGTCTCTATGCCGGGTGTTCTGCCTGTAGCTTCAGGAGGTATTCACGTTTGGCATAT
GCCTGCTCTGACCGAGATCTTTGGAGATGATTCCGTATTACAGTTTGGTGGAGGGACTTT
GGGGCACCCTTGGGGAAATGCACCTGGTGCGGTGGCTAATCGGGTCGCTTTAGAAGCTTG
TGTACAAGCTCGTAATGAAGGACGTGATCTTGCGCGTGAAGGTAATGAAGTGATCCGCGA
AGCTACTAAATGGAGTCCTGAACTAGCTGCCGCTTGTGAAGTATGGAAGGAAATCAAATT
TGAATTTGATACGATTGATCGCTTGTAA
>Chamaemelum_AST
TAAAGCAAGTGTTGGATTCAAAGCCGGGGTTAAAGATTATAAATTGACTTATTATACTCC
TGAGTATGAAACCAAGGATACTGATATCTTAGCCGCATTTCGAGTAACTCCTCAACCTGG
AGTTCCACCTGAAGAAGCAGGGGCCGCAGTAGCTGCCGAATCTTCTACTGGTACATGGAC
AACTGTATGGACCGATGGACTTACGAGCCTTGATCGTTACAAAGGGCGATGCTATGGAAT
TGAGCCTGTTCCTGGAGAAGAGAATCAATATATTGCTTATGTAGCTTACCCATTAGACCT
TTTTGAAGAAGGTTCTGTTACTAACATGTTTACTTCCATTGTAGGTAACGTATTTGGTTT
CAAAGCCCTGCGTGCTCTACGTCTGGAAGATTTGCGAATTCCTACTGCGTATGTTAAAAC
TTTCCAAGGTCCACCTCACGGTATCCAAGTTGAAAGAGATAAATTGAACAAGTATGGTCG
TCCTCTGTTGGGATGTACTATTAAACCTAAATTGGGCTTATCCGCTAAAAACTACGGTAG
AGCTGTTTATGAATGTCTTCGTGGTGGCCTTGATTTTACTAAAGATGATGAGAACGTGAA
CTCCCAACCATTTATGCGTTGGAGAGACCGTTTCTTATTTTGTGCCGAAGCTATTTATAA
ATCACAAGCTGAAACAGGTGAAATCAAAGGGCATTACTTGAATGCTACTGCGGGTACATG
TGAAGAAATGATGAAAAGGGCTATATTTGCCAGAGAATTGGGAGTTCCTATCGTAATGCA
TGACTACCTAACAGGGGGATTCACTGCAAATACTAGCTTGGCTCATTATTGCCGAGATAA
TGGCCTACTTCTTCACATCCACCGCGCAATGCATGCAGTTATTGATAGACAGAAGAACCA
TGGTATACACTTCCGTGTACTAGCTAAAGCGTTACGTATGTCTGGTGGAGATCATATCCA
TTCCGGTACCGTAGTAGGTAAACTTGAAGGGGAAAGAGAAATCACTTTGGGCTTTGTTGA
TTTACTACGTGATGATTTTATTGAAAAAGATAGAAATCGCGGTATTTATTTCACCCAAGA
TTGGGTGTCTCTACCAGGTGTTCTGCCGGTAGCTTCGGGCGGTATTCACGTTTGGCATAT
GCCTGCTCTGACCGAGATCTTTGGGGATGATTCTGTACTACAGTTTGGTGGCGGAACTTT
AGGCCACCCTTGGGGAAATGCACCTGGTGCCGTAGCTAACCGAGTAGCTCTAGAAGCATG
TGTACAAGCTCGTAATGAAGGACGCGATCTTGCTACCGAGGGTAATGGAATTATCCGTGA
AGCTACCA????????????????????????????????????????????????????
????????????????????????????
>Chelidonium_PAP
TAAAGCAAGTGTTGGATTCAAAGCTGGTGTTAAAGATTACAAATTGACTTATTATACTCC
TGACTATGAAACCAAAGATACTGATATCTTGGCAGCATTCCGAGTAACTCCTCAACCCGG
AGTTCCGCCTGAGGAAGCAGGGGCCGCGGTAGCTGCCGAATCTTCTACTGGTACATGGAC
AACTGTGTGGACCGATGGACTTACCAGCCTTGATCGTTACAAAGGAAGATGCTACGACAT
CGAGCCTGTTGCTGGAGAAGAAAATCAATATATTTGTTATGTAGCTTACCCTTTAGACCT
TTTTGAAGAAGGTTCTGTTACTAACATGTTTACTTCCATTGTGGGTAATGTATTTGGGTT
CAAAGCGCTGCGCGCTTTACGTCTGGAGGATCTGCGAATTCCTCCTGCTTATGTTAAAAC
TTTCCAAGGTCCACCTCATGGTATCCAAGTTGAGAGAGATAAATTGAACAAGTATGGTCG
TCCCCTATTGGGATGTACTATTAAACCAAAATTGGGGTTATCCGCTAAGAACTACGGTAG
GGCGGTTTATGAATGTCTCCGCGGTGGACTTGATTTTACCAAGGATGATGAAAACGTGAA
CTCCCAACCCTTTATGCGTTGGAGAGATCGTTTCTTATTTTGTGCCGAAGCAATTTTTAA
ATCACAGGCCGAAACAGGTGAAATCAAAGGACATTACTTGAATGCTACTGCAGGTACATG
CGAAGAAATGATCAAAAGGGCTGTATTTGCCAGAGAATTGGGAGTTCCTATCGTAATGCA
TGACTATTTAACGGGGGGATTCACTGCAAATACTAGCTTGGCTCATTATTGCCGAGATAA
TGGCCTACTTCTTCACATCCACCGCGCAATGCATGCAGTTATTGATAGACAGAAGAATCA
TGGTATACACTTTCGTGTACTAGCGAAAGCGCTACGTATGTCTGGTGGAGATCATATTCA
CGCTGGTACCGTAGTAGGTAAACTGGAAGGGGAAAGAGAGATCACCTTGGGCTTTGTTGA
TTTACTACGTGATGATTTTATTGAAAAAGACCGAAGCCGCGGTATTTATTTCACTCAAGA
TTGGGTCTCTCTACCAGGTGTTCTGCCTGTGGCTTCAGGGGGTATTCACGTTTGGCATAT
GCCTGCTCTGACCGAGATCTTTGGGGATGATTCCGTACTACAGTTCGGTGGAGGAACTTT
AGGACACCCTTGGGGAAATGCACCGGGTGCCGTAGCTAATCGAGTAGCCCTAGAAGCGTG
TGTACAAGCTCGTAATGAGGGGCGTGATCTTGCTCGTGAAGGTAATGAAATTATCCGTGA
GGCGTGCAAATGGAGCCCTGAGCTAGCTGCTGCTTGTGAGGTATGGAAGGAAATCAAATT
CGAATTTGAAGCAATGGATACTTTGTAA
>Chenopodium_CHE
TAAAGCAAGCGTTGGATTTAAAGCTGGTGTTAAAGATTACAAATTGACTTATTATACTCC
TGAGTATGAAACCCAAGATACTGATATCTTGGCAGCATTCCGAGTAAGTCCTCAACCGGG
AGTTCCACCCGAAGAAGCGGGGGCTGCAGTAGCTGCTGAATCTTCTACTGGTACATGGAC
AACTGTATGGACCGACGGACTTACCAGTCTTGATCGTTACAAAGGACGATGCTACCACAT
CGAGCCTGTTGCTGGAGAAGAAAATCAATATATTTGTTATGTAGCGTATCCCTTAGACCT
TTTTGAAGAAGGTTCTGTTACTAACATGTTTACTTCCATTGTGGGTAACGTATTTGGGTT
CAAAGCTCTGCGTGCTCTACGTTTGGAGGATTTACGAATCCCTGTTGCTTATATAAAAAC
TTTCCAAGGCCCGCCTCACGGTATCCAAGTTGAGAGAGATAAATTGAACAAGTACGGCCG
CCCCCTATTGGGATGCACTATTAAACCAAAATTGGGGTTATCCGCTAAAAACTATGGTCG
AGCATGTTATGAATGTCTTCGTGGTGGACTTGATTTTACCAAAGATGATGAAAACGTGAA
CTCCCAGCCGTTTATGCGTTGGAGAGACCGTTTCCTATTTTGTGCCGAAGCTATTTATAA
AGCACAAGCCGAAACAGGCGAAATCAAAGGTCATTACTTGAATGCTACTGCGGCTACATG
TGAAGAAATGATAAAAAGGGCTGTATTTGCCAGAGAATTGGGAGCTCCTATCGTAATGCA
TGACTACTTAACAGGGGGATTCACTGCAAATACTAGCTTGGCTCATTATTGCCGAGATAA
TGGTCTACTTCTTCACATCCACCGTGCAATGCACGCAGTTATTGATAGACAGAAGAATCA
TGGTATGCACTTCCGTGTACTAGCTAAAGCATTACGTCTGTCTGGTGGAGATCATATTCA
TTCTGGTACCGTAGTAGGTAAGCTTGAAGGAGAAAGAGATATTACTTTAGGCTTTGTTGA
TTTACTACGTGATGATTATACTGAAAAAGACCGAAGTCGTGGTATTTATTTTACTCAATC
TTGGGTTTCCACACCGGGTGTTCTGCCCGTTGCTTCGGGAGGTATTCACGTTTGGCATAT
GCCTGCGCTAACCGAGATCTTTGGGGATGATTCTGTACTACAGTTTGGTGGAGGAACTTT
AGGACACCCTTGGGGGAATGCTCCGGGTGCTGTAGCGAATCGAGTAGCTCTAGAAGCATG
TGTACAAGCTCGTAATGAGGGACGTGATCTTGCTCGCGAGGGTAATACAATTATTCGTGA
GGCTAGCAAATGGAGTCCTGAACTAGCTGCTGCTTGTGAGATATGGAAGGAAATCAAATT
TGAATTCCCAGCAATGGATACCGTCTAG
>Chionodoxa_LILI
TAAAGCAGGTGTTGGATTTAAAGCTGGTGTTAAAGATTACAGATTGACTTATTATACTCC
TGAGTACGAAACCAAAGATACTGATATTTTGGCAGCATTCCGAGTAACTCCTCAACCTGG
AGTTCCCGCTGAAGAAGCAGGGGCTGCGGTAGCTGCCGAATCTTCTACTGGTACATGGAC
AACTGTGTGGACCGACGGACTTACCAGTCTTGATCGTTACAAAGGACGATGCTACCACAT
TGAGGCCGTTGTTGGGGAAGAAAATCAATTTATTGCTTATGTAGCTTATCCTTTAGACCT
TTTTGAAGAAGGTTCTGTTACTAACATGTTTACTTCCATTGTGGGTAATGTATTTGGTTT
CAAAGCCCTACGAGCTCTACGTCTGGAGGATTTGCGAATTCCTCCTGCTTATTCCAAAAC
TTTCCAAGGCCCGCCCCACGGCATCCAAGTTGAAAGAGATAAATTGAACAAGTACGGTCG
TCCCCTATTGGGATGTACTATTAAACCAAAATTGGGATTATCCGCAAAAAACTACGGCAG
AGCGGTTTATGAGTGTCTGCGCGGTGGGCTTGATTTTACCAAGGATGATGAAAACGTGAA
CTCACAACCTTTTATGCGTTGGAGAGACCGTTTCTTATTTTGTGCTGAAGCAATTTATAA
AGCACAAGCCGAAACAGGTGAAATTAAAGGACATTACTTGAATGCAACTGCAGGTACATG
TGAAGAAATGATGAAAAGGGCCATATTTGCCAGAGAACTGGGAGTTCCTATCGTAATGCA
TGACTACTTAACTGGGGGATTCACTGCAAATACTAGTTTGGCTCATTATTGCCGTGATAA
CGGTCTACTTCTTCACATCCACCGCGCAATGCATGCAGTTATTGATAGACAGAAAAATCA
TGGTATGCATTTTCGTGTACTAGCTAAAGCATTACGTATGTCTGGTGGAGATCATATTCA
CGCTGGTACAGTAGTAGGTAAACTGGAAGGGGAACGTGAGATGACTTTAGGTTTTGTTGA
TTTATTACGTGATGATTTTATTGAAAAAGACCGAAGTCGCGGTATTTTTTTCACTCAAGA
TTGGGTTTCTATGCCAGGTGTTATTCCCGTGGCTTCAGGGGGTATTCATGTTTGGCATAT
GCCTGCCCTAACCGAAATCTTTGGAGATGATTCCGTACTACAGTTCGGTGGAGGAACTTT
AGGACACCCTTGGGGAAATGCACCTGGTGCAGTAGCTAATCGAGTAGCTTTAGAAGCGTG
TGTACAAGCTCGTAATGAGGGGCGTGATCTTGCTCGTGAAGGTAATGAGATTATCCGCGA
A???????????????????????????????????????????????????????????
????????????????????????????
>Choisya_RUTACEA
TAAAGCCAGTGTTGGATTCAAAGCCGGTGTTAAAGATTATAAATTGACTTATTATACTCC
TGACTATGTAACCAAAGATACTGATATCTTGGCAGCATTCCGAGTAACTCCTCAACCCGG
AGTTCCACCCGAGGAAGCGGGGGCTGCGGTAGCTGCGGAATCTTCTACTGGTACATGGAC
AACTGTGTGGACCGATGGGCTTACCAGCCTTGATCGTTACAAAGGGCGATGCTACAACAT
TGAGCCCGTTGCTGGAGAAGAAAATCAATATATATGTTATGTAGCTTACCCGTTAGACCT
TTTTGAAGAAGGTTCTGTTACTAACATGTTTACTTCCATTGTGGGTAATGTATTTGGTTT
CAAAGCCCTGCGCGCTCTACGTCTAGAGGATCTACGAATCCCTCCCGCATATTCTAAAAC
TTTCCAAGGCCCGCCTCACGGCATCCAAGTTGAGAGAGATAAATTGAACAAGTATGGACG
CCCCCTGTTGGGATGTACTATTAAACCAAAATTGGGGTTATCCGCTAAGAATTACGGTAG
GGCAGTTTATGAATGTCTACGCGGTGGACTTGACTTTACCAAAGATGATGAGAACGTGAA
CTCCCAACCATTTATGCGTTGGAGGGACCGTTTCTTATTTTGTGCGGAAGCTCTTTTTAA
AGCGCAAGCTGAAACCGGTGAAATCAAAGGTCATTACTTGAATGCTACTGCAGGGACATG
TGAAGAAATGATAAAAAGGGCTGTCTTTGCCAGAGAGTTGGGAGTTCCTATCGTAATGCA
TGACTACTTAACAGGGGGATTCACCGCAAATACTAGCTTGGCTCATTATTGCCGAGATAA
TGGTCTACTTCTTCACATCCACCGCGCAATGCATGCAGTTATTGATAGACAGAAGAATCA
TGGTATACACTTTCGTGTACTAGCTAAAGCTTTACGTATGTCTGGTGGAGATCATATTCA
CTCTGGTACAGTAGTAGGTAAACTTGAAGGGGAAAGAGACATAACTTTGGGATTTGTTGA
TTTACTACGTGATGATTTTATTGAAAAAGATCGAAGCCGCGGTATTTATTTCACTCAAGA
TTGGGTCTCTCTACCAGGTGTTCTGCCCGTGGCTTCCGGGGGTATTCACGTTTGGCATAT
GCCTGCTTTGACCGAGATCTTTGGAGATGATTCCGTACTACAATTTGGTGGAGGAACTTT
AGGACACCCTTGGGGAAATGCACCCGGCGCCGTAGCTAATCGAGTAGCTCTAGAAGCATG
TGTACAAGCTCGTAATGAAGGACGCGATCTTGCTCGCGAAGGTAATGAAATTATCCGGGC
GGCTAGCAAATGGAGTCCTGAACTGGCTGCTGCTTGTGAAGTATGGAAGGAGATCAAATT
TGAATTCGAAGCAATGGATACTTTGTAA
>Chrysanthemum_A
TAAAGCAAGTGTTGGATTCAAAGCTGGGGTTAAAGATTATAAATTGACTTATTATACTCC
TGACTATGAAACCAAGGATACTGATATCTTAGCAGCATTTCGAGTAACTCCTCAACCTGG
AGTTCCGCCTGAAGAAGCAGGGGCCGCTGTAGCTGCCGAATCTTCTACTGGTACCTGGAC
AACTGTATGGACCGATGGACTTACGAGCCTTGATCGTTACAAAGGGCGATGCTATGGAAT
TGAGCCTGTTCCTGGAGAAGAGAATCAATATATTGCTTATGTAGCTTACCCATTAGACCT
TTTTGAAGAAGGTTCTGTTACTAACATGTTTACTTCCATTGTAGGTAACGTATTTGGTTT
CAAAGCCCTGCGTGCTCTACGTCTGGAAGATTTGCGAATTCCTAAAGCGTATGTTAAAAC
TTTCCAAGGTCCGCCTCACGGTATCCAAGTTGAAAGAGATAAATTGAACAAGTATGGTCG
TCCTCTGTTGGGATGTACTATTAAACCTAAATTGGGGTTATCCGCTAAAAACTACGGTAG
AGCTGTTTATGAATGTCTTCGTGGTGGCCTTGATTTTACTAAAGATGATGAGAACGTGAA
CTCCCAACCATTTATGCGTTGGAGAGACCGTTTCTTATTTTGTGCCGAAGCTATTTATAA
ATCACAAGCTGAAACAGGTGAAATCAAAGGGCATTACTTGAATGCTACTGCGGGTACATG
TGAAGAAATGATGAAAAGGGCTGTATTTGCCAGAGAATTGGGAGTTCCTATCGTAATGCA
TGACTACCTAACAGGGGGATTCACTGCAAATACTAGCTTGGCTCATTATTGCCGAGATAA
TGGTCTACTTCTTCACATCCACCGCGCAATGCATGCAGTTATTGATAGACAGAAGAACCA
TGGTATACACTTCCGTGTACTAGCTAAAGCGTTACGTATGTCTGGTGGAGATCATATCCA
TTCTGGTACCGTAGTAGGTAAACTTGAAGGGGAAAGAGAGATCACTTTGGGCTTTGTTGA
TTTACTACGTGATGATTTTATTGAAAAAGATAGAAGTCGCGGTATTTATTTCACCCAAGA
TTGGGTGTCTCTACCAGGTGTTCTGCCGGTAGCTTCGGGCGGTATTCACGTTTGGCATAT
GCCTGCTCTGACCGAGATCTTTGGGGATGATTCCGTACTACAGTTCGGTGGCGGAACTTT
AGGCCACCCTTGGGGAAATGCACCTGGTGCCGTAGCTAACCGAGTAGCTCTAGAAGCATG
TGTACAAGCTCGTAATGAGGGACGCGATCTTGCTACCGAGGGTAATGAAATTATCCGCGA
AGCAACCAAATGGAGTCCTGAACTAGCTGCTGCTTGTGAAGTATGGAAGGAGATCAAATT
TGAATTCCAAGCAATGGATACTTTGGAT
>Chrysosplenium_
TAAAGCAGGTGTTGGATTCAAAGCTGGTGTTAAAGATTACAAATTGACTTATTATACTCC
TGATTATGAAACCAAAGATACTGATATCTTGGCAGCATTCCGAGTAACTCCTCAACCGGG
AGTTCCACCCGAGGAAGCGGGGGCAGCGGTAGCTGCGGAATCTTCTACTGGTACATGGAC
AACCGTGTGGACCGATGGACTTACCAGCCTTGATCGTTACAAAGGACGATGCTATCACAT
CGAGCCCGTTGCTGGAGAAGAAACTCAATTTATTGCTTATGTAGCTTATCCCTTAGACCT
TTTTGAAGAAGGTTCTGTTACTAATATGTTTACTTCCATTGTGGGTAATGTATTTGGGTT
CAAAGCCCTGCGCGCTCTACGTCTAGAGGATCTACGAATCCCTGCTGCTTATGCTAAAAC
TTTTCAAGGCCCGCCTCATGGCATCCAAGTTGAGAGAGATAAATTGAACAAGTATGGTCG
TCCCCTACTGGGATGTACTATTAAACCTAAATTGGGGTTATCCGCTAAGAACTACGGTAG
AGCAGTTTATGAATGTCTCCGTGGTGGACTTGATTTTACCAAAGATGATGAAAACGTGAA
CTCCCAACCATTTATGCGTTGGAGAGACCGTTTCTTATTTTGTGCCGAAGCACTTTATAA
GGCACAAGCTGAAACAGGTGAAATCAAAGGACATTACTTGAATGCTACTGCGGGTACATG
TGAAGAAATGATAAAAAGGGCAGTATTTGCCAGAGAATTGGGAGTTCCTATCGTAATGCA
CGATTACTTAACAGGAGGATTCACTGCAAATACTAGCTTATCTTATTATTGCCGAGATAA
TGGCCTACTTCTTCACATCCATCGTGCAATGCATGCAGTTATTGATAGACAGAAGAATCA
TGGTATACACTTTCGTGTACTAGCTAAAGCGTTACGTATGTCTGGTGGAGATCATATTCA
CTCTGGTACCGTAGTAGGTAAACTTGAAGGGGAAAGAGAAATTACTTTGGGCTTTGTTGA
TTTACTACGCGATGATTTGATTGAAAAAGACCGAAGTCGCGGTATTTATTTTACTCAAGA
TTGGGTCTCTCTACCAGGTGTTCTGCCCGTGGCTTCAGGGGGTATTCACGTTTGGCATAT
GCCTGCTTTGACCGAGATCTTTGGAGATGATTCCGTACTACAGTTCGGTGGAGGAACTTT
AGGACACCCTTGGGGAAATGCGCCGGGTGCTGTAGCTAATCGAGTTGCTCTAGAAGCATG
TGTACAAGCTCGTAATGAGGGACGCGATCTTGCTCGTGAGGGTAATGAAATTATCCGTGA
AGCTTGCAAATGGAGTCCTGAACTAGCTGCTGCTTGTGAAGTATGGAAGGAAATCAAATT
TGAATTCGAGGCAATGGATACTTTGTAA
>Cicerbita_ASTER
TAAAGCAAGTGTTGGATTCAAAGCTGGTGTTAAAGATTATAAATTGCCTTATTATACTCC
TGAGTATGAAACCAAGGATRCTGATATTTTGGCAGCATTTCGAGTAACTCCTCAACCTGG
AGTTCCGCCTGAAGAAGCAGGGGCCGCAGTAGCTGCCGAATCTTCTACTGGTACATGGAC
AACTGTGTGGWCCGATGGACTTACAAKCCTTGATCGTTACAAAGGGCGATGCTATGGAAT
CGAGCCTGTTCCTGGAGAAGAAAATCAATATATTGCTTATGTAGCTTACCCATTAGACCT
TTTTGAAGAAGGTTCTGTTACTAACATGTTTACTTCCATTGTAGGTAATGTATTTGGGTT
CAAAGCCCTGCGTGCTMTACGTCTGGAAGATTTGCGAATCCCTACTGCGTATGTTAAAAC
TTTCCAAGGTCCGCCTCACGGCATCCAAGTTGAGAGAGATAAATTGAACAAGTATGGTCG
TCCCCTGTTGGGATGTACTATTAAACCTAAATTGGGGTTATCCGCTAAAAACTACGGTAG
AGCTGTTTATGAATGTCTTCGTGGTGGCCTTGATTTTACTAAAGATGATGAGAACGTGAA
CTCCCAACCATTTATGCGTTGGAGAGACCGTTTCTTATTTTGTGCCGAAGCTATTTTTAA
ATCACAAGCTGAAACAGGTGAAATCAAAGGGCATTACTTGAATGCTACTGCGGGTACATG
CGAAGAAATGATGAAAAGGGCTATATTTGCCAGAGAATTGGGAGTTCCTATCGTAATGCA
TGACTACCTAACAGGGGGATTCACTGCAAATACTAGCTTGGCTCATTATTGCCGAGATAA
TGGTCTACTTCTTCACATCCACCGCGCAATGCATGCAGTTATTGATAGACAGAAGAATCA
TGGTATACACTTTCGTGTACTAGCTAAAGCGTTACGTATGTCTGGTGGAGATCATATTCA
TTCCGGTACCGTAGTAGGTAAACTTGAAGGGGAAAGAGAAATCACTTTGGGCTTTGTTGA
TTTACTGCGTGATGATTTTATTGAAAAAGATAGAAGTCGCGGTATTTATTTCACCCAAGA
TTGGGTCTCTCTACCAGGTGTTCTGCCTGTAGCTTCGGGCGGTATTCACGTTTGGCATAT
GCCTGCTCTGACCGAGATCTTTGGAGATGATTCCGTACTACAGTTCGGTGGAGGAACTTT
AGGGCACCCTTGGGGAAATGCACCTGGTGCCGTAGCTAATCGAGTAGCTCTAGAAGCATG
TGTACAAGCTCGTAATGAGGGACGCGATCTTGCTACTGAGGGTAATGAAATTATCCGTGA
GGCTACCAAATGGAGTCCTGAACTARCTGCTGCTTGTGAAGTATGGAAGGAGATTTAAAT
TGAGTTTCAG??????????????????
>Cichorium_ASTER
TAAAGCAAGTGTTGGATTCAAAGCTGGTGTTAAAGATTATAAATTGACTTATTATACTCC
TGAATATGAAACCAAGGATACTGATATTTTGGCAGCATTTCGAGTAACTCCTCAACCTGG
AGTTCCGCCTGAAGAAGCAGGGGCCGCAGTAGCTGCCGAATCTTCTACTGGTACATGGAC
AACTGTGTGGACCGATGGACTTACGAGCCTTGATCGTTACAAAGGGCGCTGCTATGGAAT
CGAGCCTGTTCCTGGAGAAGAAAATCAATATATTGCTTATGTAGCTTACCCATTAGACCT
TTTTGAAGAAGGTTCTGTTACTAACATGTTTACTTCCATTGTAGGTAATGTATTTGGGTT
CAAAGCCCTGCGTGCTCTACGTCTGGAAGATTTGCGAATCCCTACTGCGTATGTTAAAAC
TTTCCAAGGTCCGCCTCACGGCATCCAAGTTGAAAGAGATAAATTGAACAAGTATGGTCG
TCCCCTGTTGGGATGTACTATTAAACCTAAATTGGGGTTATCCGCTAAAAACTACGGTAG
AGCTGTTTATGAATGTCTTCGTGGTGGCCTTGATTTTACTAAAGATGATGAGAACGTGAA
CTCCCAACCATTTATGCGTTGGAGAGACCGTTTCTTATTTTGTGCCGAAGCTATTTTTAA
ATCACAAGCTGAAACAGGTGAAATCAAAGGGCATTACTTGAATGCTACTGCGGGTACATG
CGAAGAAATGATGAAAAGGGCTATATTTGCCAGAGAATTGGGAGTTCCTATCGTAATGCA
TGACTACCTAACAGGGGGGTTCACTGCAAATACTAGCTTGGCTCATTATTGCCGAGATAA
TGGCCTACTTCTTCACATCCACCGCGCAATGCATGCAGTTATTGATAGACAGAAGAATCA
TGGTATACACTTTCGTGTACTAGCTAAAGCGTTACGTATGTCTGGTGGAGATCATATTCA
TTCCGGTACCGTAGTAGGTAAACTTGAAGGGGAAAGAGAAATCACTTTGGGCTTTGTTGA
TTTACTGCGTGATGATTTTATTGAAAAAGATAGAAGTCGCGGTATTTATTTCACCCAAGA
TTGGGTCTCTCTACCAGGTGTTCTACCTGTAGCTTCGGGCGGTATTCACGTTTGGCATAT
GCCTGCTCTGACCGAGATCTTTGGGGATGATTCCGTACTACAGTTCGGTGGAGGAACTTT
AGGGCACCCTTGGGGAAATGCACCCGGTGCCGTAGCTAACCGAGTAGCTCTAGAAGCATG
TGTACAAGCTCGTAATGAGGGACGCGACCTTGCTACTGAGGGTAATGAAATTATCCGTGA
GGCTGCCAAATGGAGTCCTGAACTAGCTGCTGCTTGTGAAGTATGGAAGGAGATCAAATT
TGAGTTTCAGGCAATGGATACTTTGGAT
>Circaea_ONAGRAC
??????????GTTGGATTCAAGGCCGGTGTTAAAGATTATAAACTGACTTATTATACTCC
TGAATATGAAACCAAAGATACTGATATCTTGGCAGCATTCCGAGTAACTCCTCAACCTGG
AGTTCCGCCTGAGGAAGCAGGAGCTGCAGTAGCTGCCGAATCTTCTACTGGTACCTGGAC
AACTGTGTGGACCGATGGGCTTACCAGCCTTGATCGTTATAAAGGAAGATGCTACCACAT
CGAGCCTGTTGCTGGAGAAGAAAATCAGTATATATGTTATGTAGCTTACCCTTTAGACCT
TTTTGAAGAAGGTTCTGTTACTAATATGTTTACTTCCATTGTGGGTAATGTATTTGGGTT
CAAAGCCCTGCGTGCTCTACGTCTGGAGGATCTGAGAATCCCTACTGCATATGTTAAAAC
TTTCCAAGGCCCGCCTCATGGGATCCAAGTTGAGAGAGATAAGTTAAACAAGTATGGACG
TCCCCTATTGGGATGTACTATTAAACCGAAATTAGGGTTATCTGCTAAGAACTATGGTAG
AGCCGTTTATGAATGTCTTCGTGGTGGACTTGATTTTACAAAGGATGATGAAAACGTCAA
CTCACAACCATTTATGCGTTGGAGAGACCGTTTCGTATTTTGTGCCGAAGCAATTTATAA
AGCACAGGCTGAAACTGGTGAAATCAAAGGGCATTACTTGAATGCTACTGCGGGTACATG
CGAAGAAATGATGAAAAGGGCTGCATTTGCCAGAGAATTGGGAGTTCCTATCGTAATGCA
TGACTACTTAACAGGAGGATTCACTGCAAATACTACCTTGGCTCATTATTGCCGAGATAA
TGGTCTACTTCTTCACATCCACCGTGCAATGCATGCAGTTATTGATAGACAGAAAAATCA
TGGTATGCACTTTCGTGTACTAGCTAAAGCCTTACGTATGTCTGGCGGAGATCATATTCA
CGCAGGTACCGTAGTAGGTAAACTTGAAGGAGAAAGAGAGATTACTTTAGGCTTTGTTGA
TTTACTACGTGATGATTTTATTGAAAAAGATCGAAGCCGCGGTATTTATTTCACTCAAGA
TTGGGTCTCGCTACCAGGTGTTTTGCCGGTGGCTTCCGGGGGTATTCACGTTTGGCATAT
GCCTGCTCTGACCGAGATCTTTGGAGATGATTCCGTACTACAATTCGGTGGCGGAACTTT
AGGACACCCTTGGGGAAATGCGCCAGGTGCTGTAGCTAATCGAGTAGCTCTCGAAGCATG
CGTAAAAGGTCGTAATGAGGGACGTGATCTTGCTCGTGAAGGTAATGAAATTATACGCGA
GGCTTGCAAATGGAGTCCGGAACTA???????????????????????????????????
????????????????????????????
>Cirsium_ASTERAC
TAAAACAAGTGTTGGATTCAAAGCTGGTGTTAAAGATTATAAATTGACTTATTATACTCC
TGACTATGAAACCAAGGATACTGATATCTTGGCAGCATTTCGAGTAACTCCTCAACCTGG
AGTTCCGCCTGAAGAAGCAGGGGCCGCAGTAGCTGCCGAATCTTCTACTGGTACATGGAC
AACTGTGTGGACCGATGGACTTACGAGCCTTGATCGTTACAAAGGGCGATGCTATGGAAT
CGAGCCTGTTCCTGGAGAAGAAAGTCAATTTATTGCTTATGTAGCTTACCCATTAGACCT
TTTTGAAGAAGGTTCTGTTACTAACATGTTTACTTCCATTGTAGGTAATGTATTTGGGTT
CAAAGCCCTGCGTGCTCTACGTCTGGAAGATTTGCGAATCCCTACTGCGTATGTTAAAAC
TTTCCAAGGTCCGCCTCACGGCATCCAAGTTGAGAGAGATAAATTGAACAAGTATGGTCG
TCCCCTGTTGGGATGTACTATTAAACCTAAATTGGGGTTATCCGCTAAAAACTATGGTAG
AGCTGTTTATGAATGTCTTCGTGGTGGCCTTGATTTTACTAAAGATGATGAGAACGTGAA
CTCCCAACCATTTATGCGTTGGAGAGACCGTTTCTTATTTTGTGCCGAAGCTCTTTATAA
AGCACAAGCTGAAACAGGTGAAATCAAAGGGCATTACTTGAATGCTACTGCGGGTACATG
CGAAGAAATGATGAAAAGGGCTATATTTGCCAGAGAATTGGGAGTTCCTATCGTAATGCA
TGACTACCTAACAGGGGGATTCACTGCAAATACTAGCTTGGCTCATTATTGCCGAGATAA
TGGCCTACTTCTTCACATTCACCGCGCAATGCATGCAGTTATTGATAGACAGAAGAATCA
TGGTATCCACTTTCGTGTACTAGCTAAAGCGTTACGTATGTCCGGTGGAGATCATATTCA
TTCCGGTACCGTAGTAGGTAAACTTGAAGGGGAAAGAGATATCACTTTGGGCTTTGTTGA
TTTACTGCGTGATGATTTTATTGAAAAAGATCGAAGTCGCGGTATTTATTTCACCCAAGA
TTGGGTCTCTCTACCAGGTGTTCTACCCGTAGCTTCGGGGGGTATTCACGTTTGGCATAT
GCCTGCTCTGACCGAAATCTTTGGGGATGATTCCGTACTACAGTTCGGTGGCGGAACTTT
AGGGCACCCTTGGGGAAATGCACCCGGTGCCGTAGCTAATCGAGTAGCTCTAGAAGCATG
TGTACAAGCTCGTAATGAGGGACGCGATCTTGCTAAGGAGGGTAATGACATTATCCGTGA
GGCTACCAAATGGAGTCCTGAACTAGCTGCTGCTTGTGAAGTATGGAAGGAGATCAAATT
TGAGTTTGAGGCAATGGATACTATTTGA
>Claytonia_PORTU
TAAAGCAAGTGTTGGATTTAAAGCTGGTGTTAAAGATTACAAATTGACTTATTATACTCC
TGAATATCAAACCCTGGATACTGATATCTTGGCAGCATTCCGAGTAAGCCCTCAACCTGG
GGTTCCGCCAGAAGAAGCAGGGGCTGCAGTCGCTGCCGAATCTTCTACTGGTACATGGAC
AACTGTATGGACCGACGGACTTACCAGTCTTGATCGTTACAAAGGACGATGCTACCACAT
CGATGCCGTTCCTGGAGAAGACAATCAATATATTTGTTATGTAGCTTACCCCTTAGACCT
TTTTGAAGAAGGTTCTGTTACTAATATGTTTACTTCCATTGTGGGTAATGTATTTGGGTT
CAAAGCACTGCGTGCTCTACGTTTGGAAGATTTGCGAATCCCTGTTGCTTATATAAAAAC
TTTCCAAGGCCCGCCTCACGGTATCCAAGTTGAAAGAGATAAATTGAACAAGTATGGGCG
TCCTCTACTAGGATGCACTATTAAACCGAAATTGGGGTTATCTGCTAAAAACTATGGTCG
AGCGGTTTATGAATGTCTTCGCGGTGGACTTGATTTTACCAAAGATGATGAAAACGTGAA
CTCCCAACCATTTATGCGTTGGAGAGATCGTTTCTTATTTTGTGCCGAAGCACTTTATAA
AGCACAGGCCGAAACAGGTGAAATCAAAGGGCATTACTTGAATGCTACCGCAGGTACATG
CGAAGACATGATGAAAAGGGCTGTATTTGCCAGAGAATTGGGAGTTCCTATCGTAATGCA
TGACTACATAACAGGCGGATTCACTGCAAATACTAGCTTATCTCATTATTGCCGAGATAA
TGGTCTACTTCTTCACATCCACCGTGCAATGCATGCAGTTATTGATAGACAGAAGAATCA
TGGTATGCACTTCCGTGTACTAGCTAAAGCGTTACGTCTGTCTGGTGGAGATCATATTCA
TGCTGGTACCGTAGTAGGTAAGCTTGAAGGGGAAAGAGAGATCACTTTAGGCTTTGTTGA
TTTACTACGTGATGATTATACTGAAATAGACGCGGATCGCGGTATTTATTTCACTCAATC
CTGGGTTTCCACACCAGGTGTTCTGCCCGTTGCTTCGGGAGGTATTCACGTTTGGCATAT
GCCCGCTCTAACCGAGATCTTTGGGGATGATTCCGTCCTACAGTTCGGTGGAGGAACTTT
AGGACACCCTTGGGGGAATGCACCGGGTGCTGTAGCGAATCGAGTTGCTCTAGAAGCATG
TGTACAAGCTCGTAATGAGGGGCGTGATCTTGCTCGCGAGGGTAATACAATTATTCGCGA
GGCTTGCAAATGGAGTCCTGAACTAGCTGCTGCTTGTGAGGTATGGAAGGAAATCAAATT
TGAGTTCCCAGCAATGGATACTTTGGAT
>Clematis_RANUNC
TAAAGCAAGTGTTGGCTTCAAAGCAGGTGTTAAAGAGTACAAATTGAATTATTATACTCC
TGAATATGAACCCAAAGATACTGATACCTTGGCGGCATTCCGAGTAACTCCTCAACCTGG
AGTTCCACCTGAAGAAGCAGGGGCTGCTGTAGCTGCCGAATCTTCTACGGGTACATGGAC
AACTGTGTGGACCGATGGACTTACCAGCCTTGATCGTTACAAAGGACGATGCTACCATAT
CGAGCCCGTTGCTGGAGAAGAAAATCAATATATTTGTTATGTAGCCTACCCTTTAGACCT
TTTTGAAGAAGGTTCTGTTACTAACATGTTTACTTCTATTGTGGGTAATGTATTTGGGTT
CAAAGCGTTACGCGCTCTACGTCTGGAAGATCTGCGAGTTCCTGTTGCTTATATTAAAAC
TTTCCAAGGCCCGCCTCATGGCATCCAAGTTGAGAGAGATAAATTGAACAAGTATGGTCG
TCCCCTATTGGGATGTACTATTAAACCAAAATTGGGCTTATCTGCTAAGAACTATGGTAG
AGCAGTTTATGAATGTCTCCGTGGTGGACTTGATTTTACCAAGGATGATGAGAACGTGAA
CTCCCAACCCTTTATGCGTTGGAGAGACCGTTTCCTATTTTGTGCTGAAGCAATTTATAA
AGCACAAGCCGAAACAGGTGAAATCAAAGGGCATTACTTGAATGCTACTGCGGGTACATG
CGAAGAAATGATAAAAAGAGCTGTATTTGCCAGAGAATTGGGAGCACCCATCGTAATGCA
CGACTACCTAACGGGGGGATTCACCGCAAATACCAGCTTGGCTCATTATTGCCGGGATAA
TGGTTTACTTCTTCACATCCACCGCGCAATGCATGCAGTTATTGATAGACAGAAGAATCA
TGGTATGCATTTCCGTGTATTAGCTAAAGCGTTACGTATGTCAGGTGGAGATCATATTCA
CGCCGGTACCGTAGTAGGTAAACTGGAAGGGGAAAGAGAGATCACCCTGGGCTTTGTTGA
TTTACTACGTGATGATTTTATTGAAAAAGACCGAAGTCGCGGTATTTACTTCACTCAAGA
TTGGGTCTCTCTACCAGGCGTTTTGCCCGTTGCTTCGGGGGGTATTCACGTTTGGCATAT
GCCTGCTCTAACCGAGATCTTTGGGGATGATTCCGTACTACAGTTCGGCGGAGGAACTTT
AGGACACCCTTGGGGAAATGCACCAGGTGCCGTAGCTAATCGAGTCGCCCTAGAAGCCTG
TGTACAAGCTCGTAATGAGGGACGTGATCTTGCTCGTGAAGGTAATGAAATTATCCGTGA
GGCTTGCAAATGGAGCCTTGAACTTGCCGCTGCTTGTGAGGTATGGAAAGAGATCAAATT
CGAATTTCAAGCAATGGATACTTTGTAA
>Clinopodium_LAM
TAAAGCAAGTGTTGGGTTCAAAGCGGGTGTTAAAGAGTACAAATTGACTTATTATACTCC
TCAATACGAAACCAAAGATACTGATATCTTGGCAGCATTCCGAGTAACTCCTCAACCCGG
AGTTCCGCCTGAAGAAGCAGGGGCCGCGGTAGCTGCCGAATCTTCTACTGGTACATGGAC
AACTGTGTGGACCGATGGACTTACCAGCCTTGATCGTTACAAAGGGCGATGCTACCACAT
TGAGCCCGTTCCTGGAGAAAAAGATCAATATATCTGTTATGTAGCTTACCCTTTAGACCT
TTTTGAAGAAGGTTCTGTTACTAACATGTTTACTTCCATTGTAGGAAATGTATTTGGATT
CAAAGCCCTACGTGCTCTACGTCTGGAAGATCTGCGAATTCCTGTTGCTTATGTTAAAAC
TTTCCAAGGCCCGCCTCATGGGATCCAAGTTGAGAGAGATAAATTGAACAAGTATGGTCG
TCCTCTGCTGGGATGTACTATTAAACCTAAATTGGGGTTATCTGCTAAAAACTACGGTAG
AGCGGTTTATGAATGTCTTCGCGGTGGACTTGATTTTACCAAAGATGATGAGAACGTGAA
CTCCCAGCCATTTATGCGTTGGAGAGACCGCTTCTTATTTTGTGCCGAAGCACTTTATAA
AGCACAGGCTGAAACAGGTGAAATCAAAGGGCATTACTTGAATGCTACTGCGGGTACATG
CGAAGAGATGATGAAAAGAGCTATATTTGCTAGAGAATTGGGAGTTCCTATCGTAATGCA
TGACTACTTAACAGGAGGATTCACCGCAAATACCACTTTGGCTCATTATTGCCGAGATAA
TGGCTTACTTCTTCACATTCACCGTGCAATGCATGCAGTTATTGATAGACAGAAGAATCA
CGGTATGCACTTCCGTGTACTAGCTAAAGCGTTACGTCTGTCCGGTGGAGATCATATTCA
CTCTGGTACCGTAGTAGGTAAACTTGAAGGAGAGAGAGACATTACTTTAGGTTTTGTTGA
TTTACTGCGTGATGATTTTATTGAAAAAGACCGAAGTCGCGGTATTTATTTCACTCAAGA
TTGGGTCTCCCTGCCGGGTGTTATTCCTGTGGCTTCAGGGGGTATTCACGTTTGGCATAT
GCCTGCTCTGACCGAGATCTTTGGAGACGATTCCGTACTACAGTTCGGGGGAGGAACTTT
AGGACACCCTTGGGGTAATGCGCCAGGTGCCGTAGCTAACCGAGTAGCTGTAGAAGCGTG
TGTAAAAGCTCGTAACGAAGGACGTGATCTTGCTGCTGAGGGTAATGCAATTATCCGTGA
AGCTTGCAAATGGAGTCCTGAACTAGCTGCCGCTTGTGAGGTATGGAAAGAAATCAAGTT
TGAGTTTAAAGCAGTGGATACTTTGGAT
>Colutea_FABACEA
TAAAGCAAGTGGCGGGTTCAAAGCTGGTGTTAAAGATTATAAATTGACTTATTATACTCC
TGACTATGAAACCAAAGATACTGATATCTTGGCAGCATTCCGAGTAACTCCTCAACCTGG
AGTTCCGCCCGAAGAAGCAGGTGCTGCGGTAGCTGCTGAATCTTCCACTGGAACATGGAC
AACTGTGTGGACCGATGGGCTTACCAGTCTTGATCGTTATAAAGGACGATGCTACCACAT
CGAGCCCGTTCCTGGAGAAGAAAGTCAATTTATTGCTTATGTAGCTTATCCCTTAGACCT
TTTTGAAGAAGGTTCTGTTACTAACATGTTTACCTCCATTGTTGGTAATGTATTTGGATT
CAAGGCTTTGCGCGCTCTACGTTTGGAGGATTTGCGAATCCCTACTGCTTATATTAAAAC
TTTCCAAGGTCCGCCTCACGGAATCCAAGTTGAGAGAGATAAATTGAACAAGTATGGACG
TCCCCTATTGGGATGTACCATTAAACCTAAGTTGGGGTTATCCGCTAAGAATTACGGTAG
AGCTGTTTATGAATGTCTCCGCGGAGGACTTGATTTTACCAAAGATGATGAAAATGTGAA
CTCCCAACCATTTATGCGTTGGAGAGACCGTTTCTTATTTTGTGCCGAAGCAATTTATAA
AGCACAGGCCGAAACTGGTGAAATCAAAGGACATTATTTGAATGCTACCGCGGGTACATG
TGAAGAAATGATGAAAAGGGCTATATTTGCCAGAGAATTGGGTGCTCCTATCGTCATGCA
TGACTACTTAACAGGGGGATTCACTGCAAATACTAGCTTGGCTCACTATTGCCGGGATAA
TGGTCTACTTCTTCATATCCACCGTGCAATGCATGCAGTTATCGATAGACAGAAAAATCA
TGGTATGCACTTTCGTGTATTAGCTAAAGCGTTACGTATGTCTGGCGGAGATCATATTCA
CGCCGGTACTGTAGTAGGTAAACTTGAAGGAGAAAGGGAGATTACTTTAGGTTTTGTTGA
TTTACTACGTGATGATTTTGTTGAAAAAGATCGCAGTCGCGGTATTTATTTCACTCAGGA
TTGGGTTTCTTTACCTGGTGTTTTGCCTGTTGCTTCCGGGGGTATTCACGTTTGGCATAT
GCCCGCTCTGACCGAGATCTTTGGAGATGATTCCGTACTCCAATTCGGTGGAGGAACTTT
AGGACACCCTTGGGGAAATGCACCAGGTGCCGTAGCTAATCGAGTAGCTCTTGAAGCATG
TGTACAAGCTCGGAATGAGGGACGTGATCTTGCTCGTGAGGGTAATGAAATTATCCGTGA
AGCTGCAAAATGGAGTCCTGAATTAGCTGCTGCTTGTGAAGTATGGAAGGAGATCAAATT
TGAATTCCCAGCAATGGATACTTTGTAA
>Conium_APIACEAE
TAAAGCAAGTGTTGGATTCAAAGCTGGGGTTAAAGATTACAAATTGACTTATTATACTCC
TGAATATGAAACCAAAGATACTGATATCTTGGCAGCATTCCGAGTAAGTCCTCAACCTGG
AGTTCCACCTGAAGAAGCGGGGGCCGCGGTAGCTGCCGAATCTTCTACTGGTACATGGAC
CACTGTGTGGACCGATGGACTTACCAGCCTTGATCGTTACAAAGGGCGCTGCTACGAAAT
CGAGCCCGTTGCTGGAGAAGAAAATCAATATATCGCTTATGTAGCTTACCCATTAGACCT
TTTTGAAGAAGGTTCTGTTACTAACATGTTTACTTCCATTGTAGGTAATGTGTTTGGGTT
CAAAGCCCTGCGCGCTCTACGTCTGGAAGATCTGCGAATCCCCGTTGCTTATGTTAAAAC
TTTCCAAGGACCGCCTCATGGCATCCAAGTTGAGAGAGATAAATTGAACAAGTACGGTCG
TCCCCTGTTGGGATGTACTATTAAACCTAAATTGGGGTTATCCGCTAAAAACTACGGTAG
AGCGGTTTATGAATGTCTCCGCGGTGGACTTGATTTTACCAAAGACGATGAGAATGTGAA
CTCCCAACCATTTATGCGTTGGAGAGATCGTTTCTTATTTTGTGCCGAAGCAATTTATAA
AGCACAGGCTGAAACTGGTGAAATCAAAGGGCATTACTTGAATGCTACTGCGGGTACATG
TGAAGAAATGATGAAAAGGGCTATATTTGCCAGAGAATTGGGAGTTCCTATCGTAATGCA
TGATTACTTAACAGGGGGATTCACTGCAAATACTAGCTTAGCCCATTATTGCCGAGATAA
TGGCCTACTTCTTCACATCCACCGCGCAATGCATGCAGTTATTGATAGACAGAAGAATCA
TGGTATACACTTCCGTGTACTAGCTAAAGCGTTACGTATGTCTGGTGGAGATCATATTCA
CTCCGGTACCGTAGTAGGTAAACTTGAAGGGGAAAGAGACATCACTCTGGGCTTTGTCGA
TTTACTGCGTGATGATTTCATTGAAAAAGATCGAAGTCGCGGTATTTATTTCACCCAAGA
TTGGGTCTCTCTACCAGGTGTTCTACCCGTTGCTTCGGGGGGTATTCACGTTTGGCATAT
GCCTGCTCTGACCGAGATCTTTGGGGATGATTCCGTACTACAGTTCGGTGGAGGAACTTT
AGGACACCCTTGGGGTAATGCACCCGGTGCCGTAGCTAATCGAGTAGCTCTAGAAGCATG
TGTACAAGCTCGTAATGAGGGGCGTGATCTTGCTAGTGAAGGGAATGAAATTATCCGTGA
GGCTACTAAATGGAGCCCCGAACTAGCTGCTGCTTGTGAAGTATGGAAGGAGATCAAATT
TGAATTTCAAGCAATGGATACTTTGTAA
>Convallaria_LIL
TAAAGCAAGTGTTGGATTTAAAGCTGGTGTTAAAGATTACAGATTGACTTATTATACTCC
TGATTACGAAACCAAAGATACTGATATCTTGGCAGCATTCCGAGTAACTCCTCAACCCGG
AGTTCCCGCTGAAGAAGCAGGGGCTGCGGTAGCTGCCGAATCCTCTACTGGTACATGGAC
AACTGTGTGGACTGATGGACTTACCAGTCTTGATCGTTACAAAGGACGATGCTACCACAT
TGAGGCCGTTGTTGGGGAAGAAAATCAATATATTTGTTATGTAGCTTATCCTTTAGACCT
TTTTGAAGAAGGTTCTGTTACTAACATGTTTACTTCCATTGTGGGTAATGTATTTGGTTT
CAAAGCCCTACGAGCTCTACGTCTGGAGGATCTGCGAATTCCCCCTGCTTATTCCAAAAC
TTTCCAAGGCCCGCCTCATGGCATCCAAGTTGAAAGAGATAAATTGAACAAGTATGGTCG
TCCCCTATTGGGATGTACTATTAAACCAAAATTGGGATTATCCGCAAAAAACTACGGTAG
AGCGGTTTATGAATGTCTACGCGGTGGACTTGATTTTACCAAGGATGATGAAAACGTGAA
CTCACAACCTTTTATGCGTTGGAGAGACCGTTTCGTATTTTGTGCTGAAGCAATTTATAA
AGCACAAGCCGAAACAGGTGAAATCAAAGGACATTACTTGAATGCAACTGCGGGTACRTG
TGAAGAAATGATGAAAAGGGCTATATTTGCCAGAGAATTGGGAGCTCCTATCGTAATGCA
TGACTACTTAACTGGGGGATTCACTGCAAATACTAGTTTGGCTCATTATTGCCGCGACAA
CGGTCTACTTCTTCACATCCATCGCGCAATGCATGCAGTTATTGATAGACAGAAAAATCA
TGGTATGCATTTTCGTGTACTAGCTAAAGCATTACGTATGTCTGGGGGAGATCATATTCA
CGCTGGTACAGTAGTAGGTAAACTGGAAGGGGAACGTGAGATGACTTTAGGTTTTGTTGA
TTTATTACGTGATGATTTTATTGAAAAAGACCGAAGTCGCGGTATTTTTTTCACTCAAGA
TTGGGTTTCTATGCCAGGCGTTATTCCCGTGGCTTCAGGGGGTATTCATGTTTGGCATAT
GCCTGCTCTAACCGAAATCTTTGGAGATGATTCCGTACTACAGTTCGGTGGAGGAACTCT
AGGACACCCTTGGGGAAACGCACCTGGTGCGGTAGCTAATCGTGTAGCTTTAGAAGCATG
TGTACAAGCTCGTAATGAGGGACGTGATCTTGCTCGTGAGGGTAATGAGATTATCCGCGA
AGCTGCCAAATGGAGCCCTGAACTAGCCGCTGCTTGTGAAGTATGGAAAGAGATCAAATT
CGAGTTCGAACCAGTGGATAAGATAGAT
>Convolvulus_CON
TAAAGCAAGTGTTGGATTCAAAGCTGGTGTAAAAGACTACAAATTGACTTATTATACTCC
TGAGTACGAAACCAAAGATACTGATATCTTGGCAGCATTCCGAGTAACTCCTCAACCCGG
AGTTCCGCCTGAAGAAGCAGGGGCCGCGGTAGCTGCGGAATCTTCTACTGGTACATGGAC
AACTGTGTGGACCGATGGACTTACCAGCCTTGATCGGTACAAGGGGCGATGCTACCGCAT
CGAGCGCGTTATTGGAGAAAAAGATCAATTTATTGCTTATGTAGCTTACCCTTTAGACCT
TTTTGAAGAAGGTTCTGTTACCAACATGTTTACTTCCATTGTGGGTAATGTATTTGGGTT
CAAAGCACTGCGCGCTCTACGTCTGGAAGATCTACGAGTCCCTCCGGCTTATGTTAAAAC
TTTCCAAGGCCCGCCTCATGGCATCCAAGTCGAGAGAGATAAATTGAACAAGTATGGTCG
TCCTCTGTTGGGATGTACTATTAAACCTAAATTGGGGTTATCTGCTAAAAACTACGGTAG
AGCGGTTTATGAATGTCTTCGCGGTGGACTTGATTTTACCAAAGATGATGAGAACGTAAA
CTCACAACCATTTATGCGTTGGAGAGACCGTTTCTTATTTTGTGCCGAAGCAATTTATAA
ATCACAGGCTGAAACAGGTGAAATCAAAGGACATTACTTGAATGCTACTGCAGGTACATG
CGAAGAAATGAACAAAAGAGCTGTATTTGCTAGAGAATTGGGAGTTCCGATTATAATGCA
TGACTACTTAACAGGGGGATTCACTGCAAATACTTCTTTGGCTCATTATTGCCGAGATAA
TGGTCTACTTCTTCACATCCACCGTGCAATGCATGCAGTTATTGATAGACAGAAGAATCA
CGGTATGCACTTCCGTGTACTAGCTAAAGCGTTACGTCTGTCTGGTGGAGATCATATTCA
CGCGGGTACCGTAGTAGGTAAACTTGAAGGGGAAAGAGAGATTACTTTGGGCTTTGTTGA
CTTACTACGTGATGATTTTGTTGAACAAGACCGAAGCCGCGGTATTTATTTCACTCAAGA
TTGGGTCTCTTTACCAGGTGTTCTGCCTGTGGCTTCAGGGGGTATTCACGTTTGGCATAT
GCCTGCTCTGACCGAGATCTTTGGGGATGATTCCGTACTACAGTTCGGGGGAGGAACTTT
AGGGCACCCTTGGGGTAATGCGCCAGGTGCCGTAGCCAATCGAGTCGCTCTAGAAGCATG
TGTACAAGCTCGTAACGAAGGACGTGATCTTGCTCGGGAAGGTAATGAAATTATTCGCCA
GGCTTGCAAATGGAGCCCTGAACTAGCTGCTGCTTGTGAGGTATGGAAGGAGATCCGATT
TGAATTTAAACCAGTGGATACCTTGGAT
>Conyza_ASTERACE
TAAAGCAAGTGTTGRATTCAAAGCTGGTGTTAAAGATTATAAATTGACTTATTATACTCC
TGAATATGAAACCAAGGATACTGATATCTTGGCAGCATTTCGAGTAACTCCTCAACCTGG
AGTTCCGCCTGAAGAAGCAGGGGCCGCAGTAGCTGCCGAATCTTCTACTGGTACATGGAC
AACTGTGTGGACCGATGGACTTACGAGCCTTGATCGTTACAAAGGGCGATGCTATGGAAT
CGAGCCTGTTCCTGGAGAAGAAAATCAATTTATTGCTTATGTAGCTTACCCATTAGACCT
TTTTGAAGAAGGTTCTGTTACTAACATGTTTACTTCCATCGTAGGTAATGTATTTGGGTT
CAAAGCCCTGCGTGCTCTACGTCTGGAAGATTTGCGAATCCCTACTGCGTATGTTAAAAC
TTTCCAAGGTCCGCCTCACGGCATCCAAGTTGAGAGAGATAAATTGAACAAGTATGGTCG
TCCCCTGTTGGGCTGTACTATTAAACCTAAATTGGGGTTATCCGCTAAAAACTACGGTAG
AGCTGTTTATGAATGTCTTCGTGGTGGCCTTGATTTTACTAAAGATGATGAGAACGTGAA
CTCCCAACCATTTATGCGTTGGAGAGACCGTTTCTTATTTTGTGCCGAAGCTATTTATAA
ATCACAAGCTGAAACAGGTGAAATCAAAGGGCATTACTTGAATGCTACTGCGGGTACATG
CGAAGATATGATGAAAAGGGCTGTATTTGCCAGAGAATTGGGAGTTCCTATTGTAATGCA
TGACTACCTAACAGGGGGATTCACTGCAAATACTACCTTGGCTCATTATTGCCGAGATAA
TGGCCTACTTCTTCACATCCACCGTGCAATGCATGCAGTTATTGATAGACAGAAGAATCA
TGGTATGCACTTTCGTGTACTAGCTAAAGCCTTACGTATGTCTGGTGGAGATCATATTCA
TTCCGGTACCGTAGTAGGTAAACTAGAAGGGGAAAGAGAGATCACTTTGGGCTTTGTTGA
TTTACTGCGTGATGATTTTATTGAAAAAGATAGAAGTCGCGGTATTTATTTCACCCAAGA
TTGGGTCTCTCTACCAGGTGTTCTGCCGGTAGCTTCGGGGGGTATTCACGTTTGGCATAT
GCCTGCTCTGACCGAGATCTTTGGGGATGATTCTGTACTACAGTTTGGTGGCGGAACTTT
AGGGCACCCTTGGGGAAATGCACCTGGTGCCGTAGCTAATCGAGTAGCTCTAGAAGCATG
TGTACAAGCTCGTAACGAGGGACGCGATCTTGCTACTGAGGGTAATGAAATTATCCGTGA
GGCTACCAAATGGAGTCCTGAACTAGCTGCTGCTTGTGAAGTATGGAAGGAGATCAAATT
TGAGTTTCAGGCAATGGATACTTTGGAT
>Cornus_CORNACEA
WAAAGCAAGTGTTGGATTCAAAGCTGGTGTTAAAGAGTACAAATTGACTTATTATACTCC
TGAATATGAAACCAAAGATACTGATATCTTGGCAGCATTCCGAGTAACTCCTCAACCTGG
AGTTCCACCTGAAGAAGCAGGGGCAGCGGTAGCTGCCGAATCTTCTACTGGTACATGGAC
AACTGTGTGGACCGATGGACTTACTAGCCTTGATCGTTACAAAGGGCGATGCTACCACAT
CGAGCCCGTTCCTGGAGAAGAAAGTCAATTTATTGCTTATGTAGCTTACCCCTTAGACCT
TTTTGAAGAAGGTTCTGTTACTAATATGTTTACTTCCATTGTGGGTAATGTATTTGGGTT
CAAAGCCCTGCGTGCTCTACGTCTGGAAGATCTGCGAATTCCTACTGCTTATGTTAAAAC
TTTCCAAGGCCCGCCTCATGGCATCCAAGTTGAGAGAGATAAGTTGAACAAGTATGGTCG
TCCTCTGTTGGGATGTACTATTAAACCTAAATTGGGGTTATCGGCTAAAAACTACGGTAG
AGCTGTTTATGAATGTCTACGTGGTGGACTTGATTTTACCAAAGATGATGAGAACGTGAA
CTCCCAACCATTTATGCGTTGGAGAGACCGTTTCTTATTTTGTGCAGAAGCAATTTATAA
AGCACAGGCTGAAACAGGTGAAATCAAGGGGCATTACTTGAATGCTACTGCAGGTACATG
CGAAGAAATGATGAAAAGGGCTGTATTTGCCAGAGAGTTGGGGGTTCCTATCGTAATGCA
TGACTACTTAACAGGGGGATTCACTGCAAATACTAGCTTGGCTCATTATTGCCGAGATAA
TGGTCTACTTCTTCACATCCACCGTGCAATGCATGCAGTTATTGATAGACAGAAGAATCA
TGGTATGCATTTTCGTGTACTAGCTAAAGCGTTACGTATGTCTGGTGGAGACCATGTTCA
CTCTGGTACCGTAGTAGGTAAACTTGAAGGGGAAAGAGATATCACTTTGGGCTTTGTTGA
TTTACTACGTGACGATTTTATTGAAAAAGACCGAAGTCGCGGTATTTTTTTCACTCAAGA
TTGGGTCTCTCTACCAGGTGTTCTGCCCGTGGCTTCGGGGGGTATTCACGTTTGGCATAT
GCCTGCTCTGACCGAAATCTTTGGGGATGATTCTGTACTACAGTTCGGTGGAGGAACTTT
AGGACACCCTTGGGGAAATGCACCGGGTGCCGTAGCTAATCGAGTAGCTCTAGAAGCATG
TGTACAAGCTCGTAATGAGGGGCGCGATCTTGCTCGTGAGGGTAATGAAATTATTCGTGA
GGCTAGTAAATGGAGTCCTGAACTAGCTGCTGCTTGTGAGATATGGAAGGAGATCAAATT
TGAATTCGAAGCAATGGATACTATTTGA
>Coronopus_BRASS
????????????TGGATTCAAASCTGGTGTCAAAGAGTATAAACCGACTTATTATACTCC
TGAATATGAAACCAAGGATACTGATATCTTGGCAGCATTCCGAGTAACTCCTCAACCCGG
AGTTCCACCTGAAGAAGCAGGGGCTGCGGTAGCTGCTGAATCTTCTACTGGTACATGGAC
AACTGTGTGGACCGATGGGCTTACCAGCCTTGATCGTTACAAAGGACGATGCTACCACAT
CGAGCCCGTTCCAGGAGAAGAAACTCAATTTATTGCGTATGTAGCTTACCCATTAGACCT
TTTTGAAGAAGGTTCGGTTACTAACATGTTTACCTCGATTGTGGGTAATGTATTTGGGTT
CAAAGCCCTGGCTGCTCTACGTCTAGAGGATCTGCGAATCCCTCCTGCTTATACTAAAAC
TTTCCAGGGACCACCTCATGGTATCCAAGTTGAAAGAGATAAATTGAACAAGTATGGACG
TCCCCTATTAGGATGTACTATTAAACCAAAATTGGGATTATCCGCGAAGAACTATGGTAG
AGCAGTTTATGAATGTCTACGTGGTGGACTTGATTTTACCAAAGATGATGAGAATGTGAA
CTCCCAACCATTTATGCGTTGGAGAGACCGTTTCTTATTTTGTGCCGAAGCTATTTATAA
ATCACAGGCTGAAACAGGTGAAATCAAAGGGCATTATTTGAATGCTACTGCGGGTACATG
CGAAGAAATGATCAAAAGAGCTGTATTTGCTAGAGAATTGGGAGTTCCTATCGTAATGCA
TGACTACTTAACAGGGGGATTCACCGCAAATACTAGTTTGGCTCATTATTGCCGAGATAA
TGGCCTACTTCTTCACATCCACCGTGCAATGCACGCTGTTATTGATAGACAGAAGAATCA
TGGTATGCACTTCCGTGTACTAGCTAAAGCTTTACGTCTATCTGGTGGGGATCATATTCA
CGCGGGTACAGTAGTAGGTAAACTTGAAGGAGACAGGGAGTCAACTTTGGGCTTTGTTGA
TTTACTGCGCGATGATTATGTTGAAAAAGATAGAAGCCGTGGTATCTTTTTCACTCAAGA
TTGGGTCTCACTACCTGGTGTTCTGCCTGTAGCTTCGGGTGGTATTCACGTTTGGCATAT
GCCTGCTTTGACCGAGATCTTTGGAGATGATTCCGTACTACAATTCGGTGGAGGAACTTT
AGGCCACCCTTGGGGTAATGCGCCGGGTGCCGTAGCTAACCGAGTAGCTCTGGAAGCATG
TGTCCAAGCTCGTAATGAGGGACGTGATCTTGCAGTCGAGGGTAATGAAATTATCCGTGA
GGCTTGCAAATGGAGTCCTGAACTAGCTGCTGCTTGTGAAGTATGGAAGGAGATCAGATT
TAACTTCCCAACCATCGATAAATTAGAT
>Corydalis_FUMAR
TAAAGCAAGTGTTGGATTCAAAGCTGGTGTTAAAGATTACAAATTGACTTATTATACTCC
TGACTATGAAACAAAAGATACTGATATCTTGGCAGCATTCCGAGTCACTCCTCAACCGGG
AGTTCCACCTGAAGAAGCGGGGGCCGCGGTAGCTGCCGAATCTTCTACCGGTACATGGAC
AACTGTGTGGACTGATGGGCTTACCAGCCTTGATCGTTACAAAGGACGATGCTATCACAT
CGAGCCAGTTGCTGGAGAAGACAATCAATATATTTGTTATGTAGCTTACCCCTTAGACCT
TTTTGAAGAAGGATCTGTTACTAACATGTTTACTTCCATTGTGGGTAATGTATTTGGGTT
CAAAGCACTACGGGCTCTACGTCTGGAGGATCTGCGAATTCCTCCCGCTTATGTTAAAAC
TTTCCAAGGACCACCTCATGGAATCCAAGTTGAGAGAGATAAATTGAACAAGTATGGTCG
TCCCCTATTGGGATGTACGATTAAACCAAAATTGGGGTTATCTGCTAAGAATTATGGTCG
CGCCGTTTATGAATGTCTTCGCGGTGGACTTGATTTTACCAAAGATGATGAAAACGTGAA
TTCTCAACCATTTATGCGTTGGAGAGACCGTTTCCTATTTTGTGCTGAAGCAATTTATAA
ATCACAGGCCGAAACAGGTGGAATCAAAGGGCATTACTTAAATGCTACTGCAGGTACATG
TGAAGAAATGATCAAAAGGGCTGTATTTGCCAGAGAATTGGGAGTTCCTATCGTAATGCA
TGACTACTTAACCGGGGGATTCACTGCTAATACTAGCTTGGCTCATTATTGCCGAGATAA
TGGCCTACTTCTTCACATTCACCGCGCAATGCATGCAGTTATTGATAGACAGAAGAATCA
TGGTATCCACTTTCGTGTACTAGCGAAAGCGTTGCGTATGTCTGGTGGAGATCATATTCA
TTCCGGTACCGTAGTAGGGAAATTGGAAGGAGAAAGAGAAATCACCTTGGGCTTTGTTGA
TTTATTACGTGATGATTTTATTGAAAAAGACCGAAGTCGCGGTATTTATTTCACTCAAGA
TTGGGTCTCTCTACCGGGTGTTCTGCCTGTGGCTTCCGGAGGTATTCATGTTTGGCATAT
GCCTGCTCTGACCGAGATCTTTGGAGATGATTCCGTACTACAGTTCGGTGGAGGGACTTT
AGGACACCCTTGGGGAAATGCGCCAGGTGCCGTAGCGAATCGAGTAGCCCTAGAAGCGTG
TGTACAAGCTCGTAATGAGGGACGTGATCTTGCTCGTGAAGGGAATGAAATTATCCGTGA
GGCTTGCAAATGGAGCCCTGAGCTAGCTGCTGCTTGTGAAGTCTGGAAGGAGATCAAATT
CGAATTTGAAGCAATGGATACTTTGTAA
>Cotoneaster_ROS
TAAAGCAAGTGTTGGATTCAAAGCTGGTGTTAAAGATTATAAATTGACTTATTATACTCC
TGACTATGAAACCAAAGATACTGATATTTTGGCAGCATTTCGAGTAACTCCTCAACCTGG
AGTTCCACCTGAGGAAGCAGGGGCCGCGGTAGCTGCTGAATCTTCTACTGGTACATGGAC
AACTGTATGGACTGACGGTCTTACCAGTCTTGATCGTTACAAAGGTCGATGCTACCACAT
CGAGCCTGTTGCTGGAGAAGAAAGTCAATTTATTGCTTATGTAGCTTACCCCTTAGACCT
TTTTGAAGAAGGTTCTGTTACTAACATGTTTACTTCCATTGTAGGTAATGTGTTTGGGTT
CAAGGCCCTGCGCGCTCTACGTCTGGAGGATTTGCGAATCCCTACTGCTTATGTTAAAAC
TTTCCAGGGCCCGCCTCATGGTATCCAAGTTGAGAGAGATAAATTGAACAAGTATGGCCG
CCCTCTATTGGGATGTACTATAAAACCAAAATTGGGGTTATCCGCTAAGAATTACGGTAG
AGCAGTTTATGAATGTCTACGCGGTGGACTTGATTTTACCAAAGATGATGAGAATGTTAA
TTCCCAACCATTTATGCGTTGGAGAGACCGTTTCTTATTTTGTGCCGAAGCAATTTATAA
AGCACAGGCTGAAACAGGTGAAATCAAAGGGCATTACTTAAACGCTACTGCAGGTACATG
CGAAGAGATGATGAAAAGAGCTATATTTGCCAGAGAATTGGGGGTTCCAATCGTAATGCA
TGATTACTTAACAGGGGGATTCACTGCAAATACTAGCTTGGCTCATTATTGCCGAGATAA
TGGTCTACTTCTTCACATCCACCGTGCAATGCATGCAGTTATCGATAGACAGAAGAATCA
TGGTATACACTTTCGTGTACTAGCTAAAGCGTTACGTATGTCTGGTGGAGATCATATACA
CGCTGGTACCGTAGTAGGTAAACTTGAGGGGGAAAGAGAGATTACTTTAGGCTTTGTTGA
TTTACTACGTGATGATTTTGTTGAAAAAGATCGAAGCCGCGGTATTTATTTCACTCAAGA
TTGGGTCTCTCTGCCAGGTGTTTTGCCTGTGGCTTCAGGGGGTATTCACGTTTGGCATAT
GCCTGCTCTGACCGAGATCTTTGGAGATGATTCTGTACTACAATTTGGTGGCGGAACTTT
AGGACACCCTTGGGGAAATGCACCTGGTGCCGTAGCTAATCGAGTAGCTCTAGAAGCATG
TGTACAAGCTCGTAATGAGGGACGTGATCTTGCTCGTGAGGGTAATGAAATTATTCGTGA
GGCTAGTAAATGGAGTCCGGAATTAGCTGCTGCTTGTGAAATATGGAAGGAGATCAAATT
CGAATTCGAAGCAATGGATACTTTGTAA
>Cotula_ASTERACE
TAAAGCAAGTGTTGGATTCAAAGCCGGTGTTAAAGATTATAAATTGACTTATTATACTCC
TGAATATGAAACCAAGGATACTGATATCTTGGCAGCATTTCGAGTAACTCCTCAACCTGG
AGTTCCACCTGAAGAAGCAGGGGCCGCAGTAGCTGCCGAATCTTCTACTGGTACATGGAC
AACTGTGTGGACCGATGGACTTACGAGCCTTGATCGTTACAAAGGCCGATGCTATGGAAT
TGAGCCTGTTCCTGGAGAAGAAAATCAATATATTGCTTATGTAGCTTACCCATTAGACCT
TTTTGAAGAAGGTTCTGTTACTAACATGTTTACTTCCATTGTAGGTAATGTATTTGGGTT
CAAAGCCCTGCGTGCTCTACGTTTGGAAGATTTGCGAATTCCTACTGCGTATGTTAAAAC
TTTCCAAGGTCCGCCTCACGGTATCCAAGTTGAAAGAGATAAATTGAACAAGTATGGTCG
TCCCCTGTTGGGATGTACTATTAAACCTAAATTGGGGTTATCCGCTAAAAACTACGGTAG
AGCTGTTTATGAATGTCTTCGTGGTGGCCTTGATTTTACTAAAGATGATGAGAACGTAAA
CTCCCAACCATTTATGCGTTGGAGAGACCGTTTCTTATTTTGTGCCGAAGCTATTTATAA
ATCACAAGCTGAAACAGGTGAAATCAAAGGGCATTACTTGAATGCTACTGCGGGTACATG
CGAAGAAATGATGAAAAGGGCTATATTTGCCAGAGAATTGGGAGTTCCTATCGTAATGCA
TGACTACCTAACAGGTGGATTCACTGCAAATACTAGCTTGGCTCATTATTGCCGAGATAA
TGGCCTACTTCTTCACATCCACCGCGCAATGCACGCAGTTATTGATAGACAGAAGAATCA
TGGTATACACTTCCGTGTACTAGCGAAAGCGTTACGTATGTCTGGTGGAGACCATATTCA
TTCCGGTACCGTAGTAGGTAAACTTGAAGGGGAAAGAGAGATCACTTTAGGCTTTGTTGA
TTTATTGCGTGATGATTTTATTGAAAAAGATAGAAGTCGCGGTATTTTCTTCACCCAAGA
TTGGGTCTCTCTACCTGGTGTTCTGCCGGTAGCTTCAGGTGGTATTCACGTTTGGCATAT
GCCTGCTCTGACTGAGATCTTTGGAGATGATTCCGTACTACAGTTCGGTGGTGGAACTTT
AGGGCACCCTTGGGGTAATGCACCTGGTGCCGTAGCTAACCGAGTAGCTCTAGAAGCATG
TGTACAAGCTCGTAATGAAGGACGCGATCTTGCTACTCAGGGTAATGAAATTATCCGCGA
GGCTACCAAATGGAGTCCTGAACTAGCTGCTGCTTGTGAAGTATGGAAGGAGATCAAATT
TGAGTTTGAAGCAATGGATACTTTGGAT
>Crassula_CRASSU
TAAAGCAAGTGTTGGATTCAAAGCTGGTGTTAAAGATTATCGATTGACTTATTATACTCC
TGACTATGAAACCAAGGATACTGATATCTTAGCAGCATTCCGAGTAACTCCTCAACCAGG
AGTTCCACCTGAGGAAGCAGGAGCTGCAGTAGCTGCGGAGTCTTCTACTGGTACATGGAC
AACTGTATGGACGGATGGACTTACCAGCCTTGATCGTTATAAAGGACGATGCTACCACAT
CGAACCTGTTCCTGGAGAAGAGAGCCAATTTATTGCTTATGTAGCTTATCCTTTAGACCT
TTTTGAAGAAGGTTCTGTTACTAACATGTTTACTTCCATTGTGGGTAATGTCTTTGGGTT
CAAAGCCCTGCGTGCTCTACGTCTGGAGGATCTGCGAATTCCTGTTGCTTATGTTAAAAC
TTTCCAAGGGCCGCCTCACGGTATTCAGGTTGAGAGAGATAAATTGAACAAGTATGGGCG
TCCTTTATTAGGATGTACTATTAAACCAAAATTGGGATTATCTGCTAAGAACTACGGTAG
AGCAGTTTATGAATGTCTACGTGGTGGACTTGATTTTACCAAAGATGATGAAAACGTGAA
CTCTCAACCATTTATGCGTTGGAGAGACCGTTTCTTATTTTGTGCCGAAGCTATTTACAA
ATCTCAAGCGGAAACGGGTGAAATCAAGGGGCATTACTTAAATGCTACTGCAGGGACATG
TGAAGAAATGATGAAAAGGGCAATATTTGCTCGAGAATTGGGAGTTCCTATCGTAATGCA
CGATTATTTAACTGGGGGCTTCACCGCAAATACTAGCTTGGCACATTATTGCCGAGACAA
CGGTCTACTTCTTCACATCCACCGTGCAATGCATGCAGTTATTGATAGACAGAAGAATCA
TGGTATCCACTTCCGTGTACTAGCTAAAGCTTTACGTATGTCTGGTGGAGATCATATTCA
CTCTGGTACCGTAGTAGGTAAACTTGAAGGGGAAAGAGATATCACTTTAGGTTTTGTTGA
TTTATTACGTGATGATTTTATTGAAAAAGACCGAAGTCGAGGTATTTATTTCACTCAAGA
TTGGGTCTCTCTACCAGGTGTTCTACCGGTGGCTTCAGGGGGTATTCATGTTTGGCATAT
GCCTGCTCTGACCGAGATCTTTGGAGATGACTCTGTACTACAGTTCGGTGGCGGAACTTT
AGGCCACCCTTGGGGAAATGCACCAGGTGCCGTAGCTAACCGAGTAGCTCTAGAAGCATG
TGTACAAGCTCGTAATGAAGGGCGTGATCTTGCTCGCGAGGGGAACGAAATTATTCGTGA
AGCTTGTAAGTGGAGTCCTGAACTA???????????????????????????????????
????????????????????????????
>Crataegus_ROSAC
???????????TTGGATTAAAAGCTGGTGTTAAAGATTATAAATTGACTTATTATACTCC
TGACTATGAAACCAAAGATACTGATATTTTGGCAGCATTTCGAGTAACTCCTCAACCTGG
AGTTCCACCTGAGGAAGCAGGGGCCGCGGTAGCTGCTGAATCTTCTACTGGTACATGGAC
AACTGTATGGACTGACGGTCTTACCAGTCTTGATCGTTACAAAGGTCGATGCTACCACAT
CGAGCCTGTTGCTGGAGAAGAAAGTCAATTTATTGCTTATGTAGCTTACCCCTTAGACCT
TTTTGAAGAAGGTTCTGTTACTAACATGTTTACTTCCATTGTAGGTAATGTGTTTGGGTT
CAAGGCCCTGCGCGCTCTACGTCTGGAGGATTTGCGAATCCCTACTGCTTATGTTAAAAC
TTTCCAGGGCCCGCCTCATGGTATCCAAGTTGAGAGAGATAAATTGAACAAGTATGGCCG
CCCTCTATTGGGATGTACTATAAAACCAAAATTGGGGTTATCCGCTAAGAATTACGGTAG
AGCAGTTTATGAATGTCTACGCGGTGGACTTGATTTTACCAAAGATGATGAGAATGTTAA
TTCCCAACCATTTATGCGTTGGAGAGACCGTTTCTTATTTTGTGCCGAAGCACTTTATAA
AGCACAGGCTGAAACAGGTGAAATCAAAGGGCATTACTTAAACGCTACTGCAGGTACATG
CGAAGATATGATGAAAAGAGCTGTATTTGCCAGAGAATTGGGGGTTCCAATCGTAATGCA
TGATTACTTAACAGGGGGATTCACTGCAAATACTACCTTGGCTCATTATTGCCGAGATAA
TGGTCTACTTCTTCACATCCACCGTGCAATGCATGCAGTTATCGATAGACAGAAGAATCA
TGGTATGCACTTTCGTGTACTAGCTAAAGCGTTACGTATGTCTGGTGGAGATCATATACA
CGCTGGTACCGTAGTAGGTAAACTTGAGGGGGAAAGAGAGATTACTTTAGGCTTTGTTGA
TTTACTACGTGATGATTTTGTTGAAAAAGATCGAAGCCGCGGTATTTATTTCACTCAAGA
TTGGGTCTCTCTGCCAGGTGTTTTGCCTGTGGCTTCAGGGGGTATTCACGTTTGGCATAT
GCCTGCTCTGACCGAGATCTTTGGAGATGATTCTGTACTACAATTTGGTGGCGGAACTTT
AGGACACCCTTGGGGAAATGCACCTGGTGCCGTAGCTAATCGAGTAGCTCTAGAAGCATG
TGTACAAGCTCGTAATGAGGGACGTGATCTTGCTCGTGAGGGTAATGAAATTATTCGTGA
GGCTAGTAAATGGAGTCCTGAACTAGCTGCTGCTTGTGAAGTATGGAAGGAGATCAAATT
CGAATTCGAAGCAATGGATACTTTGTAA
>Crepis_ASTERACE
TAAAGCAAGTGTTGGATTCAAAGCTGGTGTTAAAGATTATAAATTGAATTATTATACTCC
TGACTATGAAACCAAGGATACTGATATTTTGGCAGCATTTCGAGTAACTCCTCAACCTGG
AGTTCCGCCTGAAGAAGCAGGGGCTGCAGTAGCCGCTGAATCTTCTACTGGTACATGGAC
AACTGTGTGGACCGATGGACTTACGAGCCTTGATCGTTACAAAGGGCGATGCTATGAAAT
TGAGCCTGTTCCTGGAGAAGAAAATCAATTTATTGCTTATGTAGCTTACCCATTAGACCT
TTTTGAAGAAGGTTCTGTTACTAACATGTTTACTTCCATTGTAGGTAATGTATTTGGGTT
CAAAGCCCTGCGTGCTCTACGTCTGGAAGATTTGCGAATCCCTACTGCGTATGTTAAAAC
TTTCCAAGGTCCGCCTCACGGCATCCAAGTTGAGAGAGATAAATTGAACAAGTATGGTCG
TCCCCTGTTGGGATGTACTATTAAACCTAAATTGGGGTTATCCGCTAAAAACTACGGTAG
AGCTGTTTATGAATGTCTTCGTGGTGGCCTTGATTTTACTAAAGATGATGAGAACGTGAA
CTCTCAACCATTTATGCGTTGGAGAGACCGTTTCTTATTTTGTGCCGAAGCTATTTTTAA
ATCACAAGCTGAAACAGGTGAAATCAAAGGGCATTACTTGAATGCTACTGCGGGTACATG
CGAAGAAATGATGAAAAGGGCTATATTTGCCAGAGAATTGGGAGTTCCTATCGTAATGCA
TGACTACCTAACAGGGGGATTCACTGCAAATACTACCCTGGCTCATTATTGCCGAGATAA
TGGCCTACTTCTTCACATCCACCGCGCAATGCATGCAGTTATTGATAGACAGAAGAATCA
TGGTATACACTTCCGTGTACTAGCTAAAGCGTTACGTATGTCTGGTGGAGACCATATTCA
TTCCGGTACCGTAGTAGGTAAACTTGAAGGGGAAAGAGACATCACTCTGGGCTTTGTTGA
TTTACTGCGTGATGATTTTATTGAAAAAGATAGAAGTCGTGGTATTTATTTCACCCAAGA
TTGGGTCTCTCTACCAGGTGTTTTACCTGTAGCTTCGGGCGGTATTCACGTTTGGCATAT
GCCTGCTCTTACCGAGATCTTTGGGGATGATTCCGTACTACAGTTCGGTGGCGGAACTTT
AGGGCACCCTTGGGGAAATGCACCTGGTGCCGTAGCTAACCGAGTAGCGCTAGAAGCATG
TGTACAAGCTCGTAATGAAGGACGCGATCTTGCTACTGAGGGTAATGAAATTATCCGCGA
GGCTACCAAATGGAGTCCTGAACTAGCTGCTGCTTGTGAAGTATGGAAGGAGATCAAATT
TGAGTTTGAGGCAATGGATACTATTTAA
>Crithmum_APIACE
TAAAGCAAGTGTTGGATTCAAAGCTGGGGTTAAAGATTACAAATTGACTTATTATACTCC
TGACTATGAAACCAAAGATACTGATATCTTGGCAGCATTTCGAGTAACTCCTCAACCTGG
AGTTCCACCTGAAGAAGCGGGGGCCGCGGTAGCTGCCGAATCTTCGACTGGTACATGGAC
CACTGTGTGGACCGATGGACTTACCAGCCTTGATCGTTACAAAGGGCGCTGCTACGAAAT
CGAGCCCGTTGCTGGAGAAGAAAATCAATATATCGCTTATGTAGCTTACCCATTAGACCT
TTTTGAAGAAGGTTCTGTTACTAACATGTTTACTTCCATTGTAGGTAATGTATTTGGGTT
CAAAGCCCTGCGCGCTCTACGTCTGGAAGATCTGCGAATCCCCGTTTCTTATGTTAAAAC
TTTCCAAGGACCGCCTCATGGCATCCAAGTTGAGAGAGATAAATTGAACAAGTATGGTCG
TCCCCTGTTGGGATGTACTATTAAACCTAAATTGGGGTTATCCGCTAAAAACTACGGTAG
AGCGGTTTATGAATGTCTCCGCGGTGGACTTGATTTTACCAAAGACGATGAGAATGTGAA
CTCCCAACCATTTATGCGTTGGAGAGATCGTTTCTTATTTTGTGCCGAAGCAATTTATAA
AGCACAGGCTGAAACTGGTGAAATCAAAGGGCATTACTTGAATGCTACTGCGGGTACATG
TGAAGAAATGATGAAAAGGGCTATATTTGCCAGAGAATTGGGAGTTCCTATCGTAATGCA
TGATTACTTAACAGGGGGATTCACTGCAAATACTAGCTTAGCCCATTATTGCCGAGATAA
TGGCCTACTTCTTCACATCCACCGCGCAATGCATGCAGTTATTGATAGACAGAAGAATCA
TGGTATACACTTCCGTGTACTAGCTAAAGCGTTACGTATGTCTGGTGGAGATCATATTCA
CTCCGGTACCGTAGTAGGTAAACTTGAAGGGGAAAGAGACATCACTCTGGGCTTTGTCGA
TTTACTGCGTGATGATTTCATTGAAAAAGATCGAAGTCGCGGTATTTATTTCACCCAAGA
TTGGGTCTCTCTACCAGGTGTTCTACCCGTTGCTTCGGGGGGTATTCACGTTTGGCATAT
GCCTGCTCTGACCGAGATCTTTGGGGATGATTCCGTATTACAGTTCGGTGGAGGAACTTT
AGGACACCCTTGGGGAAATGCACCCGGTGCCGTAGCTAACCGAGTAGCTCTAGAAGCATG
TGTACAAGCTCGTAATGAGGGGCGTGATCTTGCTAGTGAAGGGAATGAAATTATCCGTGA
GGCTACTAAATGGAGCCCCGAACTAGCTGCTGCTTGTGAAGTATGGAAGGAGATCAAATT
TGAATTTCAAGCAATGGATACTTTGTAA
>Crocus_IRIDACEA
TAAAGCAAGTGCTGGATTTAAAGCTGGTGTTAAAGATTACAGATTGACTTATTATACTCC
GGAGTACGAAACCAAAGATACTGATATCTTGGCAGCATTCCGAGTAACTCCTCAACCCGG
AGTTCCTGCTGAAGAGGCGGGGGCAGCGGTAGCTGCGGAATCTTCTACTGGTACATGGAC
AACAGTGTGGACTGATGGACTTACCAGTCTTGATCGTTACAAAGGACGATGCTATCATAT
CGAGGCCGTTGTTGGGGAGGAAAATCAATTTATTGCTTATGTAGCTTATCCTTTAGACCT
TTTTGAAGAAGGTTCTGTTACTAATATGTTTACTTCCATTGTGGGTAATGTATTTGGTTT
CAAAGCCCTACGAGCTCTACGTCTGGAGGATTTGCGAATTCCCCCTGCTTATTCCAAAAC
TTTCCAAGGCCCGCCCCATGGCATCCAGGTTGAAAGAGATAAATTGAACAAGTATGGTCG
TCCCCTATTGGGATGTACTATTAAACCAAAATTGGGATTATCTGCAAAAAACTACGGTAG
AGCGGTTTATGAATGTCTACGTGGTGGGCTTGATTTTACCAAGGATGATGAAAACGTGAA
CTCACAACCTTTTATGCGTTGGAGAGACCGTTTCTTATTTTGTGCTGAAGCAATTTATAA
AGCGCAGGCCGAAACAGGTGAAATCAAAGGGCATTACTTGAATGCAACTGCAGCTACATG
TGAAGAAATGATGAAAAGGGCCATATTTGCCAGAGAATTGGGAGTTCCTATCGTAATGCA
TGACTACTTAACTGGGGGATTCACTGCAAATACTAGTTTGGCTCATTATTGCCGTGACAA
CGGCCTACTTCTTCACATCCACCGCGCAATGCATGCAGTTATTGATAGACAGAAAAATCA
TGGTATGCATTTTCGTGTACTAGCTAAAGCATTACGTATGTCTGGTGGAGATCATATTCA
CGCTGGTACAGTAGTAGGTAAACTGGAAGGGGAACGTGAGATGACTTTGGGTTTTGTTGA
TTTATTGCGTGATGATTATATTGAAAAAGACCGAAGTCGCGGTATTTTTTTCACTCAAGA
TTGGGTTTCTATGCCAGGTGTTCTGCCCGTGGCTTCAGGAGGTATTCATGTTTGGCATAT
GCCTGCCCTAACCGAAATCTTTGGAGATGATTCCGTACTACAGTTCGGCGGAGGGACTTT
AGGACACCCTTGGGGAAATGCACCTGGTGCAGTAGCTAATAGGGTAGCTTTAGAAGCGTG
TGTACAAGCTCGTAATGAGGGGCGTGATCTTGCTCGCGAAGGTAATGAAATTATCCGTGA
AGCTTGCAACTGGAGCCCTGAGCTAGCCGCTGCTTGTGAAGTATGGAAGGCGATCAAATT
CGAATTCGAGCCAGTAGATAAGATAGAT
>Cucubalus_CARYO
TAAAGCAAGTGTTGGATTTAAAGCTGGTGTTAAAGATTACAAATTGACTTATTATACTCC
TGAGTATGAAACCCTAGATACTGATATCTTGGCAGCATTCCGAGTAAGTCCTCAACCCGG
AGTTCCACCCGAAGAAGCGGGGGCCGCAGTAGCCGCCGAATCTTCTACGGGTACATGGAC
AACTGTATGGACCGACGGACTTACCAGTCTTGATCGTTACAAAGGACGATGCTACCACAT
CGAGCCTGTTGCTGGAGAAGAAAATCAATATATTTGTTATGTAGCTTACCCCTTAGACCT
TTTTGAGGAAGGCTCTGTTACTAACATGTTTACTTCCATTGTGGGTAATGTATTTGGGTT
CAAAGCCTTGCGTGCTCTACGTTTGGAGGATTTGCGAATCCCTGTTGCTTATGTAAAAAC
TTTCCTAGGCCCGCCTCACGGTATCCAAGTTGAAAGAGATAAATTGAACAAGTATGGCCG
TCCCCTATTGGGATGCACTATTAAACCTAAATTGGGGTTATCTGCTAAAAACTATGGTCG
AGCAGTGTATGAATGTCTTCGCGGTGGACTTGATTTTACCAAAGATGATGAAAACGTGAA
CTCCCAACCATTTATGCGTTGGAGAGACCGCTTCTTATTTTGTGCCGAAGCACTTTATAA
AGCACAGGCTGAAACAGGTGAAATCAAAGGGCATTACTTGAATGCCACTGCGGGTACATG
TGAAGAAATGATCAAAAGGGCTGTATTTGCCAGAGAATTGGGAGTTCCTATCGTAATGCA
TGACTACTTAACAGGTGGATTCACTGCAAATACTAGCTTGGCCCATTATTGCCGAGATAA
TGGTCTACTTCTTCACATCCACCGTGCAATGCACGCCGTTATTGATAGACAGAAAAATCA
TGGTATGCACTTCCGTGTACTAGCTAAAGCGTTACGTCTGTCTGGTGGAGATCATATTCA
TGCCGGTACCGTAGTAGGTAAGCTTGAAGGGGAAAGAGAAATCACCTTAGGCTTTGTGGA
TTTACTACGTGATGATTTTACTGAAAAAGACAGAAGTCGCGGTATTTATTTCACTCAATC
GTGGGTTTCTACACCAGGTGTTCTGCCCGTTGCTTCGGGAGGTATTCACGTTTGGCATAT
GCCCGCTCTAACCGAGATCTTTGGAGATGATTCCGTACTACAGTTTGGTGGAGGAACCCT
AGGACACCCTTGGGGTAATGCGCCAGGTGCTGTAGCGAATCGAGTAGCCCTAGAAGCATG
TGTACAAGCTCGTAATGAAGGACGTGATCTTG????????????????????????????
????????????????????????????????????????????????????????????
????????????????????????????
>Cyclamen_PRIMUL
TAAAGCAGGTACTGGATTCAAAGCTGGTGTTAAAGATTACAAATTGACTTATTATACTCC
TGAGTATGCAACCAAGGATACTGATATCTTGGCAGCATTCCGAGTAACTCCTCAACCTGG
AGTTCCGCCCGAAGAAGCAGGGGCCGCAGTAGCTGCCGAATCTTCTACTGGTACATGGAC
AACCGTATGGACCGACGGACTTACTAGCCTTGATCGTTACAAAGGGCGATGCTACTACAT
CGAGCCTGTTGCTGGAGAGGAAAATCAATTTATTGCTTATGTAGCTTATCCTTTAGACCT
TTTTGAAGAAGGTTCTGTTACTAACATGTTTACTTCTATCGTGGGTAATGTATTTGGGTT
CAAAGCCCTGCGCGCTCTACGTCTGGAAGATCTGCGAATCCCGCCTGCGTATGTTAAAAC
TTTCCAAGGACCGCCTCATGGTATCCAAGTTGAAAGAGATAAATTGAATAAATATGGCCG
TCCACTGTTGGGATGTACTATTAAACCCAAATTGGGGTTATCCGCTAAAAACTACGGTAG
AGCTGTTTATGAATGTCTTCGTGGTGGACTTGATTTTACCAAAGATGATGAGAACGTGAA
CTCCCAACCATTTATGCGTTGGCGAGACCGTTTCTTATTTTGTGCCGAAGCTATTTATAA
AGCACAGGCTGAAACTGGTGAAATCAAAGGTCATTACTTGAACGCTACTGCAGGTACATG
TGAAGAAATGATAAAAAGAGCTGTATTTGCCAGAGAATTAGGCGTTCCTATCGTAATGCA
TGACTATTTAACAGGGGGATTTACTGCAAATACTAGCTTGGCTCATTATTGCCGAGATAA
TGGCTTACTTCTTCACATTCACCGTGCAATGCATGCAGTTATTGATAGACAGAAGAATCA
TGGTATACACTTCCGTGTACTAGCGAAAGCCTTACGTATGTCTGGGGGAGATCATATCCA
CTCCGGTACTGTAGTCGGTAAACTTGAAGGGGAAAGGGAGATCACTTTGGGCTTTGTTGA
TTTATTGCGTGATGATTATATTGAAAAAGATCGAAGCCGCGGTATTTATTTCACTCAAGA
TTGGGTCTCGCTACCAGGTGTTTTGCCCGTGGCTTCCGGGGGTATTCACGTTTGGCATAT
GCCTGCTCTGACCGAGATCTTTGGAGATGATTCTGTACTACAATTCGGTGGAGGAACTTT
AGGACACCCTTGGGGAAATGCACCGGGTGCTGTAGCTAACCGAGTAGCTCTAGAAGCATG
TGTACAAGCTCGTAATGAGGGGCGTGATCTTGCTCGTGAAGGTAATGAAATTATCCGTGA
GGCTAGCAAATGGAGTCCTGAACTAGCTGCTGCTTGTGAGGTATGGAAGGAGATCAAATT
TGAATTCGAAGCGATGGATACTTTGTAA
>Cydonia_ROSACEA
TAAAGCAAGTGTTGGATTCAAAGCTGGTGTTAAAGATTATAAATTGACTTATTATACTCC
TGACTATGAAACCAAAGATACTGATATTTTGGCAGCATTTCGAGTAACTCCTCAACCTGG
AGTTCCACCTGAGGAAGCAGGGGCCGCGGTAGCTGCTGAATCTTCTACTGGTACATGGAC
AACTGTATGGACTGACGGTCTTACCAGTCTTGATCGTTACAAAGGTCGATGCTACCACAT
CGAGCCTGTTGCTGGAGAAGAAAGTCAATTTATTGCTTATGTAGCTTACCCCTTAGACCT
TTTTGAAGAAGGTTCTGTTACTAACATGTTTACTTCCATTGTAGGTAATGTGTTTGGGTT
CAAGGCCCTGCGCGCTCTACGTCTGGAGGATTTGCGAATCCCTACTGCTTATGTTAAAAC
TTTCCAGGGCCCGCCTCATGGTATCCAAGTTGAGAGAGATAAATTGAACAAGTATGGCCG
CCCTCTATTGGGATGTACTATAAAACCAAAATTGGGGTTATCCGCTAAGAATTACGGTAG
AGCAGTTTATGAATGTCTACGCGGTGGACTTGATTTTACCAAAGATGATGAGAATGTTAA
TTCCCAACCATTTATGCGTTGGAGAGACCGTTTCTTATTTTGTGCCGAAGCAATTTATAA
AGCACAGGCTGAAACAGGTGAAATCAAAGGGCATTACTTAAACGCTACTGCAGGTACATG
CGAAGATATGATGAAAAGAGCTATATTTGCCAGAGAATTGGGGGTTCCAATCGTAATGCA
TGATTACTTAACAGGGGGATTCACTGCAAATACTACCTTGGCTCATTATTGCCGAGATAA
TGGTCTACTTCTTCACATCCACCGTGCAATGCATGCAGTTATCGATAGACAGAAGAATCA
TGGTATGCACTTTCGTGTACTAGCTAAAGCGTTACGTATGTCTGGTGGAGATCATATACA
CGCTGGTACCGTAGTAGGTAAACTTGAGGGGGAAAGAGAGATTACTTTAGGCTTTGTTGA
TTTACTACGTGATGATTTTGTTGAAAAAGATCGAAGCCGCGGTATTTATTTCACTCAAGA
TTGGGTCTCTCTGCCAGGTGTTTTGCCTGTGGCTTCAGGGGGTATTCACGTTTGGCATAT
GCCTGCTCTGACCGAGATCTTTGGAGATGATTCTGTACTACAATTTGGTGGCGGAACTTT
AGGACACCCTTGGGGAAATGCACCTGGTGCCGTAGCTAATCGAGTAGCTCTAGAAGCATG
TGTACAAGCTCGTAATGAGGGACGTGATCTTGCTCGTGAGGGTAATGAAATTATTCGTGA
GGCTAGTAAATGGAGTCCTGAACTAGCTGCTGCTTGTGAAGTATGGAAGGAGATCAAATT
CGAATTCGAAGCAATGGATACTTTGTAA
>Cymbalaria_SCRO
TAAAGCAAGTGTTGGATTCAAAGCGGGTGTTAAAGAGTACAAATTGACTTATTATACTCC
TGAATACGAAACCAAAGATACTGATATCTTGGCAGCATTCCGAGTAACTCCTCAACCTGG
AGTTCCGCCTGAAGAAGCAGGGGCCGCGGTAGCTGCCGAATCTTCTACTGGTACATGGAC
AACTGTGTGGACCGATGGACTTACCAGCCTTGATCGTTACAAAGGGCGATGCTACCACAT
CGAGCCCGTTCCTGGAGAAGCAGATCAATATATCTGTTATGTAGCTTACCCTTTAGACCT
TTTTGAAGAAGGTTCTGTTACTAACATGTTTACTTCCATTGTAGGAAATGTATTTGGATT
CAAAGCCCTGCGTGCTCTACGTCTGGAAGATCTGCGAATCCCTGTTGCTTATGTTAAAAC
TTTCCAAGGTCCGCCTCATGGGATCCAAGTTGAGAGAGATAAATTGAACAAGTATGGTCG
TCCCCTGTTGGGATGTACTATTAAACCTAAATTGGGGTTATCCGCTAAAAACTATGGTAG
AGCATGTTATGAATGTCTTCGCGGTGGACTTGATTTTACCAAAGATGATGAGAACGTGAA
CTCCCAGCCATTTATGCGTTGGAGAGACCGTTTCTTATTTTGTGCCGAAGCTATTTATAA
ATCACAGGCGGAAACAGGTGAAATCAAAGGGCATTACTTGAATGCTACTGCGGGTACATG
CGAAGAAATGATGAAAAGAGCTATATTTGCTAGAGAATTGGGAGTTCCTATCGTAATGCA
TGACTACTTAACAGGAGGATTCACTGCAAATACTAGCTTGGCTCATTATTGCCGAGATAA
TGGCCTACTTCTTCACATTCACCGTGCAATGCATGCAGTTATTGATAGACAGAAGAATCA
TGGTATACACTTCCGTGTACTAGCTAAAGCGTTACGTATGTCTGGTGGAGATCATATTCA
CTCTGGTACCGTAGTGGGTAAACTTGAAGGAGAAAGAGAGATCACTTTGGGCTTTGTTGA
TTTACTGCGTGATGATTTTATTGAAAAAGATCGAAGTCGCGGTATTTATTTCACTCAAGA
TTGGGTATCTTTACCAGGTGTTATTCCCGTGGCTTCAGGGGGTATTCACGTTTGGCATAT
GCCTGCTCTGACCGAGATCTTTGGGGATGATTCCGTACTACAGTTCGGTGGAGGAACTTT
AGGACACCCTTGGGGTAATGCGCCAGGTGCCGTAGCTAACCGAGTAGCTCTAGAAGCGTG
TGTACAAGCTCGTAATGAAGGACGTGATCTTGCTGCTGAGGGTAATACAATTATCCGTGA
GGCTTGCAAATGGAGTCCTGAACTAGCTGCCGCTTGTGAGGTATGGAAAGAGATCAAATT
TGAGTTTAAACCAGTGGATACTTTGGAT
>Cynoglossum_BOR
TAAAGCAAGTGTTGGATTCAAAGCTGGTGTTAAAGAGTACAAATTGACTTATTATACTCC
TGAATACGAAACCAAGGATACTGATATCTTGGCAGCATTCCGAGTAACTCCTCAACCTGG
AGTTCCTCCTGAAGAAGCAGGGGCGGCAGTAGCTGCCGAATCTTCTACTGGTACATGGAC
AACTGTGTGGACCGATGGACTTACCAGCCTTGATCGTTACAAAGGGCGATGCTACCACAT
CGATGCCGTTCCGGGAGAAGAAAATCAATATATATGTTATGTAGCTTATCCTTTAGACCT
TTTTGAAGAAGGTTCTGTTACTAACATGTTTACTTCCATCGTAGGTAATGTATTTGGGTT
CAAAGCCCTGCGCGCTCTACGTCTGGAAGATCTGCGAATCCCTCCTGCTTATGTTAAAAC
TTTCCAAGGCCCACCTCATGGGATCCAAGTTGAAAGAGATAAATTGAACAAGTACGGCCG
TCCTTTGTTGGGATGTACTATTAAACCTAAATTGGGCTTATCCGCTAAAAACTACGGTAG
AGCAGTTTATGAATGTCTTCGCGGTGGGCTTGATTTTACCAAAGATGATGAAAACGTGAA
CTCCCAACCGTTTATGCGTTGGAGAGACCGTTTCTTATTTTGTGCCGAAGCTCTTTATAA
AGCACAGGCTGAAACAGGTGAAATCAAAGGACATTACTTGAATGCTACTGCAGGTAACTG
CGATGAAATGATCAAAAGAGCTGTATTTGCTAGAGAATTGGGAGTCCCTATCGTCATGCA
TGACTACCTAACAGGGGGATTCACTGCAAATACTACTTTGGCTAGTTATTGCCGAGATAA
TGGTCTACTTCTTCACATTCACCGTGCAATGCATGCGGTTATTGATAGACAAAAGAATCA
TGGTATGCACTTCCGTGTACTAGCTAAAGCGTTACGTATGTCTGGTGGAGATCATATTCA
CTCTGGTACCGTAGTAGGTAAACTTGAAGGGGAAAGAAACATCACTTTGGGTTTTGTTGA
TTTATTGCGTGATGATTTTATTGAAAAAGATCGAACTCGCGGTATCTATTTCACTCAAGA
TTGGGTCTCTCTACCAGGTGTGTTGCCTGTAGCTTCAGGAGGTATTCACGTTTGGCATAT
GCCGGCTTTGGTTGAAATCTTTGGAGACGATTCCGTACTACAGTTCGGTGGAGGAACTTT
AGGACACCCTTGGGGTAATGCGCCAGGTGCCGTAGCTAACCGAGTAGTTCTAGAAGCATG
TGTACAAGCCCGTAATGAAGGGCGTGATCTTGCTCGTGAGGGTGGTGATATTGTTCGTGA
GGCTACCAAATGGAGTCCTGAACTAGCTGCTGCTTGTGAGGTATGGAAGGAGATCACATT
TAATTTTGAGGAAGTGGATAAATTGGAT
>Cytisus_FABACEA
TWAAGCAAGTGTTGGGTTCAAAGCCGGTGTTAAAGATTATAAATTGACTTATTATACTCC
TGACTATGAAACCAAAGATACTGATATCTTAGCAGCATTCCGAGTAACTCCTCAACCTGG
AGTTCCGCCTGAAGAAGCAGGTGCCGCGGTAGCTGCCGAATCTTCTACTGGTACATGGAC
AACTGTGTGGACCGACGGGCTTACCAGTCTTGATCGCTACAAAGGACGATGCTATCACAT
CGAGCCCGTTGCTGGAGAAGAAAGTCAATTTATTGCTTATGTAGCTTATCCTTTAGACCT
TTTTGAAGAAGGTTCTGTTACTAACATGTTTACTTCCATTGTAGGTAATGTATTTGGGTT
CAAGGCCCTGCGCGCTTTACGTCTGGAAGATTTGCGAATCCCTAATGCTTATGTTAAAAC
TTTTCAAGGTCCGCCTCACGGCATCCAAGTTGAGAGAGATAAATTGAACAAGTATGGCCG
TCCCCTATTGGGATGTACTATTAAACCTAAATTGGGGTTATCCGCTAAGAATTACGGTAG
AGCAGTTTATGAATGTCTACGCGGTGGACTTGATTTTACCAAAGATGATGAAAATGTGAA
TTCCCAACCATTTATGCGTTGGAGAGACCGTTTCTTATTTTGTGCCGAAGCACTTTATAA
AGCACAGGCCGAAACAGGTGAAATCAAAGGACATTACTTGAATGCTACTGCAGGTACATG
CGAAGAAATGATAAAAAGAGCTGTATTTGCTAGAGAATTGGGTGTTCCTATCGTAATGCA
TGACTATTTAACAGGGGGATTCACTGCAAATACTAGTTTATCTCATTATTGCCGGGATAA
TGGTCTACTTCTTCATATCCATCGTGCAATGCATGCAGTTATCGATAGACAGAAGAATCA
TGGTATGCACTTTCGTGTACTAGCTAAAGCCTTACGTTTGTCTGGTGGAGATCATATTCA
CTCTGGTACCGTAGTAGGTAAACTTGAAGGGGAAAGAGACATCACTTTAGGTTTTGTTGA
TTTACTGCGTGATGATTTTGTTGAAAAAGATCGAAGCCGCGGTATTTATTTCACTCAGGA
TTGGGTTTCTCTACCTGGTGTTCTGCCCGTTGCTTCGGGGGGTATTCACGTTTGGCATAT
GCCTGCTCTGACCGAGATCTTTGGAGATGATTCCGTCCTTCAATTCGGCGGAGGAACTTT
AGGGCACCCTTGGGGCAATGCACCAGGTGCCGTAGCTAATCGAGTAGCTCTGGAAGCATG
TGTACAAGCTCGAAATGAGGGACGTGATCTTGCTTCTGAGGGTAATCAAATTATCCGTGA
GGCTTCCAAATGGAGTCCTGAATTAGCTGCTGCTTGTGAAGTATGGAAGGAGATCAAATT
TGAATTCCAAGCAATGGATACAATTTGA
>Dactylis_POACEA
TAAAGCAAGTGTTGGATTTCAAGCTGGTGTTAAAGATTATAAATTGACTTACTACACCCC
GGAGTATGAAACCAAGGATACTGATATCTTGGCAGCATTCCGAGTAACTCCTCAACCTGG
GGTTCCGCCGGAAGAAGCAGGGGCTGCAGTAGCTGCCGAATCTTCTACTGGTACATGGAC
AACTGTTTGGACTGATGGACTTACCAGTCTTGATCGTTACAAAGGACGATGCTATCACAT
CGAGCCTGTTGCTGGGGAAGACAACCAATGGATCTGTTATGTAGCTTATCCATTAGATCT
ATTTGAAGAGGGTTCCGTTACTAACATGTTTACTTCCATTGTGGGTAACGTATTTGGTTT
CAAAGCCCTACGTGCTCTACGTCTGGAGGATCTACGAATTCCCCCTGCTTATACAAAAAC
TTTCCAAGGCCCGCCTCATGGTATCCAAGTTGAAAGAGATAAGTTGAACAAGTATGGTCG
TCCTTTATTGGGATGTACTATTAAACCAAAATTGGGATTATCCGCAAAAAATTACGGTAG
AGCGTGTTATGAGTGTCTACGTGGTGGACTTGATTTTACCAAAGATGATGAAAACGTAAA
CTCACAACCATTTATGCGCTGGAGAGACCGTTTTGTCTTTTGTGCCGAAGCTATTTATAA
AGCACAGGCCGAAACCGGTGAAATTAAGGGGCATTACTTGAATGCGACTGCAGGTACATG
TGAAGAAATGATTAAGAGAGCTGTATTTGCGAGAGAATTAGGGGTTCCTATTGTAATGCA
TGACTACATAACTGGGGGATTCACCGCAAATACTACTTTGGCTCATTATTGCCGCGACAA
TGGCCTACTTCTTCACATTCACCGTGCAATGCATGCAGTTATTGATAGACAGAAAAATCA
TGGTATGCATTTCCGTGTATTAGCTAAAGCATTGCGTATGTCTGGGGGAGATCATATCCA
CGCCGGTACAGTAGTAGGTAAGTTAGAAGGGGAACGCGAAATGACTTTAGGTTTTGTTGA
TTTATTGCGCGATGATTTTATTGAAAAAGATCGTGCTCGCGGTATCTTTTTCACTCAGGA
CTGGGTTTCCTTGCCAGGTGTTATACCGGTAGCTTCAGGTGGTATTCATGTTTGGCATAT
GCCAGCTCTGACCGAAATCTTTGGTGATGATTCCGTATTACAATTTGGTGGAGGAACTTT
AGGACATCCTTGGGGAAATGCACCTGGTGCAGCAGCTAATCGAGTTGCTTTAGAAGCCTG
TGTACAAGCTCGTAACGAAGGGCGCGATCTTGCTCGTGAAGGTAATGAAATTATCCGAGC
AGCTTGCAAATGGAGTCCTGAACTAGCTG???????????????????????????????
????????????????????????????
>Dactylorhiza_OR
TAAAGCAAGCGTTGGATTTAAAGCTGGTGTTAAAGATTACAAATTGACTTATTATACTCC
TGACTACGAAACCAAAGATACTGATATCTTGGCAGCATTCCGAGTAACTCCTCAACCGGG
AGTTCCGCCTGAAGAAGCAGGCGCTGCGGTAGCAGCCGAATCTTCTACTGGTACATGGAC
AACTGTGTGGACTGATGGACTTACCAGTCTCGATCGTTACAAAGGACGATGCTACCACAT
CGAGGCTGTTGTTGGGGAGGAAAATCAATATATTGCTTATGTAGCTTATCCTTTAGACCT
TTTTGAAGAAGGTTCTGTTACTAACATGTTTACTTCCATTGTGGGTAATGTTTTTGGTTT
CAAAGCTCTGCGAGCTCTACGTCTGGAAGATCTGCGAATTCCCCCTGCTTATTCCAAAAC
TTTCCAAGGTCCGCCTCATGGCATCCAAGTTGAAAGAGATAAATTGAACAAGTACGGTCG
TCCCCTATTGGGATGTACTATTAAACCAAAATTGGGATTATCTGCAAAAAACTACGGTAG
AGCGGTTTATGAATGTCTACGGGGTGGACTTGATTTTACTAAGGATGATGAAAACGTGAA
CTCACAACCATTTATGCGTTGGAGAGATCGTTTCTTATTTTGTGCCGAATCAATTTATAA
AGCGCAAGCTGAAACGGGTGAAATCAAAGGGCATTACTTGAATGCAACTGCGGGTACATG
TGAAGAAATGATGAAAAGAGCGGTATTTGCCAGAGAATTGGGAGTTCCTATCGTAATGCA
TGACTACTTAACCGGGGGCTTCACCGCAAATACTAGCTTGGCTCATTATTGCCGCGACAA
CGGTCTACTTCTTCACATCCATCGCGCAATGCATGCAGTTATTGATAGACAGAAAAATCA
TGGTATGCATTTTCGTGTACTAGCTAAAGCATTACGTATGTCTGGTGGAGATCATATTCA
CGCTGGTACAGTAGTAGGTAAACTGGAGGGGGAACGTGAGATGACTTTGGGTTTTGTTGA
TTTATTACGTGATGATTTTATTGAAAAAGATCGAAGTCGCGGTATTTTTTTCACTCAAGA
CTGGGTCTCTATGCCAGGTGTTCTGCCCGTGGCTTCAGGGGGTATTCATGTTTGGCATAT
GCCTGCCCTAACCGAAATCTTTGGGGATGATTCCGTACTACAGTTCGGTGGAGGAACTTT
AGGGCACCCTTGGGGAAATGCACCCGGTGCAGTAGCTAATCGGGTGGCTTTAGAAGCATG
TGTACAAGCTCGTAATGAGGGACGTGATCTTGCTCGTGAAGGTAATGATATTATTCGTGA
AGCTAGCAAATGGAGCCCGGAACTAGCT????????????????????????????????
????????????????????????????
>Danthonia_POACE
TAAAGCAGGTGTTGGATTTAAAGCTGGTGTTAAAGATTATAAATTGACTTATTACACTCC
AGAGTACGAAACTAAGGATACTGATATCTTGGCAGCATTCCGAGTAACTCCTCAGCCTGG
GGTTCCCCCTGAGGAAGCAGGAGCTGCAGTAGCTGCGGAATCTTCTACTGGTACATGGAC
AACTGTTTGGACTGATGGACTTACCAGTCTTGATCGTTACAAAGGACGATGCTATCACAT
CGAGCCCGTTCCTGGGGAGGAAGATCAATATATCTGTTATGTAGCTTATCCATTAGACCT
ATTTGAAGAGGGTTCTGTTACTAACATGTTTACTTCCATTGTGGGTAACGTATTTGGTTT
CAAAGCCCTACGTGCTCTACGTTTGGAGGATCTACGAATTCCTCCTACTTATTCAAAAAC
TTTCCAAGGTCCGCCTCATGGTATCCAAGTTGAAAGGGATAAGTTGAACAAGTATGGCCG
TCCTTTATTGGGATGTACTATTAAACCAAAATTGGGATTATCCGCAAAAAATTATGGTAG
AGCGTGTTATGAATGTCTACGCGGTGGGCTTGATTTTACCAAAGATGATGAAAACGTAAA
CTCACAACCATTTATGCGCTGGAGAGACCGTTTTGTCTTTTGTGCCGAAGCAATTTACAA
AGCACAAGCCGAAACTGGTGAAATCAAGGGGCATTACTTGAATGCGACTGCGGGTACATG
CGAAGAAATGATGAAGAGAGCTGTATTTGCGAGGGAATTAGGGGTTCCTATTGTAATGCA
TGACTACTTAACTGGAGGATTCACCGCAAATACTAGTTTGGCTCATTATTGCCGCGACAA
CGGCTTACTTCTTCACATTCACCGAGCAATGCATGCAGTTATTGATAGACAGAAAAATCA
TGGTATGCATTTCCGTGTATTAGCTAAAGCATTGCGTATGTCTGGGGGAGATCATGTCCA
CTCCGGTACAGTAGTAGGTAAGTTAGAAGGGGAACGCGAAATAACTTTAGGTTTTGTTGA
TTTATTGCGCGATGATTTTATTGAAAAAGATCGTGCTCGCGGTATCTTTTTCACTCAGGA
TTGGGTATCCATGCCAGGTGTTATACCGGTGGCTTCCGGGGGTATTCATGTTTGGCATAT
GCCAGCTCTGACCGAAATCTTTGGAGACGATTCCGTATTACAATTTGGTGGAGGAACTTT
AGGACATCCTTGGGGGAATGCACCGGGTGCAGTAGCTAATCGAGTGGCTTTAGAAGCTTG
TGTACAAGCTCGTAACGAAGGGCGTGATCTTGCTCGTGAAGGTAATGAAATTATCCGAGA
AGCTTGCAAATGGAGCCCGGAACTAGCTGCTGCTTGTGAAGTATGGAAAGAGATCGTATT
TAATTTTGCAGCAGTGGACGTTTTGGAT
>Daphne_THYMELAE
TAAAGCAAGTGTTGGATTCAAAGCTGGTGTTAAAGAGTATAAATTGACTTATTATACTCC
TGAATATGAAACCAAAGATACTGATATCTTGGCAGCGTTCCGAGTAACTCCTCAACCAGG
AGTTCCGCCTGAGGAAGCAGGGGCCGCGGTAGCTGCTGAATCTTCTACTGGTACATGGAC
AACTGTGTGGACCGACGGGCTTACCAGCCTTGATCGTTACAAAGGGCGATGCTACAACAT
CGAGCCCGTTCCTGGGGAAGAAAATCAATATATATGTTATGTAGCTTACCCCTTAGACCT
TTTTGAAGAAGGTTCTGTTACTAACATGTTTACTTCCATTGTTGGTAATGTATTTGGGTT
CAAAGCTCTGCGCGCTCTACGTCTAGAGGATCTGCGAATCCCTACTGCTTATGTTAAAAC
TTTCCAAGGTCCGCCCCATGGCATCCAAGTTGAAAGAGATAAATTGAACAAGTACGGCCG
TCCCCTATTGGGATGTACTATTAAACCTAAATTGGGGTTATCCGCTAAGAACTACGGTAG
AGCGGTTTATGAATGTCTACGTGGTGGACTTGATTTTACCAAAGATGATGAGAATGTGAA
CTCCCAACCATTTATGCGTTGGAGAGACCGTTTCTTATTTTGTGCCGAAGCAATTTATAA
AGCACAGGCTGAAACAGGTGAAATCAAAGGGCATTACTTGAACGCTACTGCGGGTACATG
TGAAGAAATGATGAAAAGGGCTATATTTGCCAGAGAATTAgGAGTTCCTATCGTAATGCA
TGACTATTTAACGGGGGGATTCACGGCAAATACTAGCTTGGCTCATTATTGCCGAGATAA
TGGCCTCCTTCTTCACATCCACCGCGCAATGCACGCAGTTATTGATAGGCAGAAGAATCA
CGGTATGCACTTCCGTGTACTAGCTAAGGCCTTACGTATGTCTGGTGGAGATCATATTCA
TGCTGGTACAGTAGTAGGTAAACTTGAAGGAGAAAGAGACATAACTTTAGGTTTTGTTGA
TTTATTACGTGATGATTTTATTGAAAAAGATCGAAGCCGTGGTATTTATTTCACTCAAGA
TTGGGTCTCTCTACCAGGTGTTTTGCCCGTAGCTTCAGGTGGTATTCACGTTTGGCATAT
GCCTGCTTTGACCGAGATCTTTGGTGATGATTCCGTACTACAATTCGGTGGGGGAACTTT
AGGACACCCTTGGGGAAATGCACCGGGTGCCGTCGCTAATCGAGTAGCTCTAGAAGCATG
TGTACAAGCTCGTAATGAGGGGCGCGATCTTGCTCGCGAGGGTAATGAAATTATCCGTGA
GGCTAGCAAATGGAGTCCTGAACTAGCTGCTGCTTGTGAAATATGGAAAGAGATCAAATT
TGAATTCCAAGCAATGGATACTTTGGAT
>Daucus_APIACEAE
TAAAGCAGGTGTTGGATTCAAAGCTGGGGTTAAAGATTACAAATTGACTTATTATACTCC
TGACTATGAAACCAAAGATACTGATATCTTGGCAGCATTCCGAGTAACTCCTCAACCTGG
AGTTCCACCTGAAGAAGCGGGAGCCGCGGTAGCTGCCGAATCTTCTACTGGTACATGGAC
CACTGTGTGGACCGATGGACTTACCAGTCTTGATCGTTACAAAGGGCGCTGCTACGGAAT
CGAGCCCGTTGCTGGAGAAGAAAATCAATTTATCGCTTATGTAGCTTACCCATTAGACCT
TTTTGAAGAAGGTTCTGTTACTAACATGTTTACTTCTATTGTAGGTAATGTATTTGGGTT
CAAAGCCCTGCGCGCTCTACGTCTGGAAGATCTGCGAATTCCTGTTGCTTATGTTAAAAC
TTTCCAAGGACCGCCTCATGGCATCCAAGTTGAGAGAGATAAATTGAACAAGTATGGTCG
TCCCCTGTTGGGATGTACTATTAAACCTAAATTGGGATTATCCGCTAAAAACTACGGTAG
AGCGGTTTATGAATGTCTCCGCGGTGGACTTGATTTTACCAAAGACGATGAGAATGTGAA
CTCTCAACCATTTATGCGTTGGAGAGATCGTTTCTTATTTTGTGCCGAAGCAATTTATAA
AGCACAGGCTGAAACTGGTGAAATCAAAGGGCATTACTTGAACGCTACTGCGGGTACATG
TGAAGAAATGATGAAAAGGGCTATATTTGCCAGAGAATTGGGAGTTCCTATCGTAATGCA
TGATTACTTAACAGGGGGATTCACTGCAAATACTAGCTTAGCCCATTATTGCCGAGATAA
TGGCCTACTTCTTCACATCCACCGCGCAATGCATGCAGTTATTGATAGACAGAAGAATCA
TGGTATACACTTTCGTGTACTAGCTAAAGCGTTACGTATGTCTGGTGGAGATCATATTCA
CTCCGGTACCGTAGTAGGTAAACTTGAAGGGGAAAGAGACATCACTCTGGGCTTTGTCGA
TTTACTGCGTGATGATTTTATTGAAAAAGATCGAAGTCGCGGTATTTATTTCACCCAAGA
TTGGGTCTCTCTACCGGGTGTTCTACCCGTGGCTTCGGGAGGTATTCACGTTTGGCATAT
GCCTGCTCTGACCGAGATCTTTGGGGATGATTCGGTACTACAGTTCGGTGGAGGAACTTT
AGGACACCCTTGGGGAAATGCACCCGGTGCCGTAGCTAATCGAGTAGCTCTAGAAGCATG
TGTACAAGCTCGTAATGAGGGGCGTGATCTTGCTCGTGAAGGGAATGAGATTATCCGTGA
GGCTACTAAATGGAGCCCTGAACTAGCTGCTGCTTGTGAAGTATGGAAGGAGATCAAATT
TGAATTTGAAGCAATGGATACCTTGGAT
>Digitalis_SCROP
TAAAGCAAGTGTTNGATTCCAAGCCGGTGTTAAAGAGTACAAATTGACTTATTATACTCC
TGAATACGAAACCAAAGATACTGATATCTTGGCAGCATTCCGAGTAACTCCTCAACCTGG
AGTTCCACCTGAAGAAGCAGGGGCTGCGGTAGCTGCCGAATCTTCGACTGGTACATGGAC
AACTGTGTGGACCGATGGACTTACCAGTCTTGATCGTTACAAAGGGCGATGCTACCACAT
TGAGCCCGTTCCTGGAGAAGCAGATCAATATATCTGTTATGTAGCTTACCCTTTAGACCT
TTTTGAAGAAGGGTCTGTTACTAATATGTTTACTTCCATTGTAGGAAATGTATTTGGATT
CAAAGCCCTGCGTGCTCTACGTCTTGAAGATCTGCGAATCCCTGTTGCTTATGTTAAAAC
TTTCCAAGGCCCACCTCACGGGATCCAAGTTGAGAGAGATAAATTGAACAAGTATGGTCG
TCCCTTGTTGGGATGTACTATTAAACCTAAATTGGGGTTATCTGCTAAAAACTATGGTAG
AGCATGTTATGAATGTCTTCGCGGTGGACTTGATTTTACCAAAGATGATGAGAACGTGAA
CTCCCAGCCATTTATGCGTTGGAGAGACCGTTTCTTATTTTGTGCTGAAGCCATTTATAA
ATCACAGGCGGAAACAGGTGAAATCAAAGGGCATTACTTGAATGCTACTGCAGGTACATG
CGAAGAAATGATGAAAAGAGCGGTATTTGCTAGAGAATTGGGAGTTCCTATCATAATGCA
TGACTACTTAACAGGAGGATTCACTGCAAATACTAGCTTGGCTCATTATTGCCGAGATAA
TGGACTACTTCTTCACATTCACCGTGCAATGCATGCAGTTATTGATAGACAGAAGAATCA
TGGTATACACTTCCGTGTACTAGCTAAAGCGTTACGTATGTCTGGTGGAGATCATATTCA
CTCTGGTACCGTAGTAGGTAAACTTGAAGGAGAAAGAGAGATCACTTTGGGCTTTGTTGA
TTTACTGCGTGATGATTTTATTGAAAAAGATCGAAGTCGCGGTATTTATTTCACTCAAGA
TTGGGTCTCTCTACCAGGTGTTATTCCCGTGGCTTCAGGGGGTATTCACGTTTGGCATAT
GCCTGCTCTGACCGAGATCTTTGGGGATGATTCCGTACTACAGTTCGGTGGAGGAACTTT
AGGACACCCTTGGGGTAATGCGCCAGGTGCCGTAGCTAACCGAGTAGCTCTAGAAGCATG
TGTAAAAGCTCGTAATGAAGGACGTGATCTTGCTGCTGAGGGTAATACAATTATCCGCGA
GGCTTGCAAGTGGAGTCCTGAACTAGCTGCCGCTTGTGAGGTATGGAAAGAGATCAAATT
TGAGTTTAAACCAGTGGATACTTTGGAT
>Diplotaxis_BRAS
TAAAGCAAGTGTTGGATTCAAAGCTGGTGTTAAAGAGTATAAATTGACTTATTATACTCC
TGAATATGAAACCAAGGATACTGATATCTTGGCAGCATTCCGAGTAACTCCTCAACCCGG
AGTTCCACCTGAAGAAGCAGGGGCTGCGGTAGCTGCTGAATCTTCTACTGGTACATGGAC
AACTGTGTGGACCGACGGGCTTACCAGCCTTGACCGTTACAAAGGACGATGCTACCACAT
CGAGCCCGTTCCAGGAGAAGAAACTCAATTTATTGCGTATGTAGCTTACCCCTTAGACCT
TTTTGAAGAAGGGTCTGTTACTAACATGTTTACCTCAATTGTGGGTAACGTATTTGGGTT
CAAAGCCCTGGCTGCTCTACGTCTAGAGGATCTGCGAATCCCTCCTGCTTATACTAAAAC
TTTCCAGGGACCACCTCATGGTATCCAAGTTGAAAGAGATAAATTGAACAAGTATGGACG
TCCCCTATTAGGATGTACTATTAAACCGAAGTTGGGGTTATCCGCGAAGAACTATGGTAG
AGCAGTTTATGAATGTCTACGTGGTGGACTTGATTTTACCAAAGATGATGAGAATGTGAA
CTCACAACCATTTATGCGTTGGAGAGACCGTTTCTTATTTTGTGCCGAAGCTATTTATAA
ATCACAGGCTGAAACAGGTGAAATCAAAGGACATTATTTGAATGCTACTGCGGGTACATG
CGAAGAAATGATCAAAAGAGCTGTATTTGCCAGAGAATTGGGAGTTCCTATCGTAATGCA
TGACTACTTAACAGGGGGATTCACCGCAAATACTAGTTTGGCTCATTATTGCCGAGATAA
TGGTCTACTTCTTCACATCCACCGTGCAATGCACGCTGTTATTGATAGACAGAAGAATCA
TGGTATGCACTTCCGTGTACTAGCTAAAGCTTTACGTCTATCTGGTGGAGATCATATTCA
CGCGGGTACAGTAGTAGGTAAACTTGAAGGAGACAGGGAGTCAACTTTGGGCTTTGTTGA
TTTACTTCGCGATGATTATGTTGAAAAAGACCGAAGCCGTGGTATCTTTTTCACTCAAGA
TTGGGTCTCACTACCAGGTGTTCTACCTGTAGCTTCAGGAGGTATTCACGTTTGGCATAT
GCCTGCTTTGACCGAGATCTTTGGAGATGATTCCGTACTACAATTTGGTGGCGGAACTTT
AGGCCACCCTTGGGGAAATGCACCGGGTGCCGTAGCTAACCGAGTAGCTCTAGAAGCATG
TGTACAAGCTCGTAATGAGGGACGTGATCTTGCAGTCGAGGGTAATGAAATTGTCCGTGA
GGCTTGCAAATGGAGTCCTGAA??????????????????????????????????????
????????????????????????????
>Dipsacus_DIPASC
TAAAGCAAGTGCTGGATTCAAAGCGGGCGTTAAAGATTACAAATTGACTTATTATACTCC
TGACTATGAAACCAAAGATACTGATATCTTGGCAGCATTCCGAGTAACTCCTCAACCCGG
AGTTCCACCTGAAGAAGCAGGGGCCGCAGTAGCTGCCGAATCTTCAACTGGTACATGGAC
AACTGTGTGGACCGATGGGCTTACCAGTCTTGATCGTTACAAAGGGCGATGCTACCACAT
CGAGCCCGTTGCTGGAGAAGAAAATCAATATATTGCTTATGTAGCTTACCCATTAGACCT
TTTTGAAGAAGGTTCTGTTACTAACATGTTTACTTCTATTGTGGGTAATGTATTTGGGTT
CAAAGCCCTGCGCGCTCTACGTCTGGAAGATCTGCGAATTCCTGTCGCTTATGTTAAAAC
TTTCCAAGGCCCGCCTCATGGCATCCAAGTTGAGAGAGATAAATTAAACAAGTATGGTCG
CCCCCTGTTGGGATGTACTATTAAACCAAAATTGGGGTTGTCTGCTAAAAACTATGGTAG
AGCAGTTTATGAATGTCTACGTGGTGGACTTGATTTTACCAAAGATGATGAGAACGTGAA
CTCCCAACCATTTATGCGTTGGAGAGATCGTTTCTTATTTTGTGCCGAAGCCCTTTACAA
AGCACAAGCTGAAACAGGTGAAATCAAAGGACATTACTTGAATGCTACTGCAGGTACATG
TGAAGAAATGATCAAAAGGGCTGTCTTTGCTAGAGAATTGGGAGTTCCTATCGTAATGCA
TGATTACTTAACAGGGGGATTCACTGCAAATACTAGTCTGGCTCATTATTGCCGAGATAA
TGGCCTACTTCTTCACATCCACCGCGCAATGCATGCAGTTATTGATAGACAGAAGAATCA
TGGTATACACTTTCGTGTACTAGCTAAAGCGTTACGTATGTCTGGTGGAGATCATATTCA
CTCCGGTACCGTAGTAGGTAAACTTGAAGGGGAAAGAGAGATCACTTTGGGCTTTGTTGA
TTTACTGCGCGATGATTTTATTGAAAAAGATCGAAGTCGCGGTATTTATTTCACTCAAGA
TTGGGTCTCTCTACCGGGTGTTCTGCCCGTGGCTTCGGGGGGTATTCACGTTTGGCATAT
GCCTGCTCTGACCGAGATCTTTGGGGATGATTCTGTCCTACAGTTCGGCGGAGGAACTTT
AGGACACCCTTGGGGAAATGCGCCCGGTGCTGTAGCTAATCGAGTCGCTCTAGAAGCATG
TGTACAAGCTCGTAATGAGGGACGTGATCTTGCTCGTGAGGGTAATGAAATTATCCGTGC
GGCTTGCAAATGGAGTCCTGAACTAGCTGCTGCTTGTGAGGTATGGAAGGAGATCAAATT
TGAATTTGAAGCAATGGATACTTTGTAA
>Doronicum_ASTER
TAAAGCAAGTGTTGGATTCAAAGCTGGGGTTAAAGAATATAAATTGACTTATTATACTCC
TGACTATGAAACCAAGGATACTGATATCTTGGCAGCATTTCGAGTAACTCCTCAACCTGG
AGTTCCGCCTGAAGAAGCAGGGGCCGCAGTAGCTGCCGAATCTTCTACTGGTACATGGAC
AACTGTGTGGACCGATGGACTTACGAGCCTTGATCGTTACAAAGGGCGATGCTATGGAAT
CGAGCCTGTTCCTGGAGAAGAAAATCAATTTATTGCTTATGTAGCTTACCCATTAGACCT
TTTTGAAGAAGGTTCTGTTACTAACATGTTTACTTCCATTGTAGGTAATGTATTTGGGTT
CAAAGCCCTGCGTGCTCTACGTCTGGAAGATTTGCGAATCCCTACTGCGTATGTTAAAAC
TTTCCAAGGTCCGCCTCACGGCATCCAAGTTGAGAGAGATAAATTGAACAAGTATGGTCG
TCCCCTGTTGGGATGTACTATTAAACCTAAATTGGGGTTATCCGCTAAAAACTACGGTAG
AGCTGTTTATGAATGTCTTCGTGGTGGCCTTGATTTTACTAAAGATGATGAGAACGTGAA
CTCCCAACCATTTATGCGTTGGAGAGACCGTTTCCTATTTTGTGCCGAAGCTATTTATAA
AGCACAAGCTGAAACAGGTGAAATCAAAGGGCATTACTTGAATGCTACTGCAGGTACATG
CGAAGACATGATGAAAAGGGCTGTATTTGCCAGAGAATTGGGAGTTCCTATCGTAATGCA
TGACTACCTAACAGGGGGATTCACTGCAAATACTAGCTTGGCTCATTATTGCCGAGATAA
TGGTCTACTTCTTCACATCCACCGCGCAATGCATGCAGTTATTGATAGACAGAAGAATCA
TGGTATACACTTTCGTGTACTAGCTAAAGCGTTACGTATGTCTGGTGGAGATCATATTCA
TTCCGGTACCGTAGTAGGTAAACTTGAAGGGGAAAGAGAGATCACTTTGGGCTTTGTTGA
TTTACTGCGTGATGATTTTATTGAAAAAGATAGAAGTCGCGGTATTTATTTCACCCAAGA
TTGGGTCTCTCTACCAGGTGTTCTGCCCGTAGCTTCGGGGGGTATTCACGTTTGGCATAT
GCCTGCTCTTACCGAGATCTTTGGGGATGATTCCGTACTACAGTTCGGTGGAGGAACTTT
AGGGCACCCTTGGGGAAATGCACCCGGTGCCGTAGCTAATCGAGTAGCTCTAGAAGCATG
TGTACAAGCTCGTAATGAGGGACGCGATCTTGCTAGTGAGGGTAATGAAATTATCCGTGA
GGCTACCAAATGGAGTCCTGAACTAGCTGCTGCTTGTGAAGTATGGAAGGAGATCAAATT
TGAGTTTCAGGCAATGGATACTTTGGAT
>Draba_BRASSICAC
TAAAGCAAGTGTTGGATTCAAAGCTGGTGTTAAAGAATATAAATTGACTTATTATACTCC
TGAATATGAAACCAAGGATACTGATATCTTGGCAGCATTCCGAGTAACTCCTCAACCCGG
AGTTCCACCTGAAGAAGCAGGGGCTGCGGTAGCTGCTGAATCTTCTACTGGTACATGGAC
AACTGTGTGGACCGATGGGCTTACCAGCCTTGATCGTTACAAAGGACGATGCTACCACAT
CGAGCCTGTTCCAGGAGAAGAAACGCAATTTATTGCGTATGTAGCTTACCCCTTAGACCT
TTTTGAAGAAGGTTCGGTTACTAACATGTTTACCTCGATTGTGGGTAATGTATTTGGGTT
CAAAGCCCTGGCTGCTCTACGTCTAGAGGATCTGCGAATCCCTCCTGCTTATACTAAAAC
TTTCCAGGGACCACCTCATGGTATCCAAGTTGAAAGAGATAAATTGAACAAGTATGGACG
TCCCCTATTAGGATGTACTATTAAACCGAAATTGGGGTTATCCGCGAAGAACTATGGTAG
AGCAGTTTATGAATGTCTACGTGGTGGACTTGATTTTACCAAAGATGATGAGAATGTGAA
CTCCCAACCATTTATGCGTTGGAGAGACCGTTTCTTATTTTGTGCCGAAGCTATTTATAA
ATCACAGGCCGAAACAGGTGAAATCAAAGGGCATTATTTGAATGCTACTGCGGGTACATG
CGAAGAAATGATCAAAAGAGCTGTATTTGCCAGAGAATTGGGAGTTCCTATCGTAATGCA
TGACTACTTAACCGGGGGATTCACCGCAAATACTAGTTTGGCTCATTATTGCCGAGATAA
TGGCCTACTTCTTCACATCCACCGTGCAATGCACGCTGTTATTGATAGACAGAAGAATCA
TGGTATGCACTTCCGTGTCCTAGCTAAAGCTTTACGTCTATCTGGTGGAGATCATGTTCA
CGCAGGTACAGTAGTAGGTAAACTTGAAGGAGACAGGGAGTCAACTTTGGGCTTTGTTGA
TTTACTGCGCGATGATTATGTTGAAAAAGATCGAAGCCGCGGTATCTTTTTCACTCAAGA
TTGGGTCTCACTACCAGGTGTTCTGCCTGTGGCTTCGGGGGGTATTCACGTTTGGCATAT
GCCGGCTTTGACCGAGATCTTTGGAGATGATTCCGTACTCCAATTCGGTGGCGGAACCTT
AGGCCACCCTTGGGGAAATGCACCGGGTGCCGTAGCAAACCGAGTAGCTCTGGAAGCATG
TGTACAAGCTCGTAATGAGGGACGTGATCTTGCAGTCGAGGGTAATGAAATTATTCCTGA
GGCTTGCAAATGGAGTCCTGAACTA???????????????????????????????????
????????????????????????????
>Dracunculus_ARA
TAAAGCAAGTGCTGGATTCAAAGCTGGTGTTAAAGATTACAAATTGACTTATTATACTCC
TGACTATGAGACAAAAGATACTGATATCTTGGCAGCATTCCGAGTAACTCCTCAACCCGG
AGTTCCGCCTGAAGAAGCAGGGGCTGCAGTAGCTGCCGAATCTTCTACTGGTACATGGAC
AACTGTGTGGACTGATGGACTTACCAGTCTTGATCGTTACAAAGGACGATGCTACCACAT
CGAAGCCGTTCCTGGGGAGGAAAATCAATATATTGCTTATGTAGCTTACCCTTTAGACCT
TTTTGAAGAAGGTTCTGTTACCAACATGTTTACTTCTATTGTAGGTAATGTTTTTGGGTT
TAAAGCTTTACGAGCTCTACGTCTAGAGGATTTGCGAATTCCTCCCGCTTATTCCAAAAC
TTTCCAAGGCCCGCCTCACGGTATCCAAGTTGAAAGAGATAAATTGAACAAGTATGGTCG
TCCCCTATTGGGATGTACGATTAAACCAAAATTGGGATTATCCGCGAAAAACTACGGTAG
AGCGGTTTATGAATGTCTCCGTGGTGGGCTTGATTTTACCAAGGATGATGAAAACGTGAA
CTCACAACCATTTATGCGTTGGAGAGACCGTTTCTTGTTTTGTGCCGAAGCAATTTATAA
AGCACAGGCCGAAACAGGTGAAATAAAAGGGCATTACTTGAATGCTACTGCAGGTACGTG
TGAAGAAATGATCAAAAGGGCTGTGTTTGCCAGAGAATTGGGAGTCCCTATCGTAATGCA
TGACTACTTAACAGGGGGATTCACTGCAAATACTAGTTTAGCTCATTATTGCCGAGACAA
TGGTCTACTTCTTCACATCCACCGCGCAATGCATGCAGTTATTGATAGACAGAAGAATCA
TGGTATGCATTTTCGTGTACTAGCTAAAGCATTACGTATGTCTGGTGGGGATCATATTCA
CGCTGGTACAGTAGTAGGTAAACTGGAAGGTGAACGTGAGATGACTTTAGGTTTTGTTGA
TTTATTACGTGATGATTATATTGAAAAAGACCGAAGTCGTGGTATTTTCTTCACTCAAGA
TTGGGTCTCTATGCCAGGTGTTATCCCTGTAGCTTCAGGGGGTATTCATGTTTGGCATAT
GCCTGCCTTGACTGAGATCTTTGGGGATGATTCCGTACTACAGTTCGGTGGAGGAACTTT
AGGACACCCTTGGGGAAATGCACCTGGTGCAGTAGCAAATCGGGTAGCTTTAGAAGCGTG
TGTACAAGCTCGTAATGAGGGACGTGATCTTGCTCGTGAAGGTAATGAAATTATCCGTGA
AGCTTGCAAATGGAGTCCTGAACTAGCTGCTGCTTGTGAGATTTGGAAAGCGATCAAATT
CGAATTCGAACCAGTGGATAAGCTAGAT
>Drosera_DROSERA
TAAAGCAGGTGTTGGATTCAAAGCGGGTGTTAAAGATTACAAATTAACTTATTATACTCC
TGACTATCAAACCCTAGATACTGATATCTTGGCAGCATTCCGAGTCACCCCGCAACCTGG
AGTTCCACCAGAAGAAGCAGGAGCAGCGGTAGCTGCCGAATCTTCTACTGGTACATGGAC
AACTGTGTGGACTGATGGACTTACCAGCCTTGATCGTTACAAAGGGCGATGCTACCACAT
CGAGCCTGTTTCTGGAGAAGAGAATCAATTTATTGCTTATGTAGCTTATCCATTAGACCT
TTTTGAAGAAGGTTCTGTTACTAACATGTTTACTTCCATTGTGGGTAATGTATTTGGGTT
CAAAGCTCTGCGTGCTCTACGTTTGGAGGATTTGCGAATCCCTCCTTCTTATACAAAAAC
TTTCCAAGGCCCACCTCACGGTATCCAAGTTGAGAGAGATAAATTGAACAAATATGGTCG
TCCCCTATTGGGATGTACTATTAAACCTAAATTAGGGTTATCTGCGAAGAACTATGGCCG
AGCAGTTTATGAATGTCTTCGCGGTGGACTTGATTTTACCAAAGATGATGAAAACGTTAA
CTCCCAACCATTTATGCGTTGGAGAGACCGTTTCTTATTTTGTGCAGAAGCACTTTATAA
AGCCCAGGCAGAAACTGGTGAAATCAAAGGGCATTACTTGAATGCTACTGCCGGGACATG
CGAAGAGATGATAAAAAGGGCTGTATTTGCCAGAGAACTGGGAGTTCCTATCGTAATGCA
TGACTACTTAACAGGAGGATTCACCGCAAATACTAGCTTGGCTCAGTATTGTCGAGATAA
TGGACTACTTCTTCACATCCACCGTGCAATGCATGCCGTTCTTGATAGACAGAAGAATCA
TGGTATACATTTCCGTGTACTAGCTAAAGCCTTACGTCTGTCTGGTGGCGATCATATTCA
TTCTGGAACCGTAGTAGGTAAACTGGAAGGGGAACGAGACATCACCTTAGGCTTCGTTGA
TTTATTACGTGATGATTTTATTGAAAAAGACAGAACTCGCGGTATTTATTTCACCCAACC
TTGGGTTTCCCTACCAGGTGTTCTGCCCGTAGCTTCAGGGGGCATTCACGTTTGGCATAT
GCCCGCTCTAACCGAGATCTTTGGGGATGATTCCGTATTACAATTCGGTGGAGGAACTTT
AGGGCACCCTTGGGGAAATGCACCGGGTGCTGCAGCGAATCGAGTAGCTCTAGAAGCATG
TGTACAAGCTCGTAATCAGGGACAAGATCTTGCTCGTGAGGGTAACGAAATTATACGCAA
GGCTTGCAAATGGAGTCCTGAACTAGCTGCTG????????????????????????????
????????????????????????????
>Duchesnea_ROSAC
TAAAGCAAGTGTTGGATTCAAAGCTGGTGTTAAAGATTATAAATTGACTTATTATACTCC
GGAGTATGAAACCAAAGATACTGATATATTGGCAGCATTTCGAGTAACTCCTCAACCTGG
AGTTCCGCCCGAGGAAGCAGGGGCAGCGGTAGCTGCGGAATCTTCTACTGGTACATGGAC
AACTGTATGGACTGACGGGCTTACCAGTCTTGATCGTTACAAAGGACGATGCTACGGAAT
TGAACCTGTTCCTGGAGAAGAAAGTCAATTTATTGCTTATGTAGCTTACCCATTAGACCT
TTTTGAAGAGGGTTCGGTTACTAACATGTTTACTTCCATTGTAGGTAATGTGTTTGGGTT
CAAGGCCTTGCGTGCTCTACGTCTGGAGGATTTACGAATCCCTACTGCTTATGTTAAAAC
TTTCCAAGGCCCGCCTCACGGGATCCAAGTTGAAAGAGATAAATTGAACAAGTATGGACG
CCCCCTATTGGGATGTACTATTAAACCTAAATTGGGGTTATCCGCTAAGAATTACGGTAG
AGCAGTTTATGAATGTCTTCGCGGTGGACTTGATTTTACCAAAGATGATGAGAATGTTAA
TTCCCAACCATTTATGCGTTGGAGAGACCGTTTCTTATTTTGTGCCGAAGCAATTTTTAA
ATCGCAGTCTGAAACAGGTGAAATCAAAGGGCATTACTTGAATGCTACTGCAGGTACATG
CGAAGAGATGATGAAAAGAGCCATATTTGCCAGAGAATTGGGAGTTCCTATCGTAATGCA
CGATTACTTAACGGGGGGATTCACTGCAAATACTAGCTTGGCTCATTATTGCCGAGATAA
TGGTTTACTTCTTCACATCCACCGTGCAATGCATGCTGTTATTGATAGACAGAAGAATCA
TGGTATACACTTTCGTGTACTAGCTAAAGCATTACGTATGTCTGGTGGAGATCATATACA
CTCTGGTACCGTTGTAGGTAAACTTGAGGGGGAAAGAGATATCACTTTAGGCTTTGTTGA
TTTACTACGTGATGATTATATTGAAAAAGATCGAAGCCGCGGTATTTATTTCGCTCAAGA
TTGGGTTTCTTTACCGGGTGTTTTACCTGTGGCTTCGGGGGGTATTCACGTTTGGCATAT
GCCTGCTCTGACCGAGATCTTTGGCGATGATTCTGTACTACAATTCGGTGGCGGAACTTT
AGGACACCCTTGGGGAAATGCACCTGGTGCCGTAGCTAATCGAGTAGCTCTAGAAGCATG
TGTACAAGCTCGTAATGAGGGACGTGATCTCGCTCGTGAGGGTAATGAGATTATTCGTGA
GGCTTCTAAATGGAGTCCTGAACTAGCCGCTGCTTGTGAAGTATGGAAAGAGATCAAATT
TGAATTCGAAGCAATGGATACAATTTAA
>Echinops_ASTERA
TAAAGCAAGTGTTGGATTCAAAGCTGGTGTTAAAGATTATAAATTGACTTATTATACTCC
TGACTATAAAACCAAGGATACTGATATCTTGGCAGCATTTCGAGTAACTCCTCAACCTGG
AGTTCCGCCTGAAGAAGCAGGGGCCGCAGTAGCTGCCGAATCTTCTACTGGTACATGGAC
AACTGTGTGGACCGATGGACTTACGAGCCTTGATCGTTACAAAGGGCGATGCTATGGAAT
CGAGCCTGTTCCTGGAGAAGAAACTCAATTTATTGCTTATGTAGCTTACCCATTAGACCT
TTTTGAAGAAGGTTCTGTTACTAACATGTTTACTTCCATTGTAGGTAATGTATTTGGGTT
CAAAGCCCTGCGTGCTCTACGTCTGGAAGATTTGCGAATCCCTACTGCGTATGTTAAAAC
TTTCCAAGGTCCGCCTCACGGCATCCAAGTTGAGAGAGATAAATTGAACAAGTATGGTCG
TCCCCTGTTGGGATGTACTATTAAACCTAAATTGGGGTTATCCGCTAAAAACTACGGTAG
AGCTGTTTATGAATGTCTTCGTGGTGGCCTTGATTTTACTAAAGATGATGAGAACGTGAA
CTCCCAACCATTTATGCGTTGGAGAGACCGTTTCTTATTTTGTGCCGAATCTATTTATAA
ATCACAAGCTGAAACAGGTGAAATCAAAGGGCATTACTTGAATGCTACTGCGGGTACATG
CGAAGAAATGATGAAAAGGGCTATATTTGCCAGAGAATTGGGAGTTCCTATCGTAATGCA
TGACTACCTAACAGGGGGATTCACTGCAAATACTAGCTTGGCTCATTATTGCCGAGATAA
TGGCCTACTTCTTCACATCCACCGCGCAATGCATGCAGTTATTGATAGACAGAAGAATCA
TGGTATACACTTTCGTGTACTAGCTAAAGCGTTACGTATGTCCGGTGGAGATCATATTCA
TTCCGGTACCGTAGTAGGTAAACTTGAAGGGGAAAGAGAGATCACTTTGGGCTTTGTTGA
TTTACTGCGTGATGATTTTATTGAAAAAGATCGAAGTCGCGGTATTTATTTCACCCAAGA
TTGGGTCTCTCTACCAGGTGTTCTACCCGTAGCTTCGGGGGGTATTCACGTTTGGCATAT
GCCTGCTCTGACCGAAATCTTTGGGGATGATTCCGTACTACAGTTCGGTGGAGGAACTTT
AGGGCACCCTTGGGGAAATGCACCCGGTGCCGTAGCTAATCGAGTAGCTCTAGAAGCATG
TGTACAAGCTCGTAATGAGGGACGCGATCTTGCTACTGAGGGTAATGAAATTATCCGTGA
GGCTACCAAATGGAGTCCTGAACTAGCTGCTGCTTGTGAAGTATGGAAGGAGATCAAATT
TGAGTTTGAGGCAGTGGATACTATTTGA
>Elaeagnus_ELAEA
TAAAGCAAGTGTTGGATTCAAAGCGGGTGTTAAAGATTATAAATTGACTTATTACACTCC
TGACTATCAAACCAAAGATACTGATATCTTAGCAGCATTTCGAGTAACTCCTCAACCAGG
AGTTCCACCCGAAGAAGCAGGGGCAGCGGTAGCTGCTGAATCTTCTACTGGTACATGGAC
AACTGTATGGACTGACGGGCTTACCAGTCTTGATCGTTACAAGGGTCGATGCTACGGGCT
TGAGCCCGTTGCTGGAGAAGAAAATCAATATATTGCTTATGTAGCTTACCCCTTAGACCT
TTTTGAAGAAGGCTCTGTTACTAACATGTTTACTTCCATTGTGGGTAATGTGTTTGGATT
CAAGGCCCTGCGCGCTCTACGTCTGGAAGATTTGCGAATCCCTACTGCTTATACTAAAAC
TTTCCAAGGCCCGCCTCATGGTATCCAAGTTGAGAGAGATAAATTGAACAAGTATGGCCG
TCCCCTATTAGGATGTACTATTAAACCTAAATTGGGGTTATCCGCTAAGAATTATGGTAG
AGCTGTTTATGAATGTCTTCGCGGTGGGCTTGATTTTACCAAAGATGATGAGAACGTGAA
TTCCCAACCATTTATGCGTTGGAGAGACCGTTTCTTATTTTGTGCCGAAGCCCTTTTTAA
AGCACAGGCTGAAACAGGTGAAATCAAAGGGCATTATTTGAATGCTACGGCAGGTACATG
CGAAGAAATGATGAAAAGGGCTATATTTGCCAGAGAATTGGGAGCTCCTATCGTAATGCA
CGATTACTTAACTGGGGGATTCACTGCAAACACTAGCTTGGCTCATTATTGCCGAGATAA
TGGTTTACTTCTTCACATCCACCGTGCAATGCATGCAGTTATTGATAGACAGAAAAATCA
TGGTATGCACTTCCGTGTACTGGCTAAAGGGTTACGTATGTCTGGTGGAGATCATATTCA
CGCTGGTACTGTAGTAGGTAAGCTTGAAGGGGAAAGAGAAATTACTTTAGGCTTTGTTGA
TTTACTACGTGATGATTATATTGAAAAAGATCGAAGCCGTGGTATTTATTTCACCCAAGA
TTGGGTCTCTCTACCGGGTGTTCTTCCTGTGGCTTCAGGGGGTATTCACGTTTGGCATAT
GCCTGCTCTGACCGAGATCTTTGGAGATGATGCCGTACTACAATTCGGCGGAGGAACTTT
AGGGCACCCTTGGGGAAATGCACCTGGTGCTGTAGCTAACCGAGTAGCTCTAGAAGCATG
TGTACAAGCTCGTAATGAGGGGCGTGATCTTGCTCGTGAGGGTAATGAAATTATTCGTGA
GGCTTGTAAATGGAGTCCTGAACTAGCTGCTGCTTGTGAAGTATGGAAGGAGATCAAATT
TGAATTTGAAGCTATGGATACAATTTGA
>Eleocharis_CYPE
TAAAGCAAGTGTTGGGTTTAAAGCAGGGGTTAAAGATTACAAACTTACTTATTATACTCC
TGAGTACGAAACCAAAGATACTGATATCTTGGCAGCGTTCCGAGTAACTCCTCAACCCGG
AGTCCCCCCTGAAGAAGCAGGAGCTGCAGTAGCGGCGGAATCTTCTACTGGTACATGGAC
CACTGTTTGGACTGATGGACTTACCAGTCTTGATCGTTACAAAGGGCGATGCTATCATAT
CGAGCCTGTTATTGGAGAAGAAGATCAATTTATTGCCTATGTAGCTTATCCTTTAGACCT
TTTCGAAGAAGGTTCTGTTACTAACATGTTTACTTCTATTGTAGGTAATGTATTTGGTTT
CAAAGCCTTACGAGCTCTACGCTTGGAAGACTTACGAATTCCCCCTGCTTATTCAAAAAC
TTTCCAAGGCCCACCTCACGGTATCCAATCTGAAAGAGATAAGTTGAACAAATACGGTCG
TCCTCTATTGGGATGTACTATTAAACCAAAATTGGGATTATCCGCAAAGAACTACGGTAG
AGCATGTTATGAATGTCTACGTGGTGGACTTGATTTTACCAAAGATGATGAAAATGTAAA
CTCACAACCATTTATGCGTTGGAGAGATCGTTTCTTGTTCTGTGCCGAAGCAATTTATAA
ATCACAGGCCGAAACAGGTGAAATCAAAGGGCACTACTTGAACGCTACTGCAGGTACATC
TGAAGAAATGATCAAAAGAGCAGTATTTGCTAGAGAATTGGGAGTTCCTATCGTAATGCA
TGATTACCTAACCGGGGGATTCACTGCAAATACTAGTTTGGCTTTTTATTGCCGTGATAA
TGGTCTACTTCTTCACATCCACCGCGCAATGCATGCAGTTATTGATAGACAGAAAAACCA
TGGTATGCATTTCCGTGTATTAGCTAAAGCATTACGTATGTCTGGTGGAGATCATATTCA
CTCTGGTACAGTAGTAGGTAAACTGGAAGGGGAACGTGAAATGACTTTAGGTTTTGTTGA
TTTATTACGTGATGATTATATTGAAAAAGATCGTAGTCGTGGTATCTTTTTCACTCAAGA
TTGGGTCTCTATGCCTGGTGTTATACCTGTGGCTTCAGGAGGTATCCATGTTTGGCATAT
GCCTGCTTTGACCGAAATCTTTGGAGATGATTCTGTACTTCAATTTGGTGGAGGAACCTT
AGGACACCCTTGGGGAAATGCACCTGGTGCAGTAGCTAACAGGGTGGCTTTAGAAGCGTG
CGTACAAGCTCGTAATGAAGGACGTGATCTTGCTCGTGAAGGTAATGAAATTATTCGAGC
AGCAGCTAAATGGAGTCCTGAACTAGCTGCTGCTTGTGAA????????????????????
????????????????????????????
>Elodea_HYDROCHA
TAAAGCAGGTGTTGGATTCAAAGCAGGTGTTAAAGATTACAAATTGACTTATTATACTCC
TGAATATGAAACCAAAGATACTGATATCTTGGCAGCATTCCGAGTATCTCCACAACCTGG
AGTTCCACCTGAAGAAGCAGGGGCCGCAGTAGCTGCCGAATCCTCTACTGGTACATGGAC
AACTGTGTGGACTGATGGACTTACTAGTCTTGATCGTTACAAAGGACGATGCTACCACAT
CGAGCCTGTTGCTGGGGAGGAAGATCAATATATTGCTTATGTAGCTTATCCTTTAGACCT
TTTTGAAGAAGGTTCTGTTACCAACCTGTTTACTTCCATTGTGGGTAATGTATTTGGATT
CAAAGCTCTACGAGCTCTACGCTTGGAGGATCTGCGAATTCCTCCTGCTTATTCCAAAAC
TTTCCAAGGTCCACCTCATGGAATCCAAGTTGAAAGAGATAAATTGAACAAATATGGTCG
TCCTCTATTGGGATGTACTATTAAACCAAAATTGGGATTATCCGCGAAAAACTACGGTAG
AGCCGTTTATGAATGTCTACGTGGTGGACTTGATTTTACCAAAGATGATGAAAACGTAAA
CTCACAGCCATTTATGCGTTGGAGAGACCGTTTCCTATTTTGTGCCGAAGCAATTTATAA
ATCGCAATCCGAAACAGGTGAAATCAAAGGACACTACTTGAATGCTACTGCGGGTACGTG
TGAAGAAATGATGAAAAGGGCGGTATTTGCCAGAGAATTGGGAGTCCCTATCGTAATGCA
CGACTACTTAACAGGGGGATTCACTGCAAATACTAGCTTGGCTCATTATTGCCGAGACAA
CGGCTTACTTCTTCACATTCACCGTGCAATGCATGCAGTTATTGATAGACAGAAGAATCA
TGGTATACATTTTCGTGTACTAGCTAAAGCGTTACGTATGTCTGGTGGAGATCACATTCA
CTCCGGTACAGTAGTAGGTAAACTGGAAGGCGAACGTGAGATGACTTTAGGTTTTGTTGA
TTTACTACGCGACGATTATATTGAAAAAGATAGAAGCCGCGGTATTTTCTTCACTCAAGA
TTGGGTCTCTATGCCAGGTGTTCTGCCGGTGGCTTCAGGCGGTATTCATGTTTGGCATAT
GCCTGCCTTGACCGAGATCTTTGGGGATGATTCCGTACTACAGTTCGGCGGAGGAACTTT
GGGACACCCTTGGGGAAATGCACCTGGTGCAGTAGCTAATAGGGTGGCTTTAGAAGCGTG
TGTACAAGCTCGTAATGAAGGGCGTGATTTAGCTAGTGAAGGTAATGAAATTATTCGTGA
AGCTGCTAAATGGAGCCCTGAACTAGCTGCTGCT??????????????????????????
????????????????????????????
>Elymus_POACEAE
TAAAGCAAGTGTTGGATTTCAAGCTGGTGTTAAAGATTATAAATTGACTTACTACACCCC
AGAGTATGAAACTAAGGATACTGATATCTTGGCAGCATTCCGAGTAAGTCCTCAGCCTGG
GGTTCCGCCCGAAGAAGCAGGGGCTGCAGTAGCTGCCGAATCTTCTACTGGTACATGGAC
AACTGTTTGGACTGATGGACTTACCAGTCTTGATCGTTACAAAGGACGATGCTATCACAT
CGAGCCTGTTCCTGGGGAAGACAACCAATTTATCTGTTATGTAGCTTATCCATTAGACCT
ATTTGAAGACGGTTCCGTTACTAACATGTTTACTTCCATTGTGGGTAACGTATTTGGTTT
CAAAGCCCTACGTGCTCTACGTTTGGAGGATCTACGAATTCCCCCTACTTATTCAAAAAC
TTTCCAAGGCCCGCCTCATGGTATCCAAGTTGAAAGAGATAAGTTGAACAAGTATGGTCG
TCCTTTATTGGGATGTACTATTAAACCAAAATTGGGATTATCCGCAAAAAATTATGGTAG
AGCGTGTTATGAGTGTCTACGTGGTGGACTTGATTTTACCAAAGATGATGAAAACGTAAA
CTCACAACCATTTATGCGCTGGAGAGACCGTTTTGTCTTTTGTGCCGAAGCTATTTATAA
ATCACAGGCCGAAACCGGTGAAATCAAGGGGCATTACTTGAATGCGACTGCGGGTACATG
TGAAGAAATGCTTAAGAGAGCTGTATTTGCGAGAGAATTAGGGGTTCCTATTGTAATGCA
TGACTACTTAACTGGGGGATTCACCGCAAATACTACTTTGGCTCATTATTGCCGCGACAA
TGGCCTACTTCTTCACATTCACCGTGCAATGCATGCAGTTATTGATAGACAGAAAAATCA
TGGTATGCATTTCCGTGTATTAGCTAAAGCATTGCGTATGTCTGGGGGAGATCATGTCCA
CTCCGGTACAGTAGTAGGTAAGTTAGAAGGGGAACGCGAAATTACTTTAGGTTTTGTTGA
TTTATTGCGCGATGATTTTATTGAAAAAGATCGTGCTCGCGGTATCTTTTTCACTCAGGA
CTGGGTATCCATGCCAGGTGTTATACCGGTAGCTTCAGGTGGTATTCATGTTTGGCATAT
GCCAGCTCTGACCGAAATCTTTGGGGACGATTCTGTATTACAATTTGGTGGAGGAACTTT
AGGACATCCTTGGGGAAATGCACCTGGTGCAGCAGCTAATCGAGTGGCTTTAGAAGCCTG
TGTACAAGCTCGTAACGAAGGGCGCGATCTTGCTCGCGAAGGTAATGAAATTATCCGAGC
AGCTTGCAAATGGAG?????????????????????????????????????????????
????????????????????????????
>Epilobium_ONAGR
TAAAGCAAGTGTTGGATTCAAAGCCGGCGTTAAAGATTATAAACTAACTTATTATACTCC
TGAATATGAAACCAAGGATACTGATATCTTGGCAGCATTCAGAGTAACTCCTCAACCTGG
AGTTCCGCCTGAGGAAGCAGGGGCTGCAGTAGCTGCCGAATCTTCTACTGGTACCTGGAC
AACTGTGTGGACCGATGGGCTTACCAGCCTTGATCGTTATAAAGGAAGATGCTACCACAT
CGAGCCTGTTGCGGGAGAAGAGAATCAATATATATGTTATGTAGCTTACCCCTTAGACCT
TTTTGAAGAGGGTTCTGTTACTAATATGTTTACTTCCATTGTGGGTAATGTATTTGGGTT
CAAAGCCCTGCGTGCTCTACGTCTGGAGGATCTGAGAATCCCTCCTGCATATGTTAAAAC
TTTCCAAGGCCCGCCTCATGGGATCCAAGTTGAGAGAGATAAGTTGAACAAGTATGGCCG
TCCCCTATTGGGATGTACCATTAAACCTAAATTAGGGTTATCCGCTAAGAACTACGGTAG
AGCGGTTTATGAATGTCTTCGTGGTGGACTTGATTTTACCAAGGATGATGAAAACGTCAA
CTCACAACCATTTATGCGTTGGAGAGATCGTTTCTTATTTTGTGCCGAAGCTCTTTATAA
AGCACAGTCTGAAACTGGTGAAATCAAAGGGCATTACTTGAATGCTACTGCGGGTACATG
CGAAGAAATGCTCAAAAGAGCTGTATTTGCCAGAGAATTGGGAGTTCCCATCGTAATGCA
TGACTACTTAACAGGGGGATTCACTGCAAATACTAGCTTGGCTCATTATTGCCGAGATAA
CGGTCTACTTCTTCACATCCACCGTGCAATGCATGCAGTTATTGATAGACAGAAAAATCA
TGGTATACACTTTCGTGTACTAGCTAAAGCCTTACGTATGTCTGGTGGAGATCATATTCA
CTCAGGTACCGTAGTAGGTAAACTTGAAGGAGAAAGAGATATTACTTTAGGCTTTGTTGA
TTTACTACGTGATGATTTTATTGAAAAAGACCGAAGCCGTGGTATTTATTTCACTCAAGA
TTGGGTCTCTCTACCTGGTGTTTTGCCTGTGGCTTCGGGTGGTATTCACGTTTGGCATAT
GCCTGCTCTGACCGAAATATTTGGAGATGATTCCGTACTACAATTCGGTGGTGGAACTTT
AGGACACCCTTGGGGAAATGCACCGGGTGCTGTAGCGAATCGAGTAGCTCTAGAAGCATG
CGTACAAGCTCGTAATGAGGGGCGTGATCTTGCTCGTGAGGGTAATGAAATTATACGTGA
GGCTTGCAAATGGAGTCCGGAACTAGCTGCTGCTTGTGAAGTATGGAAAGAGATCAAATT
TGAATTCCAAGCAATGGATACTATGTAA
>Epimedium_BERBE
TAAAGCAAGTGTTGGATTCAAAGCGGGTGTTAAAGATTACAAATTGACTTATTATACTCC
TGACTATGTAACGAAGGATACTGATATTTTGGCAGCATTCCGCGTCACTCCTCAACCTGG
AGTTCCACCTGAAGAAGCAGGGGCCGCTGTAGCTGCCGAATCTTCTACAGGTACATGGAC
AACCGTGTGGACCGATGGACTTACCAGTCTTGATCGTTACAAAGGACGGTGCTACCACAT
TGAGCCTGTTGCTGGAGAAGACAATCAATATATTTGTTACGTAGCCTATCCTTTAGACCT
TTTTGAAGAGGGTTCTGTTACTAACATGTTTACTTCTATTGTGGGTAATGTATTTGGGTT
CAAAGCGCTGCGCGCTCTACGTCTGGAGGATCTGCGAATTCCTGTTGCTTATGTTAAAAC
TTTCCAAGGCCCGCCTCATGGTATCCAAGTTGAGAGAGATAAATTGAACAAGTATGGTCG
TCCTCTATTAGGATGTACTATTAAACCAAAATTGGGATTATCCGCTAAGAACTATGGTAG
AGCGGTTTATGAATGTCTCCGCGGTGGGCTTGATTTTACCAAGGATGATGAGAACGTGAA
CTCCCAGCCATTTATGCGTTGGAGAGATCGTTTCCTATTTTGTGCCGAAGCTATTTATAA
ATCACAGGCGGAAACAGGTGAAATCAAAGGACATTACTTGAATGCTACTGCAGGTACGTG
CGAAGAAATGATGAAAAGGGCTGTATTTGCCAGAGAATTAGGCGTACCCATCGTAATGCA
TGACTACTTAACGGGGGGATTCACTGCAAATACTAGCCTGGCTCATTATTGCCGAGATAA
TGGTCTACTTCTTCACATCCACCGTGCAATGCATGCAGTTATTGATAGACAGAAGAACCA
TGGTATACATTTCCGTGTACTAGCTAAAGCCTTACGTATGTCTGGTGGAGATCATATTCA
CGCAGGTACCGTAGTGGGTAAACTGGAAGGGGAAAGAGAGATCACCCTGGGCTTTGTTGA
TTTATTACGTGATGATTTTATTGAAAAAGACCGAAGTCGTGGTATTTATTTCACTCAAGA
TTGGGTTTCTCTACCAGGTGTTCTGCCCGTGGCTTCCGGCGGTATTCACGTCTGGCATAT
GCCTGCTCTGACGGAGATCTTTGGGGATGATTCCGTATTACAGTTCGGTGGAGGAACTTT
AGGACACCCTTGGGGAAATGCACCAGGTGCTGTAGCTAATCGAGTAGCTCTAGAAGCGTG
TGTACAAGCTCGTAATGAGGGACGTGATCTTGCTCGTGAAGGTAATGAAATTATCCGGGA
GGCTTGCAAATGGAGTCCTGAACTAGCTGCTGCTTGTGAAGTATGGAAGGAGATCAAATT
TGAATTTGAAGCAATGGATACTTTGTAA
>Eranthis_RANUNC
TAAAGCAAGTGTTGGCTTCAAAGCAGGTGTTAAAGATTACAAATTGAATTATTATACTCC
TGAATATACACCTAAAGATACTGATACCTTGGCGGCATTCCGAGTAACTCCTCAACCTGG
AGTTCCACCTGAAGAAGCAGGGGCTGCTGTAGCTGCCGAATCTTCTACAGGTACATGGAC
AACTGTGTGGACCGATGGACTTACCAGCCTTGATCGTTACAAAGGACGATGCTACCACAT
TGAGCCTGTTGCTGGAGAAGAAAATCAATATATTTGTTATGTAGCCTATCCTTTAGACCT
TTTTGAAGAAGGTTCTGTTACTAACATGTTTACTTCCATTGTGGGTAATGTATTTGGGTT
CAAAGCGCTACGCGCTCTACGTCTGGAGGATCTGCGAATCCCTGTTGCTTATGTTAAAAC
TTTCCAAGGACCGCCTCATGGCATCCAAGTTGAGAGAGATAAATTGAACAAGTATGGTCG
TCCCTTATTGGGATGTACTATTAAACCAAAATTGGGATTATCTGCTAAGAACTACGGCAG
AGCGGTTTATGAATGTCTACGCGGTGGGCTTGATTTTACCAAGGATGATGAGAACGTGAA
CTCCCAACCCTTTATGCGTTGGAGAGACCGTTTCCTATTTTGTGCTGAAGCAATTTATAA
AGCACAAGCCGAAACAGGTGAAATCAAAGGGCATTACTTGAATGCTACTGCGGGTACATG
TGAAGAAATGATAAAAAGGGCTGTATTTGCCAGAGAATTGGGAGTACCCATCGTAATGCA
TGACTACTTAACGGGGGGTTTCACCGCAAATACTAGCTTGGCTCATTATTGCCGAGATAA
CGGTCTACTTCTTCACATCCACCGCGCAATGCATGCAGTTATTGATAGACAGAAGAATCA
TGGTATACATTTCCGTGTACTAGCTAAAGCGTTACGTATGTCTGGTGGAGATCATATTCA
CTCTGGTACCGTAGTAGGTAAACTGGAAGGGGAAAGAGAGATCACCTTGGGCTTTGTTGA
TTTACTACGTGATGATTTTATTGAAAAAGACCGAAGTCGCGGTATTTACTTCACTCAAGA
CTGGGTCTCTCTACCAGGCGTTCTGCCTGTTGCTTCAGGGGGTATTCACGTTTGGCATAT
GCCCGCTCTGACCGAGATCTTTGGGGATGATTCCGTACTACAGTTCGGTGGAGGAACTTT
AGGACACCCTTGGGGAAATGCACCGGGTGCCGTAGCTAATCGAGTAGCCCTAGAAGCCTG
TGTACAAGCTCGTAATGAGGGGCGTGATCTTGCTCGTGAAGGTAATGAAATTATCCGTGA
GGCTTGCAAATGGAGCCTTGAACTAGCCGCTGCTTGTGAGGTATGGAAGGAGATCAAATT
CGAATTTGAAGCAATGGATACTTTGTAA
>Erica_ERICACEAE
TAAAGCAAGTGTTGGATTCAAAGCTGGTGTTAAAGATTACAAATTAACTTATTATACTCC
TAACTATGAAACCAAAGATACTGATATCTTGGCAGCATTCCGAGTAACCCCTCAACCGGG
AGTTCCACCTGAAGAAGCAGGGGCCGCGGTAGCGGCGGAATCTTCTACTGGTACATGGAC
AACAGTGTGGACTGATGGACTTACTAGCCTTGATCGTTACAAAGGGCGATGCTACCACAT
CGAGCCTGTTGCTGGAGACGAAAATCAATATATTGCTTATGTAGCTTATCCTTTAGACCT
TTTTGAAGAGGGTTCTGTTACTAATATGTTTACTTCCATTGTGGGTAATGTATTTGGATT
CAAAGCCCTGCGCGCTCTACGTCTGGAAGATCTACGAATCCCTACAGCGTATGTTAAAAC
GTTCCAAGGACCGCCTCATGGTATCCAAGTTGAAAGAGATAAATTGAACAAATATGGCCG
TCCCCTGTTGGGATGTACAATTAAACCTAAATTGGGGTTATCCGCTAAAAACTATGGGAG
AGCTGTTTATGAATGTCTACGCGGTGGACTTGATTTTACCAAAGATGATGAGAACGTAAA
CTCCCAACCCTTTATGCGTTGGAGAGACCGTTTCTTATTTTGTGCCGAAGCAATTTATAA
AGCACAGGCGGAAACAGGCGAAATCAAAGGGCATTACTTAAATGCTACTGCAGGTACATG
TGAGGAAATGATGAAAAGAGCTGTATTTGCTAGAGAATTAGGAGTTCCTATCATAATGCA
TGACTATTTAACAGGGGGATTCACTGCAAATACTAGCTTGGCTGAGTATTGCCGAGATAA
TGGCCTACTTCTGCACATCCATCGTGCAATGCATGCAGTTATTGATAGACAGAAGAATCA
TGGTATACATTTTCGTGTACTAGCTAAAGCGTTACGTATGTCTGGGGGAGATCATATTCA
CGCAGGTACTGTAGTAGGTAAACTTGAAGGCGAAAGGGAAATCACTTTGGGCTTTGTTGA
TTTACTCCGTCTCGATTATATTGAAAAAGATCGAAACCGCGGTATTTATTTTTCTCAAGA
TTGGGTCTCTCTACCAGGTGTTCTACCCGTGGCTTCAGGGGGTATTCACGTTTGGCATAT
GCCTGCTCTGACCGAGATCTTTGGAGATGATTCTGTACTACAATTCGGAGGAGGAACTTT
AGGCCACCCTTGGGGAAATGCACCGGGCGCCGTAGCGAATCGAGTTGCTCTAGAAGCATG
TGTGCAAGCTCGTAATGAGGGACGTGATCTTGCTCGTGAGGGTAACGAAATTATCCGTGA
GGCTGGCCAATGGAGTAATGAACTATCTGCTGCTTGTGCAGTATGGAAGGAGATCAAATT
TGAATTCCCAGCAATGGATACTTTGTAA
>Erigeron_ASTERA
?AAAGCAAGTGTTGGATTCAAAGCTGGTGTTAAAGATTATAAATTGACTTATTATACTCC
TGAATATGAAACCAAGGATACTGATATCTTGGCAGCATTTCGAGTAACTCCTCAACCTGG
AGTTCCGCCTGAAGAAGCAGGGGCCGCAGTAGCTGCCGAATCTTCTACTGGTACATGGAC
AACTGTGTGGACCGATGGACTTACGAGCCTTGATCGTTACAAAGGGCGATGCTATGGAAT
CGAGCCTGTTCCTGGAGAAGAAAATCAATTTATTGCTTATGTAGCTTACCCATTAGACCT
TTTTGAAGAAGGTTCTGTTACTAACATGTTTACTTCCATCGTAGGTAATGTATTTGGGTT
CAAAGCCCTGCGTGCTCTACGTCTGGAAGATTTGCGAATCCCTACTGCGTATGTTAAAAC
TTTCCAAGGTCCGCCTCACGGCATCCAAGTTGAGAGAGATAAATTGAACAAGTATGGTCG
TCCCCTGTTGGGCTGTACTATTAAACCTAAATTGGGGTTATCCGCTAAAAACTACGGTAG
AGCTGTTTATGAATGTCTTCGTGGTGGCCTTGATTTTACTAAAGATGATGAGAACGTGAA
CTCCCAACCATTTATGCGTTGGAGAGACCGTTTCTTATTTTGTGCCGAAGCTATTTATAA
ATCACAAGCTGAAACAGGTGAAATCAAAGGGCATTACTTGAATGCTACTGCGGGTACATG
CGAAGATATGATGAAAAGGGCTGTATTTGCCAGAGAATTGGGAGTTCCTATTGTAATGCA
TGACTACCTAACAGGGGGATTCACTGCAAATACTACCTTGGCTCATTATTGCCGAGATAA
TGGCCTACTTCTTCACATCCACCGTGCAATGCATGCAGTTATTGATAGACAGAAGAATCA
TGGTATGCACTTTCGTGTACTAGCTAAAGCCTTACGTATGTCTGGTGGAGATCATATTCA
TTCCGGTACCGTAGTAGGTAAACTAGAAGGGGAAAGAGAGATCACTTTGGGCTTTGTTGA
TTTACTGCGTGATGATTTTATTGAAAAAGATAGAAGTCGCGGTATTTATTTCACCCAAGA
TTGGGTCTCTCTACCAGGTGTTCTGCCGGTAGCTTCGGGGGGTATTCACGTTTGGCATAT
GCCTGCTCTGACCGAGATCTTTGGGGATGATTCTGTACTACAGTTTGGTGGCGGAACTTT
AGGGCACCCTTGGGGAAATGCACCTGGTGCCGTAGCTAATCGAGTAGCTCTAGAAGCATG
TGTACAAGCTCGTAACGAGGGACGCGATCTTGCTACTGAGGGTAATGAAATTATCCGTGA
GGCTACCAAATGGAGTCCTGAACTAGCTGCTGCTTGTGAAGTATGGAAGGAGATCAAATT
TGAGTTTCAGGCAATGGATACTTTGGAT
>Eriophorum_CYPE
TAAAGCAAGTGTTGGGTTTAAAGCWGGKGTTAAAGATTACAAACTTACTTATTATACTCC
TGAGTACGAAACCAAAGATACTGATATCTTGGCAGCGTTCCGAGTAACTCCTCAACCCGG
AGTCCCCCCTGAAGAAGCAGGAGCTGCAGTAGCGGCGGAATCTTCTACTGGTACATGGAC
AACTGTTTGGACTGATGGACTTACCAGTCTTGATCGTTACAAAGGGCGATGCTATCATAT
CGAGCCTGTTGTTGGAGAAGAAAATCAATTTATTGCCTATGTAGCTTATCCTTTAGACCT
TTTTGAAGAAGGTTCTGTTACTAACATGTTTACTTCTATTGTAGGTAATGTATTTGGTTT
CAAAGCCCTACGAGCTCTACGCTTGGAAGACTTACGAATTCCCCCTGCTTATTCAAAAAC
TTTCCAAGGCCCACCTCATGGTATCCAATCTGAAAGAGATAAGTTGAACAAATATGGTCG
TCCTCTATTGGGATGTACTATTAAACCAAAATTGGGATTATCCGCAAAGAACTACGGTAG
AGCATGTTATGAATGTCTACGTGGTGGACTTGATTTTACCAAAGATGATGAAAACGTAAA
CTCACAACCATTTATGCGTTGGAGAGATCGTTTCTTGTTCTGTGCCGAAGCAATTTATAA
ATCACAGGCCGAAACAGGTGAAATCAAAGGGCACTACTTGAATGCTACTGCAGGTACATG
TGAAGAAATGCTCAAAAGAGCAGTATTTGCTAGAGAATTGGGAGTTCCTATCATAATGCA
TGACTACTTAACCGGGGGATTCACTGCAAATACTACTTTGTCTTTTTATTGTCGTGATAA
TGGTCTACTTCTTCACATCCACCGTGCAATGCATGCAGTTATTGATAGACAGAAAAACCA
TGGTATGCATTTCCGTGTACTAGCTAAAGCATTACGTATGTCTGGTGGAGATCATATTCA
CTCTGGTACAGTAGTAGGTAAACTGGAAGGGGAACGTGAGATGACTTTAGGTTTTGTTGA
TTTATTACGTGATGATTATATTGAAAAAGATCGTAGTCGTGGTATCTTTTTCACTCAAGA
TTGGGTCTCTATGCCTGGTGTTATACCTGTGGCTTCAGGGGGTATCCATGTTTGGCATAT
GCCTGCTTTGACCGAAATCTTTGGAGATGATTCCGTACTTCAATTTGGTGGAGGAACCTT
AGGGCACCCTTGGGGAAATGCACCTGGTGCAGTAGCTAACAGGGTGGCTTTAGAAGCGTG
TGTACAAGCTCGTAATGAAGGACGTGATCTTGCTCGTGAAGGTAATGAGATTATTCGAGC
AGCAGCTAAATGGAGTCCTGA???????????????????????????????????????
????????????????????????????
>Erophila_BRASSI
TAAAGCAAGTGTTGGATTCAAAGCTGGTGTTAAAGAATATAAATTGACTTATTATACTCC
TGAATATGAAACCAAGGATACTGATATCTTGGCAGCATTCCGAGTAACTCCTCAACCCGG
AGTTCCACCTGAAGAAGCAGGGGCTGCGGTAGCTGCTGAATCTTCTACTGGTACATGGAC
AACTGTGTGGACCGATGGGCTTACCAGCCTTGATCGTTACAAAGGACGATGCTATCACAT
CGAGCCCGTTCCAGGAGAAGAAACGCAATTTATTGCGTATGTAGCTTACCCCTTAGACCT
TTTTGAAGAAGGTTCGGTTACTAACATGTTTACCTCTATTGTGGGTAATGTATTTGGGTT
CAAAGCCCTGGCTGCTCTACGTCTAGAGGATCTGCGAATCCCTCCTGCTTATACTAAAAC
TTTCCAGGGACCACCTCATGGTATCCAAGTTGAAAGAGATAAATTGAACAAGTATGGACG
TCCCCTATTAGGATGTACTATTAAACCGAAATTGGGGTTATCCGCGAAGAACTATGGTAG
AGCAGTTTATGAATGTCTACGTGGTGGACTTGATTTTACCAAAGATGATGAGAATGTGAA
CTCCCAACCATTTATGCGTTGGAGAGACCGTTTCTTATTTTGTGCCGAAGCTATTTATAA
ATCACAAGCCGAAACAGGTGAAATCAAAGGGCATTATTTGAATGCTACTGCGGGTACATG
CGAAGAAATGATAAAAAGAGCTGTATTTGCCAGAGAATTGGGAGTTCCTATCGTAATGCA
TGACTACTTAACCGGGGGATTCACCGCAAATACTAGTTTGTCTCATTATTGCCGAGATAA
TGGACTACTTCTTCACATCCACCGTGCAATGCACGCTGTTATTGATAGACAGAAGAATCA
TGGTATGCACTTCCGTGTCCTAGCTAAAGCTTTACGTCTATCTGGTGGAGATCATATTCA
CGCGGGTACCGTAGTAGGTAAACTTGAAGGAGACAGGGAGTCAACTTTGGGCTTTGTTGA
TTTACTGCGCGATGATTATATTGAAAAAGATCGAAGCCGCGGTATCTTTTTCGCTCAAGA
TTGGGTCTCACTACCAGGTGTTCTGCCTGTGGCTTCGGGGGGTATTCACGTTTGGCATAT
GCCGGCTTTGACCGAGATCTTTGGAGATGATTCCGTACTCCAATTTGGTGGTGGAACCTT
AGGCCACCCTTGGGGAAATGCACCGGGTGCCGTAGCTAACCGAGTAGCTCTGGAAGCATG
TGTACAAGCTCGTAATGAGGGACGTGATCTTGCAGTCGAGGGTAATGAAATTATCCGTGA
GGCTTGCAAATGGAGTCCTGAACTGGCTGCTGCTTGTGAAGTATGGAAGGAAATCACATT
TGTCTTCCCAACCATCGATACCATCTAA
>Eryngium_APIACE
TAAAGCAGGCGTTGGATTCAAAGCTGGAGTTAAAGATTACAAATTGAATTATTATACTCC
TGAATATGAAACCAAAGATACTGATATCTTGGCAGCATTCCGAGTAACTCCTCAACCTGG
AGTTCCACCTGAAGAAGCAGGGGCCGCGGTAGCTGCCGAATCTTCTACTGGTACATGGAC
AACTGTGTGGACCGATGGACTTACCAGCCTTGATCGTTACAAAGGGCGATGCTACGAAAT
CGAGCCCGTGCCTGGAGAAGAAAGTCAATTTATTGCTTATGTAGCTTACCCATTAGACCT
TTTTGAAGAAGGTTCTGTTACTAACATGTTTACTTCCATTGTAGGTAATGTATTTGGGTT
CAAAGCCCTGCGCGCTCTACGTCTGGAAGATCTGCGAATCCCTGTTGCTTATGTTAAAAC
TTTCCAAGGGCCGCCTCATGGCATCCAAGTTGAGAGAGATAAATTGAACAAGTATGGTCG
TCCCCTGTTGGGATGTACTATTAAACCTAAATTGGGGTTATCTGCTAAAAACTACGGTAG
GGCGGTTTATGAATGTCTTCGTGGTGGACTTGATTTTACCAAAGACGATGAGAACGTGAA
CTCCCAACCATTTATGCGTTGGAGAGACCGTTTCTTATTTTGTGCCGAAGCCCTTTATAA
AGCACAGGCTGAAACTGGTGAAATCAAAGGGCATTACTTGAACGCTACTGCGGGTACATG
CGAAGATATGATGAAAAGGGCTATATTTGCCAGAGAATTGGGAGTTCCTATCGTAATGCA
TGATTACTTAACAGGGGGATTCACTGCAAATACTACCTTGGCTCATTATTGCCGGGATAA
TGGTCTACTTCTTCACATCCACCGCGCAATGCATGCAGTTATTGATAGACAGAAGAATCA
TGGTATGCACTTTCGTGTACTAGCTAAAGCGTTACGTATGTCTGGTGGAGATCATATTCA
CTCCGGTACCGTAGTAGGTAAACTTGAAGGGGAAAGAGACATCACTTTGGGCTTTGTCGA
CTTACTGCGCGATGATTTCATTGAAAAAGATCGAAGTCGCGGTATTTATTTCGCCCAAGA
TTGGGTCTCTCTACCAGGTGTTCTGCCTGTGGCTTCGGGAGGTATTCACGTTTGGCATAT
GCCTGCTCTGACCGAGATCTTTGGGGATGATTCCGTACTACAGTTCGGTGGTGGAACTTT
AGGCCACCCTTGGGGAAATGCACCTGGTGCCGTAGCTAATCGAGTAGCTCTAGAAGCATG
TGTACAAGCTCGTAATGAGGGACGTGATCTTGCTACCGAAGGTAATGAAATTATCCGTGA
GGCTGCTAAATGGAGCCCCGAACTAGCTGCTGCTTGTGAGGTATGGAAGGAGATCAAATT
TGAATTTGCCGCAATGGATACTTTGTAA
>Erysimum_BRASSI
TAAAGCAAGTGTTGGATTCAAAGCTGGTGTTAAAGAGTATAAATTGACTTATTATACTCC
TGAATATGAAACCAAGGATACTGATATCTTGGCAGCATTCCGAGTAACTCCTCAACCCGG
AGTTCCACCTGAAGAAGCAGGGGCTGCGGTAGCTGCTGAATCTTCTACTGGTACATGGAC
AACTGTGTGGACCGATGGGCTTACCAGCCTTGATCGTTACAAAGGACGATGCTACCACAT
CGAGCCCGTTCCAGGAGAAGAAACTCAATTTATTGCGTATGTAGCTTACCCCTTAGACCT
TTTTGAAGAAGGTTCGGTTACTAACATGTTTACCTCGATTGTGGGTAATGTATTTGGGTT
CAAAGCCCTGGCTGCTCTACGTCTAGAGGATCTGCGAATCCCTCCTGCTTATACTAAAAC
TTTCCAAGGACCACCTCATGGTATCCAAGTTGAAAGAGATAAATTGAACAAGTATGGACG
TCCCCTATTAGGATGTACTATTAAACCAAAATTGGGGTTATCTGCGAAGAACTATGGTAG
AGCAGTTTATGAATGTCTACGTGGTGGACTTGATTTTACCAAAGATGATGAGAATGTGAA
CTCCCAACCATTTATGCGTTGGAGAGACCGTTTCTTATTTTGTGCCGAAGCTATTTATAA
ATCACAGGCTGAAACAGGTGAAATCAAAGGGCATTATTTGAATGCTACTGCGGGTACATG
CGAAGAAATGATCAAAAGAGCTGTATTTGCCAGAGAATTGGGAGTTCCTATCGTAATGCA
TGACTACTTAACAGGGGGATTCACCGCAAATACTAGTTTGGCTCATTATTGCCGAGATAA
TGGCCTACTTCTTCACATCCACCGTGCAATGCACGCTGTTATTGATAGACAGAAGAATCA
TGGTATGCACTTCCGTGTACTAGCTAAAGCTTTACGTCTATCTGGTGGAGATCATGTTCA
CGCGGGTACAGTAGTAGGTAAACTTGAAGGAGACAGGGAGTCAACTTTGGGCTTTGTTGA
TTTACTGCGCGATGATTATGTTGAAAAAGATCGAAGCCGCGGTATCTTTTTCACTCAAGA
TTGGGTCTCACTACCAGGTGTTCTGCCTGTGGCTTCAGGGGGTATTCACGTTTGGCATAT
GCCTGCTTTGACCGAGATCTTTGGAGATGATTCCGTACTACAATTCGGTGGAGGAACTTT
AGGCCACCCTTGGGGAAATGCACCGGGTGCCGTAGCTAACCGAGTAGCTCTGGAAGCATG
TGTACAAGCTCGTAATGAAGGACGTGATCTTGC???????????????????????????
????????????????????????????????????????????????????????????
????????????????????????????
>Escallonia_GROS
TAGAACAAGTGTTGGATTCAAAGCTGGTGTTAAAGATTACAAATTGAATTATTATACTCC
TGACTATGAAACCAAAGAGACTGATATCTTGGCAGCATTCCGAGTAACTCCTCAACCTGG
AGTTCCACCTGAAGAAGCAGGGGCCGCGGTAGCTGCCGAATCTTCTACTGGTACATGGAC
AACTGTGTGGACCGATGGACTTACCAGCCTTGATCGTTACAAAGGGCGATGCTACCAGAT
CGAGCCCGTTGCTGGAGAAGAAAATCAATATATTGCTTATGTAGCTTACCCGTTAGACCT
TTTTGAAGAAGGTTCTGTTACTAACATGTTTACTTCCATTGTAGGTAATGTATTTGGGTT
CAAAGCCCTGCGCGCTCTACGTCTGGAAGATCTGCGAATCCCTGTTGCTTATGCTAAAAC
TTTCCAAGGCCCGCCTCACGGCATCCAAGTTGAGAGAGATAAATTGAACAAGTATGGTCG
TCCCCTGTTGGGATGTACTATTAAACCTAAATTGGGGTTATCTGCCAAAAACTACGGTAG
AGCAGTTTATGAATGTCTTCGCGGTGGACTTGATTTTACCAAAGATGATGAGAACGTGAA
CTCCCAACCATTTATGCGTTGGAGAGATCGTTTCTTATTTTGTGCGGAAGCACTTTATAA
AGCACAGGCTGAAACAGGTGAAATCAAAGGGCATTACTTGAATGCTACTGCGGGTACATG
CGAAGAAATGATAAAAAGGGCGGTATTTGCCAGAGAATTGGGAGTCCCTATTGTAATGCA
TGACTACTTAACGGGGGGATTCACTGCAAATACTAGCTTGGCTCATTATTGCCGAGATAA
TGGCCTACTTCTTCACATCCACCGTGCAATGCATGCAGTTATTGATAGACAGAAGAATCA
CGGTATACACTTTCGTGTACTAGCTAAAGCGTTACGTATGTCTGGGGGAGATCATATTCA
CTCCGGTACCGTAGTAGGTAAACTTGAAGGGGAAAGAGAGATCACTTTGGGCTTTGTTGA
TTTACTGCGTGATGATTTTATTGAAAAAGATCGCAGTCGCGGTATTTATTTCACCCAAGA
TTGGGTCTCTCTACCCGGTGTTCTGCCTGTGGCTTCGGGGGGTATTCACGTTTGGCATAT
GCCTGCTCTGACCGAGATCTTTGGGGATGATTCCGTACTGCAGTTCGGTGGAGGAACTTT
AGGACACCCTTGGGGAAATGCACCCGGTGCCGTAGCTAATCGAGTCGCTCTAGAAGCATG
TGTACAAGCTCGTAATGAGGGACGTGATCTGGCTCGTGAGGGTAATGAAATTATCCGCGA
GGCTTGCAAATGGAGTCCTGAACTAGCTGCTGCTTGTGAGGTATGGAAGGAAATCAAATT
TGAATTTGAAGCAATGGATACTTTGTAA
>Eschscholzia_PA
TAAAGCAAGTGTTGGATTCAAAGCTGGTGTTAAAGATTACAAATTGACTTATTATACTCC
TGAATATGAAACCAAAGATACTGATATCTTGGCAGCATTCCGAGTAACTCCTCAACCTGG
AGTTCCAGCGGAGGAAGCAGGGGCCGCGGTAGCTGCCGAATCTTCTACTGGTACATGGAC
AACTGTGTGGACCGATGGACTTACCAGCCTTGATCGTTACAAAGGAAGATGCTACCAAAT
CGAGCCCGTTGCTGGAGAAGATAATCAATATATTTGTTATGTGGCTTACCCTTTAGACCT
TTTTGAAGAAGGTTCTGTTACTAACATGTTTACGTCCATTGTGGGTAATGTATTCGGATT
CAAAGCGCTACGCGCTCTACGTCTGGAGGATCTGCGAATTCCTCCTGCTTATGTTAAAAC
TTTCCAAGGCCCGCCTCATGGTATCCAAGTTGAGAGAGATAAATTGAACAAGTACGGTCG
TCCCCTATTAGGATGTACTATTAAACCGAAATTGGGGTTATCTGCTAAGAACTACGGTAG
AGCGGTTTATGAATGTCTCCGCGGTGGACTTGATTTTACCAAGGATGATGAAAACGTGAA
CTCCCAACCCTTTATGCGTTGGAGAGACCGTTTCTTATTTTGTGCGGAAGCAATTTATAA
AGCACAGGCCGAAACAGGTGAAATCAAAGGACATTACTTGAATGCTACTGCAGGTACATG
CGAAGAAATGATCAAAAGGGCTGTATTTGCCAGAGAATTGGGAGTTCCTATCGTAATGCA
TGACTATTTAACGGGGGGATTCACTGCAAATACTAGCTTGGCTCATTATTGCCGCGATAA
TGGTCTACTTCTTCACATCCACCGCGCAATGCATGCAGTTATTGATAGACAGAAGAATCA
TGGTATACACTTTCGTGTACTAGCTAAAGCGTTACGTATGTCTGGTGGAGATCATATTCA
CTCTGGTACCGTAGTAGGTAAACTGGAAGGGGAAAGAGAAATTACCTTGGGCTTTGTTGA
TTTACTACGTGATGATTTTGTTGAAAAAGACCGAAGTCGCGGTATTTATTTCACTCAAGA
TTGGGTCTCTCTACCAGGTGTTCTGCCTGTGGCTTCAGGGGGTATTCACGTTTGGCATAT
GCCTGCTCTGACCGAGATCTTTGGGGATGATTCCGTACTACAGTTCGGTGGAGGAACTTT
AGGACACCCTTGGGGAAATGCACCGGGTGCCGTAGCTAATCGAGTAGCCCTAGAAGCTTG
TGTACAAGCTCGTAATGAGGGACGTGATCTTGCTCGTGAAGGTAATGAAATTATCCGTGA
GGCTTGCAAATGGAGCCCTGAGCTAGCTGCTGCTTGTGAGGTATGGAAGGAGATCAAATT
CGAATTTGAAGCAATGGATACTTTGTAA
>Eucalyptus_MYRT
TAAAGCAAGTGTTGGATTCAAAGCTGGTGTTAAAGATTATAAACTGACTTATTATACTCC
TGACTATGAAACCAAAGATACTGATATCTTGGCAGCATTCCGAGTAACTCCTCAACCTGG
AGTTCCTCCTGAGGAAGCAGGGGCTGCGGTAGCTGCTGAATCTTCTACTGGTACATGGAC
AACTGTGTGGACCGATGGGCTTACCAGCCTTGATCGTTATAAAGGAAGATGCTACCACAT
CGAGCCTGTTGCTGGAGACGAAAATCAATATATATGTTATGTAGCTTACCCTTTAGACCT
TTTTGAAGAAGGTTCTGTTACTAATATGTTTACTTCCATTGTGGGTAATGTATTTGGGTT
CAAAGCCCTGCGCGCTCTACGTCTGGAGGATCTGCGAATCCCTCCTTCCTATACGAAAAC
TTTCCAAGGCCCGCCTCATGGCATCCAAGTTGAGAGAGATAAATTGAACAAATATGGGCG
TCCCCTATTGGGATGTACTATTAAACCGAAATTGGGGTTATCCGCTAAGAACTACGGTAG
AGCAGTTTATGAATGTCTTCGTGGTGGACTTGATTTTACGAAAGATGATGAGAACGTGAA
CTCACAACCATTTATGCGTTGGAGAGACCGTTTCTTATTTTGTGCCGAAGCCATTTTTAA
ATCACAGGCTGAAACAGGTGAAATCAAAGGGCATTACTTGAATGCTACTGCAGGTACATG
CGAAGAAATGATCAAAAGGGCTGTATTTGCCAGAGAATTGGGAGTTCCTATCGTAATGCA
TGACTACTTAACAGGGGGATTCACTGCAAATACTAGCTTGGCTCATTATTGCCGAGATAA
TGGTCTACTTCTTCACATCCATCGTGCAATGCATGCAGTTATTGATAGACAGAAAAATCA
TGGTATACACTTTAGGGTACTAGCTAAAGCCTTACGTATGTCTGGTGGAGATCATATTCA
CGCTGGTACTGTAGTAGGTAAACTTGAAGGAGAAAGAGACATTACTTTGGGCTTTGTTGA
TTTACTACGTGATGATTTTATTGAAAAAGATCGAAGCCGCGGTATTTATTTCACTCAAGA
TTGGGTCTCTCTACCAGGTGTTCTGCCCGTAGCTTCTGGGGGTATTCACGTTTGGCATAT
GCCTGCTCTGACCGAGATCTTTGGAGATGATTCCGTACTACAATTCGGCGGAGGAACTTT
AGGACACCCTTGGGGAAATGCACCGGGTGCCGTAGCTAATCGAGTAGCTCTAGAAGCATG
CGTACAAGCTCGTAATGAGGGACGTGATCTTGCTCGTGAGGGTAATGAAATTATCCGTGA
GGCTAGCAAATGGAGTCCTGAACTAGCTGCTGCTTGTGAAGTATGGAAAGAGATCAAATT
TGAATTCGAAGCAATGGATACTTTGTAA
>Euonymus_CELAST
TAAAGCGAGTGTTGGATTCAAGGCTGGCGTTAAAGATTATAAATTGACTTATTATACTCC
TGACTATGAAACCAAAGATACTGATATCTTGGCAGCATTCCGAGTAACTCCTCAACCTGG
AGTTCCGCCTGAAGAAGCGGGGGCGGCGGTAGCTGCTGAATCTTCTACTGGTACATGGAC
AACTGTGTGGACCGATGGGCTTACCAGTCTTGATCGTTACAAAGGACGATGCTACCACAT
CGAGCCCGTTGCTGGAGAAGAAAGTCAATTTATTGCTTATGTAGCTTATCCTTTAGACCT
TTTCGAAGAAGGTTCTGTTACTAACATGTTTACTTCCATTGTGGGTAATGTCTTTGGTTT
CAAAGCCCTGCGCGCTCTACGTCTGGAGGATTTGCGAATCCCCCCTGCTTATTCTAAAAC
TTTCCAAGGCCCGCCGCATGGTATCCAAGTTGAGAGAGATAAATTGAACAAGTATGGACG
CCCTCTATTGGGATGTACTATTAAACCTAAATTGGGATTATCCGCTAAGAATTATGGTAG
AGCAGTTTATGAATGTCTCCGCGGTGGACTTGATTTTACCAAAGATGATGAGAACGTAAA
CTCCCAACCATTTATGCGTTGGAGAGACCGTTTCTTATTTTGTGCCGAAGCGCTTTATAA
AGCACAGGCTGAAACAGGTGAAATCAAAGGGCATTACTTGAATGCTACTGCCGGTACATG
TGAAGAAATGATCAAAAGGGCTGTATTTGCTAGAGAACTGGGTGTCCCTATCGTAATGCA
TGACTACTTAACGGGGGGATTCACTGCAAATACTAGCTTGGCTCATTATTGCCGAGATAA
TGGTCTACTTCTTCACATTCACCGTGCAATGCATGCAGTTATTGATAGACAGAAAAATCA
TGGTATACACTTTCGTGTACTAGCGAAGGCCCTACGTATGTCTGGTGGAGACCATATTCA
TTCTGGTACCGTAGTAGGTAAACTTGAGGGTGAAAGAGATATCACTTTASGCTTTGTTGA
TTTACTACGTGATGATTTTGTTGAAAAAGACCGAAGCCGCGGTATTTATTTCACTCAAGA
TTGGGTTTCTCTACCGGGTGTTCTGCCTGTGGCTTCCGGGGGGATTCATGTTTGGCATAT
GCCTGCTCTGACCGAGATCTTTGGTGATGATTCTGTACTACAATTCGGTGGAGGAACTTT
AGGGCATCCTTGGGGAAACGCACCTGGTGCTGTAGCTAATCGAGTAGCTCTAGAAGCATG
TGTACAAGCTCGTAATGAGGGACGTGATCTTGCTCGTGAAGGTAATGAAATTATCCGCGA
GGCTAGCAAATGGAGTCCTGAACTAGCTGCTGCTTGTGAAGTATGGAAGGAGATCAAATT
TGAATTCCAAGCAATGGATACTTTGTAA
>Euphorbia_EUPHO
TAAAGCAAGTGTTGGATTTAAGGCTGGTGTTAAAGATTATAAATTGACTTATTATACTCC
TGAATATGAAACCAAAGATACTGATATCTTGGCAGCATTCCGAGTAACTCCTCAACCTGG
AGTTCCGCCTGAGGAAGCAGGAGCTGCGGTAGCTGCTGAATCTTCTACTGGTACATGGAC
AACTGTGTGGACCGATGGGCTTACCAGTCTTGATCGTTATAAAGGACGATGCTACCACAT
CGAGCCCGTTCCTGGAGAAGAAAATCAATTTATTGCTTATGTAGCTTACCCCTTAGACCT
TTTTGAAGAAGGTTCTGTTACTAACATGTTTACCTCCATTGTGGGTAATGTATTTGGGTT
TAAAGCCCTGCGCGCTCTACGTCTGGAGGATTTGCGAATCCCTCCTGCTTATACTAAAAC
TTTCCAAGGGCCGCCTCACGGCATCCAAGTTGAGAGAGATAAATTGAACAAGTATGGTCG
CCCTCTATTGGGTTGTACTATTAAACCAAAATTGGGGCTATCCGCTAAGAATTACGGTAG
AGCGGTTTATGAATGTCTTCGCGGTGGACTTGATTTTACCAAAGACGATGAGAACGTGAA
CTCTCAACCATTTATGCGTTGGCGAGACCGTTTTTTATTTTGTGCCGAAGCCATTTTTAA
ATCACAGGCTGAAACAGGTGAAATCAAAGGGCATTATTTGAATGCTACTGCGGGTACATG
CGAAGAAATGATGAAAAGGGCTGTATTTGCCAGGGAATTAGGAGTTCCTATCGTAATGCA
TGACTACTTAACAGGGGGATTCACGGCAAATACTACCTTGGCTCATTATTGCCGAGATAA
TGGTTTACTTCTTCACATTCACCGAGCAATGCATGCAGTTATTGATAGACAGAAGAATCA
TGGTATACATTTTCGTGTATTAGCTAAGGCATTACGTATGTCTGGTGGAGATCATATTCA
CGCTGGTACCGTAGTAGGTAAACTTGAAGGAGAAAGAGAGATCACTTTGGGCTTTGTTGA
TTTACTGCGTGATGATTTTGTTGAAAAAGATCGAAGCCGCGGTATTTATTTCACTCAAGA
TTGGGTCTCTTTACCTGGTGTTCTTCCTGTAGCTTCAGGGGGTATTCACGTTTGGCATAT
GCCTGCTCTGACCGAGATCTTTGGAGATGATTCCGTACTACAATTCGGTGGAGGAACTTT
AGGGCACCCTTGGGGAAATGCACCCGGTGCCGTAGCTAATCGAGTAGCTTTAGAAGCATG
TGTACAAGCTCGTAATGAGGGACGTGATCTTGCTCGTGAGGGTAATGAAATTATCCGTGA
GGCTGGAAAATGGAGTCCTGAACTAGCTGCTGCTTGTGAAGTATGGAAAGAAATTAAATT
TGAATTCGAAGCAATGGATACTTTGTAA
>Euphrasia_SCROP
TAAAGCAAGTGTTGGATTCAAAGCCGGTGTTAAAGAGTACAAATTGACTTATTATACTCC
GGAATACGCAACAAAAGATACTGATATCTTGGCAGCATTCCGAGTAACTCCTCAACCAGG
AGTTCCGCCTGAAGAAGCGGGGGCTGCAGTGGCTGCAGAATCTTCGACTGGTACATGGAC
AACGGTATGGACCGATGGGCTTACCAGCCTTGATCGTTACAAAGGACGATGCTACCACAT
CGAGGCTGTTCCTGGAGAAACAGATCAATATATCTGTTATGTAGCTTACCCTTTAGACCT
TTTTGAAGAAGGTTCTGTTACTAACATGTTCACTTCGATTGTAGGAAACGTATTTGGATT
CAAAGCCCTGCGTGCGCTACGTCTGGAAGATCTGCGAATCCCCCCTGCTTATGTTAAAAC
TTTCCAAGGACCGCCTCACGGGATCCAAGTTGAGAGAGATAAATTGAACAAGTATGGTCG
TCCACTGTTGGGGTGTACTATTAAACCTAAATTGGGGTTATCTGCTAAAAACTATGGTAG
AGCGGTTTATGAATGTCTTCGCGGTGGACTTGATTTTACCAAAGATGATGAAAACGTGAA
CTCCCAGCCATTTATGCGTTGGAGAGATCGTTTCTTATTTTGTGCCGAAGCCCTTTATAA
AGCACAGGCCGAAACAGGTGAAATCAAAGGTCATTACTTGAATGCTACTGCAGGTACCTG
CGAAGAAATGATGAAAAGAGCTGTATTTGCTAGAGAATTGGGAGTTCCTATCGTAATGCA
TGACTACTTAACCGGAGGATTCACCGCAAATACTAGCTTGGCTCATTATTGCCGAGATAA
TGGCCTACTTCTTCACATTCACCGTGCAATGCACGCCGTTATTGATAGACAGAAGAATCA
CGGTATACACTTCCGTGTACTAGCTAAAGCGTTACGTATGTCTGGTGGAGATCATATTCA
CTCTGGTACCGTAGTAGGGAAACTTGAAGGAGAAAGAGATATCACTTTGGGCTTTGTTGA
TTTACTGCGTGATGATTTTATTAAAAAAGATCGAAGTCGCGGTATTTATTTCCCTCAAGA
TTGGGTCTCTCTACCAGGTGTTATTCCCGTGGCTTCAGGGGGTATTCACGTTTGGCATAT
GCCTGCTCTGACTGAAATTTTTGGGGATGATTCGGTACTACAGTTCGGTGGAGGAACTTT
AGGACACCCTTGGGGTAATGCACCGGGTGCCGTAGCTAACCGAGTAGCTCTAGAAGCATG
TGTACAAGCTCGTAATGAAGGACGTGATCTTGCTGCTGAGGGTAATGAAATTATTCGCGA
GGCTTGCAAATGGAGCCCGGAACTAGCTGC??????????????????????????????
????????????????????????????
>Exochorda_ROSAC
TAAAGCAAGTGTTGGATTCAAAGCTGGTGTTAAAGAGTATAAATTGACTTATTATACTCC
TGAATATGAAACCAAAGATACTGATATCTTGGCAGCATTTCGAGTAACTCCTCAACCTGG
AGTTCCACCTGAGGAAGCGGGGGCCGCAGTAGCTGCTGAATCTTCTACTGGTACATGGAC
AACTGTATGGACTGACGGGCTTACTAGTCTTGATCGTTACAAAGGTCGATGCTACCACAT
CGAGCCCGTTCCTGGAGAAGAAACTCAATTTATTGCTTATGTAGCTTACCCCTTAGACCT
TTTTGAAGAAGGTTCTGTTACTAACATGTTTACTTCCATTGTAGGTAATGTGTTTGGGTT
CAAGGCCCTGCGCGCTCTACGTCTGGAGGATTTGCGAATCCCTCCTGCTTATGTTAAAAC
TTTCCAAGGGCCGCCTCATGGGATCCAAGTTGAGAGAGATAAATTGAACAAGTACGGCCG
ACCTCTATTGGGATGTACTATTAAACCTAAATTGGGGTTATCCGCTAAGAATTACGGTAG
AGCGGTTTATGAATGTCTCCGCGGTGGACTTGATTTTACCAAAGATGATGAGAATGTTAA
TTCCCAACCATTTATGCGTTGGAGAGACCGTTTCTTATTTTGTGCCGAAGCAATTTATAA
AGCACAGGCTGAAACAGGTGAAATCAAAGGGCATTACTTGAACGCTACTGCAGGTACATG
CGAAGAGATGATCAAAAGAGCTGTATTTGCCAGAGAATTGGGAGTTCCTATCGTAATGCA
TGATTACTTAACAGGGGGATTCACTGCAAATACTAGCTTGGCTCATTATTGCCGAGATAA
TGGTCTACTTCTTCACATCCACCGTGCAATGCATGCGGTTATTGATAGACAGAAGAATCA
TGGTATACACTTTCGTGTACTAGCTAAAGCGTTACGTATGTCTGGTGGAGATCATATACA
CTCTGGTACCGTAGTAGGTAAACTTGAGGGGGAAAGAGAGATCACTTTAGGCTTTGTTGA
TTTACTACGTGATGATTTTATTGAAAAAGATCGAAGCCGCGGTATTTATTTCACTCAAGA
TTGGGTCTCTCTGCCAGGTGTTTTGCCTGTGGCTTCAGGGGGTATTCACGTTTGGCATAT
GCCTGCTCTGACCGAGATCTTTGGAGATGATTCTGTACTACAATTTGGCGGCGGAACTTT
AGGACACCCTTGGGGAAATGCACCCGGTGCCGTAGCTAATCGAGTAGCTCTAGAAGCATG
TGTACAAGCTCGTAATGAGGGACGTGATCTTGCTCGTGAGGGTAATGAAATTATTCGCGA
GGCTAGTAAATGGAGTCCTGAACTTGCTGCTGCTTGTGAAGTATGGAAGGAGATCAAATT
TGAATTCGAAGCAATGGATACTTTGTAA
>Falcaria_APIACE
TAAAGCAGGTGTTGGATTCAAAGCTGGGGTTAAAGATTACAAATTGACTTATTATACTCC
TGACTATGAAACCAAAGATACTGATATCTTGGCAGCATTCCGAGTAACTCCTCAACCTGG
AGTTCCGCCTGAAGAAGCGGGGGCCGCGGTAGCTGCCGAATCTTCTACTGGTACATGGAC
CACTGTGTGGACCGATGGACTTACCAGCCTTGATCGTTACAAAGGGCGCTGCTACGGAAT
CGAGCCCGTTCCTGGAGAAGAAAGTCAATTTATCGCTTATGTAGCTTACCCATTAGACCT
TTTTGAAGAAGGTTCTGTTACTAACATGTTTACTTCCATTGTAGGTAATGTATTTGGGTT
CAAAGCCCTGCGCGCTCTACGTCTGGAAGATCTGCGAATCCCCGTTGCTTATGTTAAAAC
TTTCCAAGGACCGCCACATGGCATCCAAGTTGAGAGAGATAAATTGAACAAGTATGGTCG
TCCCCTGTTGGGATGTACTATTAAACCTAAATTGGGGTTATCCGCTAAAAACTACGGTAG
AGCGGTTTATGAATGTCTCCGCGGTGGACTTGATTTTACCAAAGACGATGAGAATGTGAA
CTCCCAACCATTTATGCGTTGGAGAGATCGTTTCTTATTTTGTGCCGAAGCAATTTATAA
AGCACAGGCTGAAACTGGTGAAATCAAAGGGCATTACTTGAATGCTACTGCGGGTACATG
TGAAGACATGATGAAAAGGGCTATATTTGCCAGAGAATTGGGAGTTCCTATCGTAATGCA
TGATTACTTAACAGGGGGATTCACTGCAAATACTACCTTAGCCCATTATTGCCGAGATAA
TGGCCTACTTCTTCACATCCACCGCGCAATGCATGCAGTTATTGATAGACAGAAGAATCA
TGGTATGCACTTCCGTGTACTAGCTAAAGCGTTACGTATGTCTGGTGGCGATCATATTCA
CGCCGGTACCGTAGTAGGTAAACTTGAAGGGGAAAGAGACATCACTCTGGGCTTTGTCGA
TTTACTGCGTGATGATTTCATTGAAAAAGATCGAAGTCGCGGTATTTATTTCACCCAAGA
TTGGGTCTCTCTACCAGGTGTTCTACCCGTTGCTTCGGGGGGTATTCACGTTTGGCATAT
GCCTGCTTTGACCGAGATCTTTGGGGATGATTCCGTACTACAGTTCGGTGGAGGAACTTT
AGGACACCCTTGGGGAAATGCACCCGGTGCCGTAGCTAATCGAGTAGCTCTAGAAGCATG
TGTACAAGCTCGTAATGAGGGGCGTGATCTTGCTAGTGAAGGGAATGAAATTATCCGTGA
GGCTACTAAATGGAGCCCCGAACTAGCTGCTGCTTGTGAAGTATGGAAGGAGATCAAATT
TGAATTTCAAGCAATGGATACTTTGTAA
>Fallopia_POLYGO
TAAAGCAAGTGTTGGATTCAAAGCCGGTGTTAAAGAATRCARATTGACTTATTATACTCC
TGAGTATGAACCCCATGATCATGATATCTTGGCAGCATTTCGAGTAACTCCTCAACCTGG
AGTTCCGCCAGAAGAAGCAGGGGCCGCGGTAGCTGCCGAATCTTCTACTGGTACATGGAC
AACCGTGTGGACCGATGGACTTACCAGCCTTGATCGTTACAAAGGACGATGCTACGACAT
CGAGCCTGTTCCTGGAGAAGAAAATCAATTTATTGCTTATGTAGCTTACCCATTAGACCT
TTTTGAAGAAGGTTCTGTTACTAACATGTTTACTTCCATTGTGGGTAATGTATTTGGGTT
CAAAGCCCTGCGTGCTCTTCGTTTGGAGGATTTGCGAATCCCTCCTGCTTATACGAAAAC
TTTCCAAGGCCCGCCTCATGGTATCCAAGTTGAGAGAGATAAATTGAACAAATATGGACG
TCCCCTATTGGGATGTACTATTAAACCGAAATTGGGGTTGTCCGCTAAGAACTACGGTCG
GGCAGTTTATGAATGTCTTCGTGGCGGACTTGATTTTACCAAAGATGATGAAAACGTGAA
CTCCCAACCATTTATGCGTTGGAGAGACCGTTTCTTATTCTGTGCCGAAGCTATTTTTAA
ATCACAGTGTGAAACAGGTGAAATCAAAGGACATTACTTGAATGCTACTGCAGGTACATG
CGAAGAAATGATAAAAAGGGCTGTATTTGCCAGAGAATTGGGAGTTCCTATCGTAATGCA
CGACTACTTAACCGGGGGATTCACTGCAAATACTAGTTTAGCTCATTATTGCAGAGATAA
TGGCCTACTTCTTCACATTCACCGCGCAATGCATGCAGTTATTGATAGACAGAAAAATCA
CGGTATGCACTTCCGTGTACTAGCTAAAGCCTTACGTATGTCTGGTGGAGATCATGTTCA
TTCCGGTACTGTAGTAGGTAAACTTGAAGGGGAAAGGGACATTACTTTAGGGTTTGTTGA
TTTACTACGTGATGACTTTGTTGAAAAAGACCGAAGTCGTGGTATTTATTTCACTCAACC
TTGGGTTTCCATGCCTGGTGTTATTCCTGTGGCTTCCGGGGGTATTCACGTTTGGCATAT
GCCCGCTCTAACCGAGATCTTTGGGGATGATTCTGTACTACAGTTCGGTGGCGGAACTTT
AGGCCACCCATGGGGAAATGCGCCGGGTGCTGTAGCGAATCGAGTAGCTCTAGAAGCCTG
TGTACAAGCTCGTAATGCAGGGCGCGATCTTGCTCGTGAGGGTAACGATATTATTCGTAA
CGCTGCCAAATGGAGTCCTGAGCTAGCTGCTGCTTGTGAAGTATGGAAGGAAATCAAATT
TGAATTCCAAGCAATGGATACTTTGTAA
>Fascicularia_BR
TAAAGCAAGTGCTGGATTTAAAGCTGGTGTTAAAGATTACAAATTGACTTATTATACTCC
TGACTACGAAACCAAAGATACTGATATCTTGGCAGCATTCCGAGTAACTCCTCAACCCGG
AGTTCCGCCTGAAGAAGCAGGGGCTGCGGTAGCAGCCGAGTCTTCTACTGGTACATGGAC
AACTGTTTGGACTGATGGACTTACCAGTCTTGATCGTTACAAAGGAAGATGCTACCACAT
CGAGCCCGTTGTCGGGGAGGAAAATCAATATATTGCTTATGTAGCTTATCCTTTAGACCT
TTTTGAAGAAGGTTCCGTTACTAACATGTTTACTTCCATTGTAGGTAATGTATTTGGTTT
CAAAGCCCTACGAGCTCTACGTCTGGAGGATCTGCGAATTCCCCCTTCTTATTCAAAAAC
TTTCCAAGGCCCGCCTCATGGCATCCAAGTTGAAAGAGATAAGTTGAACAAGTATGGTCG
TCCTCTATTGGGATGTACTATTAAACCAAAATTGGGATTATCCGCAAAGAACTACGGTAG
AGCGGTTTATGAATGTCTACGCGGTGGGCTTGATTTTACCAAAGATGATGAAAACGTGAA
CTCACAACCATTTATGCGTTGGAGAGACCGTTTCTTATTTTGTGCCGAAGCACTTTATAA
AGCGCAGGCCGAAACGGGTGAAATCAAAGGACATTACTTAAATGCTACTGCGGGTACATG
TGAAGAAATGATGAAAAGGGCCATATTTGCCAGAGAATTGGGAGTTCCTATCGTAATGCA
TGATTACTTAACTGGGGGATTCACTGCAAATACTAGTTTGGCTCGTTATTGCCGCGACAA
TGGCCTACTTCTTCACATCCATCGCGCAATGCATGCAGTTATTGATAGACAGAAAAATCA
TGGTATGCATTTTCGTGTATTAGCTAAAGCATTACGTATGTCTGGTGGAGATCATATTCA
CGCTGGTACAGTAGTAGGTAAACTGGAAGGGGAACGCGAGATGACTTTGGGTTTTGTTGA
TTTATTACGTGATGATTTTATTGAAAAAGACCGTAGTCGTGGTATCTTTTTCACTCAAGA
TTGGGTCTCTATGCCAGGTGTTATACCTGTGGCTTCAGGGGGTATTCATGTTTGGCATAT
GCCTGCTCTTACCGAAATCTTTGGAGATGATTCCGTACTACAGTTTGGTGGAGGAACTTT
AGGACACCCTTGGGGAAATGCACCTGGTGCAGTAGCTAATCGGGTGGCTTTAGAAGCGTG
TGTACAAGCTCGTAATGAAGGACGTGATCTTGCTCGTGAAGGTGCTGAAATTATCCGTGA
AGCTACCAAATGGAGCCCTGAGCTAGCCGCTGCTTGTGAAGTATGGAAAGAGATTAAATT
CGAGTTCGAACCGGTAGATAAGCTAGAT
>Ficus_MORACEAE
TAAAGCAAGTGTTGGATTCAAAGCTGGTGTTAAAGATTATAAATTGACTTATTACACTCC
TGAATATGAAGTCAAAGATAGTGATATCTTGGCAGCATTTCGAGTAACTCCTCAACCTGG
AGTTCCTCCTGAAGAAGCAGGGGCAGCGGTAGCTGCTGAATCTTCTACTGGTACATGGAC
AACTGTATGGACTGACGGACTTACCAGTCTTGATCGCTACAAAGGTCGATGCTACAACAT
CGAGCCCGTTGCTGGAGAAGAAAATCAATATATTGCTTATGTAGCTTACCCTTTAGACCT
TTTTGAAGAGGGTTCTGTTACTAATCTGTTTACTTCCATTGTGGGTAATGTATTTGGGTT
CAAGGCCCTGCGTGCGCTACGTCTGGAAGATTTGCGAATCCCTCCTTCTTATACTAAAAC
TTTCCAAGGACCACCTCATGGTATCCAAGTTGAGAGAGATAAATTGAACAAGTATGGCCG
CCCCCTATTGGGATGTACTATTAAACCTAAATTGGGGTTATCCGCTAAGAATTACGGTAG
AGCAGTTTATGAATGTCTTCGCGGTGGGCTTGATTTTACCAAAGATGATGAGAACGTGAA
TTCTCAACCATTTATGCGTTGGAGAGACCGTTTCTTATTTTGTGTCGAAGCAATTTATAA
ATCACAAGCTGAAACAGGTGAAATCAAAGGACATTACTTGAATGCTACTGCAGGTACATG
TGAAGAAATGATGAAAAGGGCTGTATTTGCCAGAGAATTGGGAGCTCCTATCGTAATGCA
TGATTACTTAACAGGAGGATTCACTGCAAATACTAGCCTGGCTCATTATTGTCGAGATAA
CGGTCTACTTCTTCACATCCATCGTGCAATGCATGCAGTTATTGATAGACAGAAGAATCA
TGGTATGCACTTTCGCGTACTAGCTAAAGCTTTACGTCTGTCTGGTGGAGATCATATTCA
CGCAGGTACTGTAGTAGGTAAACTTGAAGGGGAAAGAGAAATCACTTTAGGATTTGTTGA
TTTACTACGTGATGATTTTATTGAAAAAGATCGAAGCCGGGGTATTTATTTCACTCAAGA
TTGGGTTTCTCTACCAGGTGTTCTGCCCGTGGCTTCAGGGGGTATTCACGTTTGGCATAT
GCCTGCTTTGACCGAGATCTTTGGAGATGATTCCGTACTACAATTCGGTGGAGGAACTTT
AGGACATCCTTGGGGAAATGCACCCGGTGCCGTAGCTAATCGAGTAGCTCTAGAAGCATG
TGTAAAAGCTCGTAATGAGGGACGCGATCTTGCTCTTGAGGGTAATGAAATTATTCGTGA
GGCTAGTAAATGGAGTCCTGAACTAGCTGCTGCTTGTGAAGTATGGAAGGAAATCAAATT
TGAATTCGAAGCAATGGATACTTTGTAA
>Filago_ASTERACE
TAAAACAAGTGTTGGATTCAAAGCAGGTGTTAAAGATTATAAATTGACTTATTATACTCC
TGATTATCAAACCAAGGATACTGATATCTTGGCAGCATTTCGAGTAACTCCTCAACCTGG
AGTTCCGCCTGAAGAAGCAGGGGCCGCAGTAGCTGCTGAATCTTCTACTGGTACATGGAC
AACTGTGTGGACCGATGGACTTACGAGTCTTGATCGTTACAAAGGACGATGCTATGGAAT
CGAGCCTGTTCCTGGAGAAGAAAATCAATTTATTGCTTATGTAGCTTACCCATTAGACCT
TTTTGAAGAAGGTTCTGTTACTAACATGTTTACTTCCATTGTAGGTAATGTATTTGGGTT
CAAAGCCCTGCGTGCTCTACGTTTGGAAGATTTGCGAATCCCTACTGCGTATGTTAAAAC
TTTCCAAGGTCCGCCTCACGGCATCCAAGTTGAGAGAGATAAATTGAACAAGTATGGTCG
TCCTCTGTTGGGATGTACTATTAAACCTAAATTGGGGTTATCCGCTAAAAACTACGGTAG
AGCTGTTTATGAATGTCTTCGTGGTGGCCTTGATTTTACTAAAGATGATGAGAACGTGAA
CTCCCAACCATTTATGCGTTGGAGAGACCGTTTCTTATTTTGTGCCGAAGCTATTTATAA
ATCACAAGCTGAAACAGGGGAAATCAAAGGGCATTACTTGAATGCTACTGCGGGTACATG
CGAAGAGATGATGAAAAGGGCTGTATTTGCCAGAGAATTGGGAGTTCCTATCGTAATGCA
TGACTACCTAACAGGTGGATTCACTGCAAATACTAGCTTGGCTCATTATTGCCGAGATAA
TGGTCTACTTCTTCACATCCACCGCGCAATGCATGCAGTTATTGATAGACAGAAGAATCA
TGGTATACACTTCCGTGTACTAGCTAAAGCGTTACGTATGTCTGGTGGAGATCATATTCA
TTCCGGTACCGTAGTAGGTAAACTTGAAGGTGAAAGAGAGATCACTTTGGGCTTTGTTGA
TTTACTGCGTGATGATTTTATTGAAAAAGATAGAAGTCGCGGTATTTATTTCACCCAAGA
TTGGGTTTCTCTACCAGGTGTTCTGCCGGTAGCTTCGGGTGGTATTCACGTTTGGCATAT
GCCTGCTCTGACCGAGATCTTTGGAGATGATTCAGTACTACAGTTTGGTGGCGGAACTTT
AGGTCACCCTTGGGGAAATGCACCTGGTGCCGTAGCTAACCGAGTAGCTCTAGAAGCATG
TGTACAAGCTCGTAATGAGGGACGCGATCTTGCTACTGAGGGTAATGAGATTATCCGTGA
GGCTACCACATGGAGTCCTGAACTAGCTGCTGCTTGTGAAGTATGGAAGGAGATCAAATT
TGAGTTTCAGGCAATGGATACTTTGGAT
>Filipendula_ROS
TAAAGCAAGTGTTGGATTCAAAGCGGGTGTTAAAGATTATAAATTGACTTATTATACTCC
TGACTATGAAACCAAAGATACTGATATCTTGGCAGCATTTCGAGTAACTCCTCAACCTGG
AGTTCCGCCTGAAGAGGCGGGGGCCGCGGTAGCTGCGGAATCCTCTACTGGTACATGGAC
AACTGTATGGACTGACGGGCTTACCAGTCTTGATCGTTACAAAGGTCGATGCTACCACAT
CGAACCTGTTGCCGGAGAAGAAACTCAATTTATTGCTTATGTAGCTTACCCCTTAGACCT
TTTTGAAGAGGGTTCGGTTACTAACATGTTTACTTCCATTGTAGGTAATGTGTTTGGGTT
CAAGGCCCTGCGCGCTTTACGTCTGGAAGATTTACGAATCCCTGTTTCTTATGTTAAAAC
TTTCCAAGGCCCGCCTCATGGGATCCAAGTTGAAAGAGATAAATTGAACAAGTATGGCCG
CCCTCTATTGGGATGTACTATTAAACCTAAATTGGGGTTATCCGCTAAGAATTACGGTAG
AGCAGTTTATGAATGTCTACGCGGCGGACTTGATTTTACCAAAGACGATGAGAATGTTAA
TTCCCAACCATTTATGCGTTGGAGAGACCGTTTCTTATTTTGTGCCGAAGCAATTTATAA
AGCACAGGGCGAAACAGGTGAAATCAAAGGACATTACTTGAACGCTACTGCAGGTACATG
CGAAGATATGATGAAAAGAGCCGTATTTGCCAGAGAATTAGGCGTTCCTATTGTAATGCA
TGATTACTTAACGGGGGGGTTCACTGCAAATACTACCTTGGTTCATTATTGCCGAGATAA
CGGTCTACTTCTTCACATCCACCGTGCAATGCATGCAGTTATTGATAGACAGAAGAATCA
TGGTATGCACTTTCGTGTATTAGCTAAAGCATTACGTCTGTCTGGTGGAGATCATATACA
CGCTGGTACCGTAGTAGGTAAACTTGAGGGAGAAAGAGAAATAACTTTAGGCTTTGTTGA
TTTACTACGTGATGATTTTATTGAAAAAGACCGAAGCCGCGGTATTTATTTCACCCAAGA
TTGGGTTTCTTTACCAGGTGTTTTGCCTGTGGCTTCAGGGGGGATTCACGTTTGGCATAT
GCCTGCTCTGACCGAGATCTTTGGAGATGATTCCGTACTACAATTTGGTGGAGGAACTTT
AGGGCACCCTTGGGGAAATGCACCGGGTGCAGTAGCTAATCGAGTAGCTCTAGAAGCATG
TGTACAAGCTCGTAATGAAGGACGTGATCTTGCTCGTGAGGGTAATGAAATTATTCGTCA
GGCTTGTAAATGGAGTCCTGAACTATCTGCTGCTTGTGAAGTATGGAAGGAGATCAAATT
TGAATTCGAAGCAATGGA??????????
>Foeniculum_APIA
TAAAMCAGGTGTTGGATTCAAAGCTGGGGTTAAAGATTACAAATTGACTTATTATACTCC
TGAATATGAAACCAAAGATACTGATATCTTGGCAGCATTCCGAGTAACTCCTCAACCTGG
AGTTCCACCTGAAGAAGCGGGGGCCGCGGTAGCTGCCGAATCTTCTACTGGTACATGGAC
CACTGTGTGGACCGATGGACTTACCAGTCTTGATCGTTACAAAGGGCGCTGCTACGGAAT
CGAGCCCGTTGCTGGAGAAGAAAATCAATATATCGCTTATGTAGCTTACCCATTAGACCT
TTTTGAAGAAGGTTCTGTTACTAACATGTTTACTTCCATTGTAGGTAATGTATTTGGGTT
CAAAGCCCTGCGCGCTCTACGTCTGGAAGATCTGCGAATCCCCGTTGCTTATGTTAAAAC
TTTCCAAGGACCGCCTCATGGCATCCAAGTTGAGAGAGATAAATTGAACAAGTATGGTCG
TCCCCTGTTGGGATGTACTATTAAACCTAAATTGGGGTTATCCGCTAAAAACTACGGTAG
AGCGGTTTATGAATGTCTCCGCGGTGGACTTGATTTTACCAAAGACGATGAGAATGTGAA
CTCCCAACCATTTATGCGTTGGAGAGATCGTTTCTTATTTTGTGCCGAAGCAATTTATAA
AGCACAGGCTGAAACTGGTGAAATCAAAGGGCATTACTTGAATGCTACTGCGGGTACATG
TGAAGAAATGATGAAAAGGGCTATATTTGCCAGAGAATTGGGAGTTCCTATCGTAATGCA
TGATTACTTAACAGGGGGATTCACTGCAAATACTAGCTTAGCCCATTATTGCCGAGATAA
TGGCCTACTTCTTCACATCCACCGTGCAATGCATGCAGTTATTGATAGACAGAAGAATCA
TGGTATACACTTCCGTGTACTAGCTAAAGCGTTACGTATGTCTGGTGGAGATCATATTCA
CTCCGGTACCGTAGTAGGTAAACTTGAAGGGGAAAGAGACATCACTCTGGGCTTTGTCGA
TTTACTGCGCGATGATTTCATTGAAAAAGATCGAAGTCGCGGTATTTATTTCACCCAAGA
TTGGGTCTCTCTACCAGGCGTTCTACCCGTTGCTTCGGGGGGTATTCACGTTTGGCATAT
GCCTGCTCTGACCGAGATCTTTGGGGATGATTCCGTACTACAGTTCGGTGGAGGAACTTT
AGGACACCCTTGGGGAAATGCACCCGGTGCCGTAGCTAATCGAGTAGCTCTAGAAGCATG
TGTACAAGCTCGTAATGAGGGGCGTGATCTTGCTAGTGAAGGGAATGAAATTATCCGCGA
GGCGACTAAATGGAGCCCCGAACTAGCTGCTGCTTGTGAAGTATGGAAGGAGATCAAATT
TGAATTTCAAGCAATGGATACTTTGTAA
>Forsythia_OLEAC
TAAAGCAAGTGTTGGATTCAAAGCGGGTGTTAAAGAGTACAAATTGACTTATTATACTCC
TGAATACGAAACCAAAGATACTGATATCTTGGCAGCATTCCGAGTAACTCCTCAACCTGG
AGTTCCGCCTGAAGAAGCAGGGGCTGCGGTAGCTGCCGAATCTTCTACTGGTACATGGAC
AACTGTGTGGACCGATGGACTTACCAGCCTTGATCGTTACAAAGGGCGATGCTACCATAT
TGAGCCCGTTCCTGGAGAAGCAGATCAATATATCTGTTATGTAGCTTACCCTTTAGACCT
TTTTGAAGAAGGTTCTGTTACTAACATGTTTACTTCCATTGTAGGTAATGTATTTGGGTT
CAAAGCCCTGCGTGCTCTACGTCTGGAAGATCTGCGAATCCCTCCTGCTTATATTAAAAC
TTTCCAAGGCCCGCCTCATGGGATCCAAGTTGAGAGAGATAAATTGAACAAGTATGGTCG
TCCCCTGTTGGGATGTACTATTAAACCAAAATTGGGGTTATCTGCTAAAAACTATGGTAG
AGCAGTTTATGAATGTCTTCGCGGTGGACTTGATTTTACCAAAGATGATGAGAACGTGAA
CTCCCAGCCATTTATGCGTTGGAGAGATCGTTTCTTATTTTGTACCGAAGCAATTTATAA
ATCACAGGCTGAAACAGGTGAAATCAAAGGGCATTACTTGAATGCTACTGCGGGTACATG
CGAAGAAATGATCAAAAGAGCTGTATTTGCTAGAGAATTGGGAGTTCCTATCGTAATGCA
TGACTACTTAACAGGAGGATTCACCGCAAATACTAGCTTGGCTCATTATTGCCGAGATAA
TGGCCTACTTCTTCACATTCACCGTGCAATGCATGCAGTTATTGATAGACAGAAGAATCA
TGGTATACACTTCCGTGTACTAGCTAAAGCCTTACGTATGTCTGGTGGAGATCATATTCA
CTCTGGTACCGTAGTAGGTAAACTTGAAGGGGAAAGAGACATCACTTTGGGCTTTGTTGA
TTTACTGCGTGATGATTTTATTGAAAAAGATCGAAGTCGCGGTATTTATTTCACTCAAGA
TTGGGTCTCTCTACCAGGTGTTCTGCCCGTGGCTTCAGGGGGTATTCACGTTTGGCATAT
GCCTGCTCTGACCGAGATCTTTGGGGATGATTCCGTACTACAGTTCGGTGGAGGAACTTT
AGGACACCCTTGGGGTAATGCGCCAGGTGCCGTAGCTAACCGAGTAGCTCTAGAAGCATG
TGTAAAAGCTCGTAATGAAGGACGTGATCTTGCTTCTGAGGGTAATGTAATTATCCGTGA
GGCTAGCAAATGGAGTCCTGAACTAGCTGCTGCTTGTGAAGTATGGAAAGAGATCAGATT
TGAGTTTAAAGCAGTGGATACTCTAGAT
>Fragaria_ROSACE
TAAAGCAAGTGTTGGATTCAAAGCTGGTGTTAAAGATTATAAATTGACTTATTATACTCC
GGACTATGAAACCAAAGATACTGATATATTGGCAGCATTTCGAGTAACTCCTCAACCTGG
AGTTCCGCCTGAGGAAGCAGGGGCAGCGGTAGCTGCGGAATCTTCTACTGGTACATGGAC
AACTGTATGGACTGACGGGCTTACCAGTCTTGATCGTTACAAAGGGCGATGCTACCACAT
CGAACCTGTTCCTGGAGAAGAAAGTCAATTTATTGCTTATGTAGCTTACCCCTTAGACCT
TTTTGAAGAGGGTTCGGTTACTAACATGTTTACTTCGATTGTAGGTAATGTGTTTGGGTT
CAAGGCCTTGCGCGCTCTACGTCTGGAGGATTTACGAATCCCTACTGCTTATGTTAAAAC
TTTCCAAGGCCCGCCTCACGGGATCCAAGTTGAAAGAGATAAATTGAACAAGTATGGCCG
CCCCCTATTGGGATGTACTATTAAACCTAAATTGGGGTTATCCGCTAAGAATTACGGTAG
AGCAGTTTATGAATGTCTCCGCGGTGGACTTGATTTTACCAAAGATGATGAGAATGTTAA
TTCCCAACCATTTATGCGTTGGAGAGACCGTTTCTTATTTTGTGCCGAAGCAATTTATAA
AGCGCAGGCTGAAACAGGTGAAATCAAAGGGCATTATTTGAATGCTACTGCAGGTACATG
CGAAGATATGATGAAAAGAGCCGTATTTGCCAGAGAATTGGGAGTTCCTATCGTAATGCA
TGATTACTTAACGGGGGGATTCACTGCAAATACTACCTTGGCTCATTATTGCCGAGACAA
CGGTCTACTTCTTCACATCCACCGTGCAATGCATGCTGTTATTGATAGACAGAAGAATCA
TGGTATGCACTTTCGTGTACTAGCTAAAGCATTACGTATGTCTGGTGGAGATCATATACA
CGCTGGTACCGTAGTAGGTAAGCTTGAGGGGGAAAGAGAAATAACTTTAGGCTTTGTTGA
TTTACTACGTGATGATTTTATTGAAAAGGATCGAAGCCGCGGTATTTATTTCACTCAAGA
TTGGGTTTCTTTACCGGGTGTTTTACCGGTGGCTTCCGGCGGTATTCACGTTTGGCATAT
GCCTGCTCTGACCGAGATCTTTGGAGATGATTCTGTACTACAATTCGGTGGAGGAACTTT
AGGACACCCTTGGGGAAATGCACCTGGTGCCGTAGCTAATCGAGTAGCTCTAGAAGCATG
TGTACAAGCCCGTAATGAGGGACGTGATCTCGCTCGTGAGGGTAATGACATTATTCGTGA
GGCTTGTAAATGGAGTCCTGAACTAGCTGCTGCTTGTGAAGTATGGAAAGAGATCAAATT
TGAATTCGAAGCAATGGATACTTTGTAA
>Frangula_RHAMNA
TAAAGCAAGTGTTGGATTCAAGGCTGGTGTTAAAGATTATAAATTGACTTATTACACTCC
TGAATATGAAACCAAAGATACCGATATCTTGGCAGCATTTCGAGTAACTCCTCAACCCGG
AGTTCCACCTGAGGAAGCAGGGGCCGCGGTAGCTGCTGAATCTTCTACTGGTACATGGAC
AACTGTATGGACTGACGGGCTTACCAGTCTTGATCGTTACAAAGGTCGATGCTACCACAT
CGAGCCAGTTCCTGGAGAAGAAAGTCAATTTATTGCTTATGTAGCTTACCCCTTAGACCT
TTTTGAAGAAGGTTCTGTTACTAACATGTTTACTTCCATTGTTGGTAATGTATTTGGGTT
CAAGGCCCTGCGCGCTCTACGTCTGGAGGATTTGCGAATCCCCCCTGCTTATACTAAAAC
TTTCCAAGGCCCGCCTCATGGCATCCAAGTTGAGAGAGATAAGTTGAATAAGTATGGCCG
CCCCCTATTGGGATGTACTATTAAACCTAAATTGGGGTTATCCGCTAAGAATTACGGTAG
AGCCGTTTATGAATGTCTTCGCGGTGGACTTGATTTTACCAAAGATGATGAGAACGTGAA
TTCCCAACCGTTTATGCGTTGGAGAGACCGTTTCTTATTTTGTGCCGAAGCTATTTATAA
AGCACAGGCCGAAACTGGTGAAATCAAAGGACATTATTTGAATGCTACGGCAGGTACATG
CGAAGATATGATGAAAAGGGCTGTATTTGCCAGAGAATTGGGAGTTCCTATCGTAATGCA
CGATTACTTAACGGGGGGATTCACTGCAAATACTACCTTGGCTCATTATTGCCGAGATAA
TGGTCTGCTTCTTCACATCCACCGTGCAATGCATGCAGTTATTGATAGACAGAAAAATCA
TGGTATGCACTTTCGTGTACTAGCTAAAGCGTTACGTCTGTCTGGTGGAGATCATATTCA
CGCTGGTACTGTAGTGGGTAAACTTGAAGGGGAAAGAGAGATCACTTTAGGCTTTGTTGA
TTTACTACGTGATGATTTTGTTGATAAAGATCGAAGCCGTGGTATTTATTTCACTCAAGA
TTGGGTCTCTCTACCAGGTGTTCTGCCCGTGGCTTCAGGGGGTATTCACGTTTGGCATAT
GCCTGCTCTGACCGAGATCTTTGGAGACGATTCCGTACTACAATTCGGCGGAGGAACTTT
AGGGCACCCTTGGGGAAATGCACCCGGTGCCGTAGCTAATCGAGTAGCTCTAGAAGCATG
TGTACAAGCTCGTAATGAGGGACGTGATCTTGCTCGTGAAGGTAATGAAATTATTCGTGA
GGCTAGTAAATGGAGTCC??????????????????????????????????????????
????????????????????????????
>Fritillaria_LIL
?????????????????????????????????AGATTACAAATTGACTTATTATACTCC
TGACTATGAAACCAAAGATACTGATATTTTGGCAGCATTCCGAGTAACTCCTCAACCCGG
AGTTCCACCCGAAGAGGCAGGGGCAGCGGTAGCCGCCGAATCTTCCACTGGTACATGGAC
AACTGTGTGGACTGATGGACTTACCAGTCTTGATCGTTACAAAGGGCGATGCTACCACAT
CGAGAGCGTTGTTGGGGAAGAAAATCAATATATTGCTTATGTAGCTTATCCTTTAGACCT
TTTTGAAGAAGGTTCTGTTACTAACATGTTCACTTCCATTGTGGGTAATGTATTTGGTTT
CAAAGCCCTACGAGCTCTACGTCTGGAGGATCTGCGAATTCCTACTGCTTATTCCAAAAC
TTTTCAAGGCCCGCCTCATGGCATCCAAGTTGAAAGGGATAAATTGAACAAGTATGGCCG
TCCCCTATTAGGATGTACCATTAAACCAAAATTGGGATTATCTGCAAAGAACTATGGTAG
AGCGGTTTATGAATGTCTGCGCGGTGGACTTGATTTTACCAAGGATGATGAAAACGTGAA
CTCACAACCATTTATGCGTTGGAGAGACCGTTTCTTATTTTGTGCCGAAGCGCTTTATAA
AGCGCAAGCCGAAACGGGTGAAATCAAAGGACATTACTTGAATGCTACTGCGGGTACATG
TGAAGAAATGATAAAAAGGGCCGTATTTGCTAGAGAATTGGGAGCTCCTATCGTAATGCA
TGACTACTTAACGGGGGGATTCACTGCAAATACTAGTTTGTCTCATTATTGCCGAGACAA
CGGCCTACTTCTTCACATTCATCGTGCAATGCATGCAGTTATTGATAGACAGAAAAATCA
TGGTATGCATTTTCGCGTACTAGCTAAAGCATTACGTATGTCCGGTGGCGATCATATTCA
CTCTGGTACAGTAGTAGGTAAACTGGAAGGAGAACGCGAGATGACTTTAGGTTTTGTTGA
TTTACTGCGCGATGATTTTATTGAAAAAGACCGAAGTCGTGGTATTTTTTTCACTCAAGA
TTGGGTCTCTATGCCAGGTGTTCTGCCCGTAGCTTCGGGGGGTATTCATGTTTGGCATAT
GCCTGCTCTAACCGAAATCTTTGGGGATGATTCTGTACTACAGTTCGGTGGAGGAACTTT
AGGGCACCCTTGGGGAAATGCACCTGGTGCAGTAGCTAATCGAGTGGCTTTAGAAGCGTG
TGTACAAGCTCGTAATGAAGGGCGTGATCTTGCTCGTGAGGGTAATGAAATTATCCGTGA
AGCTTGCAAATGGAGTCCTGAACTAGCTGCCGCTTGTGAAGTATGGAAGGAGATCAAATT
CGAGTTCGAACCAGTAGATAAGCTAGAT
>Fumaria_FUMARIA
TAAAGCAAGTGTTGGATTCAAAGCTGGTGTTAAAGATTACAAATTGACTTATTATACTCC
TGAGTATGAAACTAAAGATACGGATATCTTGGCAGCATTCCGAGTCACTCCTCAACCTGG
AGTTCCACCTGAGGAAGCAGGGGCCGCAGTAGCTGCCGAATCTTCTACCGGTACATGGAC
GACTGTGTGGACCGATGGGCTTACCAGCCTTGATCGTTACAAAGGAAGATGCTATCACAT
CGAACCAGTTGCTGGAGAAGACAATCAATATATTTGTTATGTAGCTTACCCTTTAGACCT
TTTTGAAGAAGGTTCTGTTACTAACATGTTTACTTCCATTGTGGGTAATGTATTTGGGTT
CAAAGCGCTACGCGCTCTACGTCTGGAGGATCTGCGAATTCCTCCCGCTTATGTGAAAAC
TTTCCAAGGCCCACCTCATGGAATCCAAGTTGAGAGAGATAAATTGAACAAGTATGGTCG
TCCCCTATTGGGATGTACGATTAAACCAAAATTGGGGTTATCCGCGAAGAACTACGGTCG
CGCGGTTTATGAATGTCTCCGTGGTGGACTTGATTTTACCAAAGATGATGAAAACGTGAA
TTCCCAACCATTTATGCGTTGGAGAGACCGTTTCCTATTTTGTGCCGAAGCAATTTATAA
AGCACAGGCTGAAACAGGTGAAATCAAAGGACATTACTTAAATGCTACTGCAGGTACATG
TGAAGAAATGATCAAAAGGGCTGTATTTGCCAGAGAATTGGGAGTTCCTATCGTAATGCA
TGACTACTTAACAGGGGGATTCACTGCAAATACTAGCTTGTCTCATTATTGCCGAGATAA
TGGCCTACTTCTTCACATTCACCGCGCAATGCATGCAGTTATTGATAGACAGAAGAATCA
TGGTATCCACTTTCGTGTACTGGCGAAAGCGTTACGTATGTCTGGTGGAGATCATATTCA
TTCAGGTACCGTAGTAGGGAAATTGGAAGGAGAAAGAGAAATCACCTTGGGCTTTGTTGA
TTTATTACGTGATGATTTTATTGAAAAAGACCGAAGTCGCGGTATTTATTTCACTCAAGA
TTGGGTCTCTCTACCAGGTGTTCTGCCCGTGGCTTCCGGAGGTATTCACGTTTGGCATAT
GCCTGCTCTGACCGAAATCTTTGGAGATGATTCCGTACTACAATTCGGTGGAGGGACTTT
AGGACACCCTTGGGGAAATGCGCCGGGTGCCGTAGCTAATCGAGTAGCCCTAGAAGCGTG
TGTACAAGCTCGTAATGAGGGACGTGATCTTGCTCGTGAAGGGAATGAAATTATCCGTGA
GGCTTGCAAATGGAGCCCTGAGCTAGCTGCTGCTTGTGAGGTATGGAAGGAGATCAAATT
CGAATTTGAAGCAATGGATACTTTGTAA
>Gagea_LILIACEAE
TAAAGCAAGTGCTGGATTCAAAGCTGGTGTTAAAGATTACAAATTGACTTATTATACTCC
TGACTATGAAACCAAAGATACTGATATCTTGGCAGCATTCCGAGTAACTCCTCAACCCGG
AGTTCCACCTGAAGAGGCAGGGGCAGCGGTAGCCGCCGAATCTTCCACTGGTACATGGAC
AACTGTGTGGACTGATGGACTTACCAGTCTTGATCGTTACAAAGGGCGATGCTACCACAT
CGAGAGCGTTGTTGGGGAGGAAAATCAATTTATTGCTTATGTAGCTTATCCTTTAGACCT
TTTTGAAGAAGGTTCTGTTACTAACATGTTTACTTCCATTGTGGGTAATGTATTTGGTTT
CAAAGCCTTACGAGCTCTACGTCTGGAGGATTTGCGAATTCCTGTTGCTTATTCTAAAAC
TTTTCAAGGCCCGCCTCATGGCATCCAAGTTGAAAGGGATAAATTGAACAAGTATGGTCG
TCCTCTATTAGGATGTACCATTAAACCAAAATTGGGATTATCTGCAAAGAACTATGGTAG
AGCGGTTTATGAATGTCTGCGCGGTGGACTTGATTTTACCAAGGATGATGAAAATGTGAA
CTCACAACCATTTATGCGTTGGAGAGACCGTTTCTTATTTTGTGCCGAAGCAATTTATAA
ATCGCAAGCTGAAACGGGTGAAATCAAAGGACATTACTTGAATGCTACTGCGGGTACATG
TGAAGAAATGATGAAAAGGGCCATATTTGCTAGAGAATTGGGAGTTCCTATCGTAATGCA
TGATTACTTAACGGGGGGATTCACTGCAAATACTAGCTTGGCTCATTATTGCCGAGACAA
TGGCCTACTTCTTCACATTCATCGTGCAATGCATGCAGTTATTGATAGACAGAAAAATCA
TGGTATTCATTTTCGCGTACTAGCTAAAGCATTACGTATGTCCGGTGGCGATCATATTCA
CTCTGGTACAGTAGTAGGTAAACTGGAAGGAGAACGCGAGATGACTTTAGGTTTTGTTGA
TTTACTACGCGATGATTTTATTGAAAAAGACCGAAGTCGTGGTATTTTTTTCACTCAAGA
TTGGGTCTCTATGCCGGGTGTTCTACCCGTGGCTTCGGGGGGTATTCATGTTTGGCATAT
GCCTGCTCTAACCGAAATCTTTGGGGATGATTCCGTACTACAGTTCGGCGGGGGAACTTT
AGGTCACCCTTGGGGAAATGCACCTGGTGCAGTAGCTAATCGAGTGGCTTTAGAAGCGTG
TGTACAAGCTCGTAATGAGGGGCGTGATCTTGCTCGTGAAGGTAATGAAATTATCCGTGA
AGCTTGCAAATGGAGTCCTGAACTAGCTGCTGCTT?????????????????????????
????????????????????????????
>Galanthus_LILIA
TAAAGCAAGTGTTGGATTTAAAGCTGGTGTTAAAGATTACAGATTGACTTATTATACTCC
TGATTACGAAACCAAAGATACTGATATCTTGGCAGCATTCCGAGTAACTCCTCAACCCGG
AGTTCCCGCTGAAGAAGCAGGGGCTGCGGTAGCTGCCGAATCTTCTACTGGTACATGGAC
AACTGTGTGGACTGATGGACTTACCAGCCTTGATCGTTACAAAGGACGATGCTACCACAT
TGAGGCCGTTATTGGGGAAGAAAATCAATTTATTGCTTATGTAGCTTATCCTTTAGACCT
TTTTGAAGAAGGTTCTGTTACTAACATGTTTACTTCCATTGTGGGTAATGTATTTGGTTT
CAAAGCCCTACGAGCTCTACGTCTGGAGGATCTGCGAATTCCCCCTGCTTATTCTAAAAC
TTTCCAAGGCCCGCCCCATGGCATCCAATCTGAAAGAGATAAATTGAACAAGTATGGTCG
TCCCCTATTGGGATGTACTATTAAACCAAAATTGGGATTATCCGCAAAAAACTATGGTAG
AGCGGTTTATGAATGTCTACGCGGTGGGCTTGATTTTACCAAGGATGACGAAAACGTGAA
CTCCCAACCTTTTATGCGTTGGAGAGACCGTTTCTTATTTTGTGCTGAAGCAATTTATAA
AGCGCAAGCCGAAACAGGTGAAATCAAAGGACATTACTTGAATGCAACTGCGGGTACATG
TGAAGAAATGATCAAAAGGGCCGTATTTGCCAGAGAATTGGGAGTTCCTATCGTAATGCA
TGACTACTTAACTGGGGGATTCACTGCAAATACCAGTTTGTCTTATTATTGCCGCGACAA
CGGTCTACTTCTTCACATCCACCGCGCAATGCATGCAGTTATTGATAGACAGAAAAATCA
TGGTATGCATTTTCGTGTACTAGCTAAAGCATTACGTATGTCTGGTGGAGATCATATTCA
CGCTGGTACAGTAGTAGGTAAACTGGAAGGGGAACGCGAGATGACTTTAGGTTTTGTTGA
TTTATTACGTGATGATTTTATTGAAAAAGACCGAAGTCGCGGTATTTTTTTCACTCAAGA
TTGGGTTTCTATGCCAGGTGTTATTCCCGTAGCTTCCGGGGGTATTCATGTTTGGCATAT
GCCCGCCCTAACCGAAATCTTTGGAGATGATTCCGTACTACAGTTCGGTGGAGGAACTTT
AGGACACCCTTGGGGAAATGCACCTGGTGCGGTAGCTAATCGGGTAGCTTTAGAAGCGTG
TGTACAAGCTCGTAATGAAGGACGTGATCTTGCTCGTGAAGGTAATGAAATTATCCGCGA
AGCTTGCAAATGGAGCCCTGAACTAGCTGCTG????????????????????????????
????????????????????????????
>Galega_FABACEAE
TAAAGCACGGGTTGGGTTCAAAGCTGGTGTTAAAGATTATAAATTGACTTATTATACTCC
TGACTATGAAACCAAAGATACTGATATCTTGGCAGCATTCCGAGTAACTCCTCAACCTGG
AGTTCCTGCTGAAGAAGCTGGTGCTGCGGTAGCGGCCGAATCTTCCACCGGGACATGGAC
AACTGTGTGGACCGATGGGCTTACCAGTCTTGATCGTTATAAAGGACGCTGCTACCACAT
CGAGCCCGTTGCTGGAGAAGAAAGTCAATTTATTGCTTATGTAGCTTATCCCTTAGATCT
TTTTGAAGAAGGTTCTGTTACTAACATGTTTACCTCCATTGTAGGTAATGTATTTGGGTT
TAAGGCCTTGCGTGCTCTACGTCTGGAGGATTTGCGAATCCCTGTTGCTTATGTTAAAAC
TTTTCAAGGCCCTCCTCACGGAATCCAAGTTGAGAGAGATAAATTGAACAAGTATGGACG
TCCCCTATTGGGATGTACTATTAAACCTAAATTGGGTTTATCTGCTAAGAATTATGGTAG
AGCAGTTTATGAATGTCTCCGCGGGGGACTGGATTTTACCAAAGATGATGAAAATGTGAA
CTCCCAACCATTTATGCGTTGGAGAGACCGTTTCTTATTTTGTGCCGAAGCAATTTTTAA
ATCACAGGCCGAAACGGGTGAAATCAAAGGACATTATTTGAATGCTACTGCCGGCACATG
TGAAGAAATGATCAAAAGAGCTGTATTTGCCAGAGAATTGGGCGTTCCTATCGTAATGCA
TGACTACTTAACAGGTGGGTTCACTGCAAATACTAGTTTGGCTCACTATTGCCGCGATAA
TGGTCTACTTCTTCATATCCACCGTGCAATGCATGCAGTTATCGATAGACAGAAAAATCA
TGGTATGCACTTTCGTGTATTAGCTAAAGCGTTACGTTTATCTGGTGGAGATCATATTCA
CGCTGGTACTGTAGTAGGTAAACTTGAAGGAGAAAGAGAGATTACTTTAGGTTTTGTTGA
TTTACTACGTGATGATTTTGTTGAAAAAGATAGAAGTCGCGGTATTTATTTCACTCAGGA
TTGGGTTTCTTTACCGGGTGTTCTACCTGTTGCTTCGGGGGGTATTCACGTTTGGCATAT
GCCTGCTCTGACTGAGATCTTTGGAGATGATTCCGTACTTCAATTCGGTGGAGGAACTTT
AGGACACCCTTGGGGAAATGCACCTGGTGCTGTAGCTAATCGAGTACCTCTGGAAGCATG
TGTACAAGCTCGTAATGAGGGACGTGATCTTGCTCGTGAGGGTAATGACATTATCCGTGA
AGCTGCCAAATGGAGTCCTGAATTAGCTGCTGCTTGTGAAGTATGGAAGGAGATTAAATT
CGAATTCGAAGCAATGGATACTTTGTAA
>Galeopsis_LAMIA
TAAAGCAAGTGTTGGATTCAAAGCGGGTGTTAAAGAGTACAAATTGACTTATTATACCCC
TGAATACGAAACCAAAGATACTGATATCTTGGCAGCATTCCGAGTAACTCCTCAACCTGG
AGTTCCGCCCGAAGAAGCAGGGGCCGCAGTAGCTGCCGAATCTTCGACTGGTACATGGAC
AACTGTGTGGACCGATGGACTTACCAGCCTTGATCGTTACAAAGGTCGATGCTACCACAT
CGAGCCCGTTCTTGGAGAAAAAGATCAATATATCTGTTATGTAGCTTACCCTTTAGACCT
TTTTGAAGAAGGTTCTGTTACTAACATGTTTACTTCCATTGTAGGAAATGTATTTGGATT
CAAAGCCCTACGTGCTCTACGCCTAGAAGATCTGCGAATCCCTCCTGCTTATATTAAAAC
TTTCCAAGGCCCGCCTCATGGGATCCAAGTTGAGAGAGATAAATTGAACAAATATGGTCG
TCCTCTGTTGGGATGTACTATTAAACCGAAATTGGGGTTATCTGCTAAAAACTATGGTAG
AGCAGTTTATGAATGTCTTCGCGGTGGACTTGATTTTACCAAAGATGATGAAAACGTGAA
CTCCCAGCCATTTATGCGTTGGAGAGATCGCTTCTTATTTTGTGCCGAAGCAATTTATAA
AGCACAGGCTGAAACAGGTGAAATCAAAGGGCATTATTTGAATGCTACTGCGGGTACATG
CGAAGAAATGATCAAAAGGGCTGTATTTGCTAGAGAATTGGGAGTTCCTATCGTAATGCA
TGACTACTTAACAGGAGGATTCACTGCAAATACTAGCTTGTCTCATTATTGCCGAGATAA
TGGCTTACTTCTTCACATTCACCGTGCAATGCATGCAGTTATTGATAGACAGAAGAATCA
TGGTATGCACTTCCGTGTACTAGCTAAAGCGCTACGTCTGTCCGGTGGAGATCATATTCA
CGCCGGTACCGTAGTAGGTAAACTTGAAGGAGAAAGAGAAATTACTTTAGGCTTTGTTGA
TTTACTGCGTGATGATTTTATTGAAAAAGATCGAAGTCGCGGTATTTATTTCACTCAAGA
TTGGGTCTCTCTACCAGGTGTTATTCCTGTGGCTTCAGGGGGTATTCACGTTTGGCATAT
GCCTGCTCTGACCGAGATCTTTGGGGATGATTCCGTACTACAATTCGGCGGAGGAACTTT
AGGACACCCTTGGGGTAATGCGCCAGGTGCTGTAGCTAACCGAGTCGCTCTAGAAGCATG
TGTACAAGCTCGTAATGAAGGACGTGATCTTGCTGCTGAGGGTAATGCAATTATCCGCGA
GGCTTGCAAATGGAGTCCTGAACTAGCTGCCGCTTGTGAGGTATGGAAAGAGATCAAATT
TGAATTTAAACCAGTGGATACTTTGGAT
>Galinsoga_ASTER
TAAAGCAAGTGTTGGATTCAAAGCTGGTGTTAAAGATTATAAATTGACTTATTATACTCC
TGAATATGAAACCAAGGATACTGATATCTTGGCAGCATTTCGAGTAACTCCTCAACCTGG
AGTTCCGCCTGAAGAAGCAGGGGCCGCAGTAGCCGCCGAATCTTCTACTGGTACATGGAC
AACTGTATGGACCGATGGACTTACGAGCCTTGATCGTTACAAAGGCCGATGCTATGGAAT
CGAGCCTGTTCCTGGAGAAGAAAATCAATATATTGCTTATGTAGCTTACCCATTAGACCT
TTTTGAAGAAGGTTCTGTTACTAACATGTTTACTTCCATTGTAGGTAATGTATTTGGTTT
CAAAGCCCTGCGTGCTCTACGTCTGGAAGATTTGCGAATCCCTGTTGCGTATGTGAAAAC
TTTCGACGGTCCGCCTCACGGTATCCAAGTTGAGAGAGATAAATTGAACAAGTATGGTCG
TCCCCTGTTGGGATGTACTATTAAACCTAAATTAGGTTTATCCGCTAAAAACTACGGTAG
AGCTTGTTATGAATGTCTTCGTGGTGGCCTTGATTTTACTAAAGATGATGAGAACGTGAA
CTCCCAACCATTTATGCGTTGGAGAGACCGTTTCTTATTTTGTGCCGAAGCTATTTATAA
AGCACAAGCTGAAACAGGTGAAATCAAAGGGCATTACTTGAATGCTACTGCGGGTACATG
CGAAGACATGATGAAAAGGGCTATATTTGCCAGAGAATTGGGAGTTCCTATCGTAATGCA
TGACTACCTAACAGGGGGATTCACTGCAAATACTAGCTTGGCTCATTATTGCCGAGATAA
TGGTCTACTTCTTCACATCCACCGCGCAATGCATGCAGTTATTGATAGACAGAAGAATCA
TGGTATGCACTTCCGTGTACTAGCTAAAGCGTTACGTATGTCTGGTGGAGATCACATTCA
TTCCGGTACCGTAGTAGGTAAACTTGAAGGGGAAAGAGAAATCACTTTGGGCTTTGTTGA
TTTACTGCGTGATGATTTTATTGAAAAAGATAGAAGTCGCGGTATTTATTTCACCCAAGA
TTGGGTCTCTCTACCAGGTGTTATACCTGTAGCTTCGGGAGGTATTCACGTTTGGCATAT
GCCTGCTCTAACCGAGATCTTTGGGGATGATTCCGTACTACAGTTCGGTGGAGGAACTTT
AGGGCACCCTTGGGGAAATGCGCCTGGTGCCGTAGCTAATCGAGTAGCTCTAGAAGCATG
TGTACAAGCTCGTAATGAGGGACGCGATCTTGCTACTGAGGGTAATGAAATTATTCGTGA
GGCTTACAAATGGAGTCCTGAACTAGCTGCTGCTT?????????????????????????
????????????????????????????
>Galium_RUBIACEA
???????AGMGTYGGATTAAAAGCTGGTGTTAAAGAGTACAAATTAACTTATTATACTCC
TGAATACGAAACCAAAGATACTGATATTTTGGCAGCATTCCGAGTAACTCCTCAACCGGG
AGTTCCGCCGGAAGAAGCGGGGGCCGCGGTAGCTGCCGAGTCTTCTACTGGTACATGGAC
AACTGTATGGACAGATGGACTTACCAGCCTTGATCGTTACAAAGGGCGATGCTACCACAT
TGAGCCAGTTCCTGGAGAAGAAGATCAATTTATTGCTTATGTAGCTTACCCCTTAGACCT
TTTTGAAGAAGGTTCTGTTACTAACATGTTTACTTCCATTGTAGGTAATGTATTTGGGTT
CAAAGCCCTACGCGCCCTACGTTTGGAAGATTTGCGAATTCCCGTTGCTTATGTTAAAAC
CTTCCAAGGACCGCCTCATGGGATTCAAGTCGAGAGAGATAAATTGAACAAGTATGGTCG
TCCCCTGTTGGGATGTACTATTAAACCAAAATTAGGTTTATCTGCTAAAAACTACGGTAG
AGCGGTTTATGAATGTCTTCGTGGTGGACTTGATTTTACCAAAGATGATGAAAACGTGAA
CTCTCAACCATTTATGCGTTGGAGAGACCGTTTCTTATTTTGTGCCGAAGCAATTTATAA
ATCGCAGGCTGAAACGGGTGAAATCAAAGGGCATTATTTGAATGCTACTGCAGGTACATG
CGAAGAAATGATCAAACGGGCTGTATTTGCTCGCGAATTGGGAGTTCCTATCGTAATGCA
TGATTACTTAACAGGGGGGTTCACTGCAAATACTAGCTTGGCTCATTATTGCCGAGATAA
TGGCTTACTTCTTCACATACACCGTGCAATGCACGCAGTTATTGATAGGCAGAAGAACCA
TGGTATGCACTTCCGCGTCCTAGCTAAAGCGTTACGTATGTCTGGCGGAGATCATATTCA
CTCTGGTACTGTAGTAGGTAAACTTGAAGGCGAAAGAGATATAACTTTGGGCTTTGTTGA
TTTACTGCGTGATGATTATATTGAAAAAGATCGCTCCCGCGGTATTTATTTCACTCAAGA
TTGGGTCTCTCTACCGGGTGTTCTCCCTGTGGCTTCAGGAGGTATTCACGTTTGGCATAT
GCCTGCTCTGACAGAGATTTTTGGAGATGATTCGGTACTACAGTTCGGTGGAGGAACTAT
AGGACACCCTTGGGGTAATGCACCAGGTGCTGTAGCGAATCGAGTAGCTCTAGAAGCATG
CGTAAAAGCTCGGAACGAGGGGCGTGATCTTGCTGCTGAGGGGGGTGAGATTATCCGTGA
GGCTTCTAAATGGAGTCCTGAACTAGCGGCTGCTTGCGAGGTATGGAAGGAGATCACATT
TGTTTTTGAGGCAGTGGATAAATTGGAT
>Gaultheria_ERIC
TAAAGCAAGTGTTGGATTCAAAGCTGGTGTTAAAGATTACAAATTGACGTATTATACTCC
TAACTATGAAACCAAAGATACTGATATCTTGGCAGCATTCCGAGTAACTCCTCAACCAGG
AGTTCCACCTGAAGAAGCAGGGGCCGCGGTAGCGGCGGAATCTTCTACTGGTACATGGAC
AACTGTGTGGACTGATGGACTTACTAGCCTTGATCGTTACAAAGGTCGATGCTACCACAT
CGAGCCCGTTGCTGGAGACGAAAATCAATTTATTGCTTATGTAGCTTATCCTTTAGACCT
TTTTGAAGAAGGTTCAGTTACTAACATGTTTACTTCCATTGTGGGTAATGTATTTGGCTT
CAAAGCCCTGCGCGCTCTACGTCTGGAAGATCTACGAATCCCTACTGCGTATGTTAAAAC
TTTCCAAGGGCCTCCTCACGGCATCCAAGTTGAAAGAGATAAATTGAACAAGTATGGTCG
TCCCCTGTTAGGATGTACTATTAAACCTAAATTGGGGTTATCGGCTAAAAACTATGGGAG
AGCTGTTTATGAATGTCTCCGCGGTGGACTTGATTTTACCAAAGATGATGAAAACGTGAA
CTCCCAACCATTTATGCGTTGGAGAGACCGTTTCTTATTTTGTGCCGAAGCACTTTATAA
AGCACAGGCTGAAACAGGTGAAATCAAAGGGCATTACTTGAATGCTACTGCAGGTACATG
TGAGGAAATGATGAAAAGAGCTGTATTTGCCAGAGAATTAGGAGTTCCTATTGTAATGCA
TGACTATTTAACAGGGGGATTCACTGCAAATACTAGCTTGGCTGAGTATTGCCGAGATAA
TGGTCTACTTCTGCACATCCATCGTGCAATGCATGCTGTTATTGATAGACAGAAGAATCA
TGGTATACATTTTCGTGTACTAGCTAAAGCGTTACGTATGTCTGGTGGAGATCATATTCA
CGCGGGTACTGTAGTAGGTAAACTTGAAGGCGAAAGAGAAATCACGTTGGGCTTTGTTGA
TTTATTGCGTGATGATTATATTGAAAAAGATCGAGGCCGCGGTATTTATTTTTCTCAAGA
TTGGGTCTCTCTACCAGGTGTTTTGCCCGTGGCTTCAGGCGGTATTCACGTTTGGCATAT
GCCTGCTCTGACCGAGATCTTTGGGGATGATTCTGTACTACAGTTCGGAGGAGGAACTTT
AGGACACCCCTGGGGAAATGCACCGGGTGCCGTAGCTAATCGAGTAGCTCTAGAAGCGTG
TGTACAAGCTCGTAATGAGGGACGTGATCTTGCTCGTGAGGGTAATGACATTATCCGCGA
GGCTAGTCAATGGAGTAATGAACTATCTGCTGCTTGTGCAATATGGAAGGAGATCAAATT
TGAATTCCCAGCAATGGATACTTTGTAA
>Genista_FABACEA
TAAAGCAAGTGTTGGGTTCAAAGCCGGTGTTAAAGATTATAAATTGACTTATTATACTCC
TGACTATAAAACCAAAGATACTGATATCTTAGCAGCATTCCGAGTAACTCCTCAACCTGG
AGTTCCGCCTGAAGAAGCAGGTGCCGCGGTAGCTGCCGAATCTTCTACTGGTACATGGAC
AACTGTGTGGACCGACGGGCTTACCAGTCTTGATCGCTACAAAGGACGATGCTATCACAT
CGAGCCCGTTGCTGGAGAAGAAAGTCAATTTATTGCTTATGTAGCTTATCCTTTAGACCT
TTTTGAAGAAGGTTCCGTTACTAACATGTTTACTTCCATTGTAGGTAATGTATTTGGGTT
CAAGGCCCTGCGCGCTTTACGTCTGGAAGATTTGCGAATCCCTAATGCTTATGTTAAAAC
TTTCCAAGGTCCGCCTCACGGCATCCAAGTTGAGAGAGATAAATTGAACAAGTATGGCCG
TCCCCTATTGGGATGTACTATTAAACCTAAATTGGGGTTATCCGCTAAGAATTACGGTAG
AGCAGTTTATGAATGTCTACGTGGTGGACTTGATTTTACCAAAGATGATGAAAATGTGAA
TTCCCAACCATTTATGCGTTGGAGAGACCGTTTCTTATTTTGTGCCGAAGCACTTTATAA
AGCACAGGCCGAAACAGGTGAAATCAAAGGACATTACTTGAATGCTACTGCAGGTACATG
TGAAGAAATGATAAAAAGAGCTGTATTTGCTAGAGAATTGGGTGTTCCTATCGTAATGCA
TGACTATTTAACAGGGGGATTCACTGCAAATACTAGTTTATCTCATTATTGCCGGGATAA
TGGTCTACTTCTTCATATCCATCGTGCAATGCATGCAGTTATCGATAGACAGAAGAATCA
TGGTATGCACTTTCGTGTACTAGCTAAAGCCTTACGTTTGTCTGGTGGAGATCATATTCA
CTCTGGTACCGTAGTAGGTAAACTTGAAGGGGAAAGAGACATCACTTTAGGTTTTGTTGA
TTTACTGCGTGATGATTTTGTTGAAAAAGATCGAAGCCGCGGTATTTATTTCACTCAGGA
TTGGGTTTCTCTACCTGGTGTTCTGCCCGTTGCTTCGGGGGGTATTCACGTTTGGCATAT
GCCTGCTCTGACCGAGATCTTTGGAGATGATTCCGTACTTCAATTCGGCGGAGGAACTTT
AGGGCACCCTTGGGGCAATGCACCAGGTGCCGTAGCTAATCGAGTAGCTCTGGAAGCATG
TGTACAAGCTCGAAATGAGGGACGTGATCTTGCTTCTGAAGGTAATCAAATTATCCGTGA
GGCTTCCAAATGGAGTCCTGAATTAGCTGCTGCTTGTGAAGTATGGAAGGAGATCAAATT
TGAATTCCAAGCAATGGATACAATTTGA
>Gentiana_GENTIA
TAAAGCAAGTGTTGGATTCAAAGCTGGTGTTAAAGAGTACAAATTGACTTATTATACTCC
TGAATACGAAACCAAGGATACTGATATCTTGGCAGCATTCCGAGTAACCCCTCAACCCGG
AGTTCCACCTGAAGAAGCAGGGGCCGCGGTAGCTGCCGAATCTTCTACTGGTACATGGAC
AACTGTGTGGACCGATGGACTTACTAGCCTTGATCGTTACAAAGGGCGATGCTACCACAT
TGAGCCCGTTCTTGGAGAAGAAGATCAATTTATTGCTTATGTAGCTTATCCCTTAGACCT
TTTTGAGGAAGGTTCTGTTACTAACATGTTTACTTCCATTGTAGGTAATGTATTTGGGTT
CAAAGCCCTACGTGCTCTACGTCTGGAAGATTTACGAATCCCACCCGCTTATGTTAAAAC
TTTCCAAGGCCCTCCTCACGGCATCCAAGTTGAGAGAGATAAATTGAACAAGTATGGTCG
CCCCCTGTTGGGATGTACTATTAAACCTAAATTGGGGTTATCCGCTAAAAACTATGGTAG
AGCAGTTTATGAATGTCTTCGCGGTGGACTTGATTTTACCAAAGATGATGAAAACGTGAA
CTCCCAACCATTTATGCGTTGGAGAGATCGTTTCTTGTTTTGTGCCGAAGCGATTTATAA
AGCACAGGCTGAAACCGGTGAAATAAAGGGGCATTACTTGAATGCTACTGCAGGTACATG
CGAAGAAATGATCAAAAGAGCCGTATTTGCTAGAGAATTGGCAGTTCCTATCGTAATGCA
CGATTACTTAACAGGGGGATTCACCGCAAATACTAGCTTGGCTCATTATTGCCGGGATAA
TGGCCTACTTCTTCACATCCACCGTGCAATGCATGCAGTTATTGATAGACAGAAGAATCA
TGGTATCCACTTCCGCGTACTAGCTAAAGCGTTACGTATGTCTGGTGGAGATCATATCCA
CGCTGGTACCGTAGTAGGTAAACTTGAAGGAGAAAGAGACATCACTTTAGGCTTTGTTGA
TTTATTGCGTGATGATTTTATTGAAAAAGACCGAAGTCGCGGTATTTATTTCACTCAAGA
TTGGGTCTCTCTACCAGGTGTTATACCCGTTGCTTCAGGAGGTATTCACGTTTGGCATAT
GCCCGCTCTGACCGAGATCTTTGGGGATGATTCTGTACTACAGTTTGGTGGAGGAACTTT
AGGACACCCTTGGGGTAATGCCCCAGGTGCCGTAGCGAATCGAGTCGCTCTAGAAGCATG
TGTACAAGCTCGTAATGAAGGACGTGATCTTGCTGTTGAAGGTAATGAAATTATCCGTGA
GGCTAGCAAATGGAGTCCTGAACTAGCCGCCGCTTGTGAGGTATGGAAGGAGATCAGATT
TAATTTTAAAGCAGTGGATACGTTGGAT
>Gentianella_GEN
TAAAGCAGTTGTTGGATTCAAAGCTGGTGTTAAAGAGTACAAATTGACTTATTATACTCC
TGAATACGAAACCAAGGATACTGATATCTTGGCAGCATTCCGAGTAACCCCTCAACCCGG
AGTTCCACCCGAAGAAGCAGGGGCCGCGGTAGCTGCCGAATCTTCTACTGGTACATGGAC
AACTGTGTGGACCGATGGACTTACTAGCCTTGATCGTTACAAAGGGCGATGCTACCACAT
TGAGCCCGTTCCTGGAGAAGAAGATCAATTTATTGCTTATGTAGCTTATCCCCTAGACCT
TTTTGAAGAAGGTTCTGTTACTAACATGTTTACTTCCATTGTAGGTAATGTATTTGGGTT
CAAAGCCCTACGTGCTCTACGCCTGGAAGATTTGCGAATCCCACCCGCGTATGTTAAAAC
TTTCCAAGGCCCTCCTCATGGCATCCAAGTTGAGAGAGATAAATTGAACAAGTATGGTCG
CCCCCTGTTGGGATGTACTATTAAACCTAAATTGGGGTTATCTGCTAAAAACTACGGTAG
AGCAGTTTATGAATGTCTTCGTGGTGGACTTGATTTTACCAAAGATGATGAAAACGTGAA
CTCCCAACCATTTATGCGTTGGAGAGATCGTTTCTTATTTTGTGCCGAAGCGATTTATAA
AGCACAGGCTGAAACCGGTGAAATAAAGGGGCATTACTTGAATGCTACTGCAGGTACATG
TGAAGAAATGATCAAAAGAGCCGTATTTGCTAGAGAATTGGGAGTTCCTATTGTAATGCA
CGATTACTTAACAGGGGGATTCACCGCAAATACTAGCTTGGCTCATTATTGCCGAGATAA
TGGCCTACTTCTTCACATCCACCGTGCAATGCATGCAGTTATTGATAGACAGAAGAATCA
TGGTATCCACTTCCGCGTACTAGCTAAAGCGTTACGTATGTCTGGTGGAGATCATATTCA
CTCTGGTACCGTAGTAGGTAAACTTGAAGGAGAAAGAGACATCACCTTAGGCTTTGTTGA
TTTACTGCGTGATGATTTTATTGAAAAAGACCGAAGTCGCGGTATTTATTTCACTCAAGA
TTGGGTCTCTCTACCAGGTGTTATACCCGTTGCTTCTGGGGGTATTCACGTTTGGCATAT
GCCCGCTCTGACCGAGATCTTTGGGGATGATTCTGTACTACAGTTCGGTGGAGGAACTTT
AGGACATCCTTGGGGTAATGCCCCAGGTGCCGTAGCGAATCGAGTAGCTCTAGAAGCATG
TGTACAAGCTCGTAATGAAGGGCGTGATCTTGCTGTTGAGGGTAATGAAATTATCCGTGA
GGCTAGCAAATGGAGTCCTGAACTAGCCGCTGCTTGTGAGGTATGGAAGGAGATCAGATT
TGATTATAAAGCAGTGGATACGTTGGAT
>Geranium_GERANI
ATAAAGCTAGTGTTGGATTTAAAGCKGGTGTTAAAGACTATAAATTGACTTATTATACTC
CTGATTATGAAACCAAGGATACTGATATCTTGGCAGCATTCCGAGTAACTCCTCAACCCG
GAGTTCCACCTGAGGAAGCGGGTGCCGCGGTAGCTGCTGAATCTTCTACCGGTACATGGA
CAACCGTGTGGACCGATGGGCTTACTAGTTTGGATCGTTACAAAGGACGCTGCTATCACA
TCGAGCCCGTTGCTGGAGAAGAAAATCAATTTATTGCTTATGTAGCTTATCCTTTAGACC
TTTTTGAAGAAGGTTCGGTTACTAATATGTTTACTTCCATCGTGGGTAATGTATTTGGGT
TCAAAGCCCTTCGCGCTCTGCGTCTGGAGGATCTGCGAATCCCTCCTGCTTATGTTAAAA
CTTTCCAGGGCCCGCCTCACGGCATCCAAGTTGAGAGAGATAAATTGAACAAGTATGGAC
GTCCCCTATTGGGATGTACTATTAAACCGAAATTGGGATTGTCCGCTAAGAACTACGGTC
GAGCGGTTTTTGAATGTCTTCGCGGTGGACTTGATTTTACTAAAGATGATGAGAACGTGA
ACTCCCAACCGTTTATGCGTTGGAGAGACCGTTTCTTATTTTGTGCCGAAGCGCTTTATA
AAGCACAGGCCGAAACAGGTGAAATCAAGGGGCATTACTTGAATGCTACTGCAGGTACAT
GTGAAGAAATGATGAAAAGGGCTGTGTTTGCCAGAGAATTGGGGGTTCCTATCGTAATGC
ATGACTACTTAACGGGGGGATTCACTGCAAATACTAGCCTGGCTCATTATTGCCGAGATA
ATGGGCTACTTCTTCATATCCATCGTGCAATGCATGCAGTTATTGATAGACAGAAGAATC
ATGGCATACACTTTCGTGTACTAGCGAAAGCTTTACGTATGTCTGGTGGAGATCATATTC
ACTCCGGTACCGTAGTAGGTAAACTTGAAGGGGAAAGAGACATCACCCTGGGCTTTGTTG
ATTTACTACGGGATGATTTTGTTGAAAAAGACCGAAGCCGCGGTATTTATTTCACTCAAG
ATTGGGTCTCTCTACCGGGCGTTTTGCCTGTGGCTTCAGGGGGTATTCACGTTTGGCATA
TGCCCGCGCTGACCGAGATCTTTGGAGATGATTCTGTACTACAATTCGGTGGAGGAACTT
TAGGGCACCCTTGGGGAAATGCGCCAGGTGCCGTAGCTAATCGAGTAGCCCTAGAAGCAT
GTGTACAAGCTCGTAATGAGGGGCGGGATCTTGCTACTGAGGGTAATGCAATTATCCGTA
AGGCTTGCAAGTGGAGTATTGAATTGGCTGCTGCTTGTGAAGTATGGAAGGAGATAAAAT
TTGAATTTGCCGCAATGGATACTTTGTAA
>Geum_ROSACEAE
TAAAGCAAGTGTTGGATTCAAAGCTGGTGTTAAAGAGTATAAATTGACTTATTATACTCC
GGACTATGAAACCAAAGATACTGACATCTTGGCAGCATTTCGAGTAACTCCTCAACCTGG
AGTTCCACCTGAGGAAGCAGGGGCAGCGGTAGCTGCGGAATCTTCTACTGGTACATGGAC
AACTGTATGGACTGACGGACTTACCAGTCTTGATCGTTATAAAGGGCGATGCTACCACAT
TGAACCTGTTCCTGGAGAAGAAAGTCAATTTATTGCTTATGTAGCTTACCCCTTAGACCT
TTTTGAAGAAGGTTCAGTTACTAACTTGTTTACTTCCATTGTAGGTAATGTATTTGGGTT
CAAGGCCTTGCGTGCTCTACGTTTGGAGGATTTACGAATCCCTCCTGCTTATGTTAAAAC
TTTCCAAGGCCCGCCTCACGGGATCCAGGTTGAAAGAGATAAATTAAACAAGTATGGCCG
CCCTCTATTGGGATGCACTATTAAACCTAAATTGGGGTTATCCGCTAAGAATTACGGTAG
AGCAGTTTATGAATGTCTTCGCGGTGGACTTGATTTTACCAAAGATGATGAGAATGTTAA
TTCCCAACCATTTATGCGTTGGAGAGACCGTTTCTTATTTTGTGCCGAAGCACTTTTTAA
AGCACAGGCTGAAACAGGTGAAATCAAAGGGCATTACTTGAACGCTACTGCAGGTACATG
CGAAGAGATGATGAAAAGAGCCATATTTGCCAGAGAATTGGGAGTTCCTATCGTAATGCA
CGACTACTTAACGGGGGGATTCACTGCAAATACTAGCTTGGCTCATTATTGCCGAGATAA
TGGTCTACTTCTTCACATCCACCGTGCAATGCATGCGGTTATTGATAGACAGAAGAATCA
TGGTATGCACTTTCGTGTACTAGCTAAAGCATTACGTATGTCTGGTGGAGATCATATCCA
CGCTGGTACCGTAGTAGGTAAACTTGAGGGGGAAAGAGAAATCACTTTAGGCTTTGTTGA
TTTATTACGTGATGATTTTATTGAAAAAGATCGAAGCCGCGGTATTTATTTCACTCAGGA
TTGGGTTTCTTTACCAGGTGTTTTGCCTGTCGCTTCCGGGGGTATTCACGTTTGGCATAT
GCCTGCTCTGACCGAGATCTTTGGAGACGATTCTGTACTACAATTCGGTGGAGGAACTTT
AGGTCACCCTTGGGGAAATGCACCCGGTGCCGTAGCTAATCGAGTAGCTCTAGAAGCATG
TGTACAAGCTCGTAATGAGGGACGTGATCTTGCTCGTGAAGGTAATGAAGTTATTCGTGA
GGCAGCTAAATGGAGTCCTGAACTAGCTGCTGCTTGTGAAGTATGGAAGGAGATCAAATT
TGAATTTGAAGCAATGGATACAATTTGA
>Glaucium_PAPAVE
TAAAGCAAGTGTTGGGTTCAAAGCGGGTGTTAAAGATTACAAATTGACTTATTATACTCC
TGACTATGAAACCAAAGATACTGATATCTTGGCAGCATTCCGAGTAACTCCTCAACCCGG
AGTTCCACCTGAGGAAGCAGGGGCTGCGGTAGCTGCCGAATCTTCTACTGGTACATGGAC
AACTGTGTGGACCGATGGACTTACCAGCCTTGATCGTTACAAAGGAAGATGCTACCACAT
CGAGCCTGTTGCTGGAGAAGACAATCAATATATTTGTTATGTAGCTTACCCTTTAGACCT
TTTTGAAGAAGGTTCTGTTACTAACATGTTTACTTCCATTGTGGGTAATGTATTTGGGTT
CAAAGCGCTACGCGCTTTACGTCTGGAGGATCTGCGAATTCCTCCTGCTTATGTTAAAAC
TTTCCAAGGCCCACCTCATGGTATCCAAGTTGAGAGAGATAAATTGAACAAGTATGGTCG
TCCCCTATTGGGATGTACTATTAAACCAAAATTGGGGTTATCCGCTAAGAACTACGGTAG
GGCGGTTTATGAGTGTCTCCGTGGTGGACTTGATTTTACCAAGGATGATGAAAACGTGAA
CTCCCAACCCTTTATGCGTTGGAGAGACCGTTTCTTATTTTGTGCCGAAGCACTTTATAA
AGCACAGGCCGAAACAGGTGAAATCAAAGGACATTACTTGAATGCTACTGCAGGTACATG
CGAAGAAATGATCAAAAGGGCTGTATTTGCCAGAGAATTGGGAGTTCCTATCGTAATGCA
TGACTATTTAACGGGGGGATTCACTGCAAATACTAGCTTAGCTCATTATTGCCGAGATAA
TGGCCTACTTCTTCACATTCACCGCGCAATGCATGCAGTTATTGATAGACAGAAGAATCA
TGGTATACACTTTCGTGTACTAGCGAAAGCGCTACGTATGTCTGGTGGAGATCATATTCA
CTCTGGTACCGTAGTAGGTAAACTGGAAGGGGAAAGAGAAATCACCCTGGGCTTTGTTGA
TTTACTACGCGATGATTTTGTTGAAAAAGACCGAAGTCGCGGTATTTATTTCACCCAAGA
TTGGGTCTCTCTACCAGGTGTTCTGCCTGTGGCCTCCGGGGGTATTCACGTTTGGCATAT
GCCTGCTCTGACCGAGATCTTTGGGGATGATTCCGTACTACAGTTCGGTGGAGGAACTTT
AGGACACCCTTGGGGAAATGCACCGGGTGCCGTAGCAAATCGAGTAGCCCTAGAAGCGTG
TGTACAAGCTCGTAATGAGGGACGTGATCTTGCTCGTGAAGGGAATGAAATTATCCGTGC
GGCTTGCAAATGGAGCCCTGAGCTGGCTGCTGCTTGTGAGGTATGGAAGGAAATCAAATT
CGAATTTGAAGCAATGGATACTTTGTAA
>Glaux_PRIMULACE
?????????????????????????GGTGTTAAAGATTACAAATTGACTTATTATACTCC
TGAGTATGCAACCAAGGATACTGATATCTTGGCAGCATTCCGAGTAACTCCTCAACCAGG
AGTTCCACCTGAAGAAGCAGGGGCCGCAGTAGCTGCCGAATCTTCTACTGGTACATGGAC
AACCGTGTGGACCGATGGACTTACTAGCCTTGATCGTTACAAAGGGCGATGCTACCACAT
CGAGCCTGTTGCTGGAGAAGAAAATCAATATATTTGTTATGTAGCTTATCCTTTAGACCT
TTTTGAAGAAGGTTCTGTTACTAACATGTTTACTTCGATTGTTGGTAATGTATTTGGGTT
CAAAGCCCTGCGCGCTCTACGTCTGGAAGATCTGCGAATCCCGCCTGCGTATGTTAAAAC
TTTCCAAGGACCGCCTCATGGTATCCAAGTTGAAAGAGATAAATTGAATAAATATGGTCG
TCCACTGTTGGGATGTACTATTAAACCTAAATTGGGGTTATCCGCTAAAAACTACGGTAG
GGCTGTTTATGAATGTCTTCGTGGTGGACTTGATTTTACCAAAGATGATGAGAACGTGAA
CTCCCAACCATTTATGCGTTGGCGAGACCGTTTCTTATTTTGTGCCGAAGCTATTTATAA
AGCACAGGCTGAAACTGGTGAAATCAAAGGTCATTACTTGAATGCTACTGCAGGTACAAG
CGAAGAAATGCTAAAAAGAGCTGTATTTGCTAGAGAATTAGGCGTTCCTATCGTAATGCA
TGACTATTTAACGGGGGGATTCACTGCAAATACTAGCTTGGCTCATTATTGCCGCGATAA
TGGCTTACTTCTTCACATCCACCGTGCAATGCATGCCGTTATTGATAGACAGAAGAATCA
TGGTATACACTTCCGTGTACTAGCGAAAGCCTTACGTATGTCTGGTGGAGATCATATCCA
TGCTGGTACTGTAGTAGGTAAACTTGAAGGGGAAAGGGAGATCACTTTGGGCTTTGTTGA
TTTACTGCGTGATGATTATATTGAAAAAGATCGAAGCCGCGGTATTTATTTCACTCAAGA
TTGGGTCTCGCTACCAGGTGTTTTGCCCGTGGCTTCCGGGGGTATTCACGTTTGGCATAT
GCCTGCTCTGACCGAGATCTTTGGAGATGATTCTGTACTACAATTCGGTGGAGGAACTTT
AGGACACCCTTGGGGAAATGCACCGGGTGCTGTAGCTAACCGAGTAGCTCTAGAAGCATG
TGTACAAGCTCGTAATGAGGGGCGTGATCTTGCTCGTGAAGGTAATGAAATTATACGTGA
GGCTTGCAAATGGAGTCCTGAACTGGCTGCTGCTTGTGAGGTATGGAAGGAGATCAAATT
TGAATTCGAAGCAATGGATCCTTTGTAA
>Glyceria_POACEA
????????????????????????????????????TTATAAATTGACTTACTACACCCC
GGAGTATGAAACCAAGGATACTGATATCTTGGCAGCATTCCGAGTAACTCCTCAGCCTGG
GGTTCCGCCCGAAGAAGCGGGGGCTGCAGTAGCTGCCGAATCTTCGACTGGTACATGGAC
AACAGTTTGGACTGACGGACTTACCAGTCTTGATCGTTACAAAGGACGATGCTATCACAT
CGAGCCTGTTCCTGGGGAAGAGGGCCAATGGATCGCTTATGTAGCTTATCCATTAGACCT
ATTTGAAGAGGGTTCCGTTACTAACATGTTTACTTCCATTGTAGGTAACGTATTTGGTTT
CAAAGCCCTACGTGCTCTACGTCTGGAGGATCTACGAATTCCCCCTACTTATTCAAAAAC
TTTCCAAGGGCCGCCTCATGGTATCCAAGTTGAAAGAGATAAGTTGAACAAGTATGGTCG
TCCTTTATTGGGATGTACTATTAAACCAAAATTGGGATTATCCGCAAAAAATTACGGTAG
AGCGTGTTATGAGTGTCTACGTGGTGGACTTGATTTTACCAAAGATGATGAAAACGTAAA
CTCACAACCATTTATGCGTTGGAGAGACCGTTTTGTCTTTTGTGCCGAAGCTATTTATAA
ATCACAGGCCGAAACCGGTGAAATCAAGGGGCATTACTTGAATGCGACTGCGGGTACATG
TGAAGAAATGATTAAGAGAGCTGTATTTGCGAGAGAATTAGGGGTTCCTATTGTAATGCA
TGACTACTTAACCGGGGGATTCACCGCAAATACTACTTTGGCTCACTATTGCCGCGACAA
TGGCCTACTTCTTCACATTCACCGTGCAATGCATGCAGTTATTGATAGACAGAAAAATCA
TGGTATGCATTTCCGTGTATTAGCTAAAGCATTGCGTATGTCTGGGGGAGATCATATCCA
CTCCGGTACAGTAGTAGGTAAGTTAGAAGGGGAACGCGAAATGACTTTAGGTTTTGTTGA
TTTATTGCGCGATGATTTTATTGAAAAAGATCGTGCTCGCGGTATCTTTTTCACTCAGGA
CTGGGTATCCATGCCAGGTGTTATACCGGTAGCTTCAGGTGGTATTCATGTTTGGCATAT
GCCAGCTCTGACCGAAATCTTTGGGGACGATTCCGTATTACAATTTGGTGGAGGAACTTT
AGGACATCCTTGGGGAAATGCACCTGGTGCAGCAGCTAATCGAGTGGCTTTAGAAGCCTG
TGTACAAGCTCGTAACGAAGGGCGCGATCTTGCTCGCGAAGGTAATGAAATTATCCGAGC
AGCTTGCAAATGGAGTCCTGAACTA???????????????????????????????????
????????????????????????????
>Gnaphalium_ASTE
TAAAGCAAGTGTTGGATTCAAAGCAGGTGTTAAAGATTATAAATTGACTTATTATACTCC
TGAGTATGAAACCAAGGATACTGATATCTTGGCAGCATTTCGAGTAACTCCTCAACCTGG
AGTTCCGCCTGAAGAAGCAGGGGCCGCAGTAGCTGCCGAATCTTCTACTGGTACATGGAC
AACTGTGTGGACCGATGGACTTACGAGCCTTGATCGTTACAAAGGACGATGCTATGGAAT
CGAGCCTGTTCCTGGAGAAGAAAATCAATATATTGCTTATGTAGCTTACCCATTAGACCT
TTTTGAAGAAGGTTCTGTTACTAACATGTTTACTTCCATTGTAGGTAATGTATTTGGGTT
CAAAGCCCTGCGTGCTCTACGTTTGGAAGATTTGCGAATCCCTACTGCGTATGTTAAAAC
TTTCCAAGGTCCGCCTCACGGCATCCAAGTTGAGAGAGATAAATTGAACAAGTATGGTCG
TCCTCTGTTGGGATGTACTATTAAACCGAAATTGGGGTTATCCGCTAAAAACTACGGTAG
AGCTGTTTATGAATGTCTTCGTGGTGGCCTTGATTTTACTAAAGATGATGAGAACGTGAA
CTCCCAACCATTTATGCGTTGGAGAGACCGTTTCTTATTTTGTGCCGAAGCTATTTATAA
ATCACAAGCTGAAACAGGGGAAATCAAAGGGCATTACTTAAATGCTACTGCGGGTACATG
CGAAGAAATGATGAAAAGGGCTGTATTTGCCAGAGAATTGGGAGTTCCTATCGTAATGCA
TGACTACCTAACAGGGGGATTCACTGCAAATACTAGCTTGGCTCATTATTGCCGAGATAA
TGGTCTACTTCTTCACATCCACCGCGCAATGCATGCAGTTATTGATAGACAGAAGAATCA
TGGTATACACTTCCGTGTACTAGCTAAAGCGTTACGTATGTCTGGTGGAGATCATATCCA
TTCCGGTACCGTAGTAGGTAAACTTGAAGGGGAAAGAGAAATCACTTTGGGCTTTGTTGA
TTTACTGCGTGATGATTTTATTGAAAAAGATAGAAGTCGCGGTATTTATTTCACCCAAGA
TTGGGTCTCTCTACCAGGTGTTCTACCGGTAGCTTCGGGTGGTATTCACGTTTGGCATAT
GCCTGCTTTGACCGAGATCTTTGGAGATGATTCAGTACTACAGTTTGGTGGCGGAACTTT
AGGTCACCCTTGGGGAAATGCACCTGGTGCCGTAGCTAACCGAGTAGCTCTAGAAGCATG
TGTACAAGCTCGTAATGAGGGACGCGATCTTGCTACTGAGGGTAATGAAATTATCCGTGA
GGCTACCAAATGGAGTCCTGAACTAGCTGCTGCTTGTGAAGTATGGAAGGAGATCAAATT
TGAGTTTCAGGCAATGGATACTTTGGAT
>Guizotia_ASTERA
TAAAGCAAGTGTTGGATTCAAAGCTGGTGTTAAAGATTACCAATTGACTTATTATACTCC
TGAATATGAAACCAAGGATACTGATATCTTGGCAGCATTTCGAGTAACTCCTCAACCTGG
AGTTCCGCCTGAAGAAGCAGGGGCCGCAGTAGCTGCCGAATCTTCTACTGGTACATGGAC
AACTGTATGGACCGATGGACTTACGAGCCTTGATCGTTACAAAGGCCGATGCTATGGAAT
CGAGCCTGTTCCTGGAGAAGAAAATCAATTTATTGCTTATGTAGCTTACCCATTAGACCT
TTTTGAAGAAGGTTCTGTTACTAACATGTTTACTTCCATTGTAGGTAATGTATTTGGGTT
CAAAGCCCTGCGTGCTCTACGTCTGGAAGATTTGCGAATCCCTACTGCGTATGTTAAAAC
TTTCGACGGTCCGCCTCACGGTATCCAAGTTGAGAGAGATAAATTGAACAAGTATGGTCG
TCCCCTGTTGGGATGTACTATTAAACCTAAATTGGGGTTATCCGCTAAAAACTACGGTAG
AGCTTGTTATGAATGTCTTCGTGGTGGCCTTGATTTTACTAAAGATGATGAGAACGTGAA
CTCGCAACCATTTATGCGTTGGAGAGACCGTTTCTTATTTTGTGCCGAAGCTATTTATAA
AGCACAAGCTGAAACAGGTGAAATCAAAGGGCATTACTTGAATGCTACTGCGGGTACATG
CGAAGAAATGCTTAAAAGGGCTGTATTTGCCAGAGAATTGGGAGTTCCTATCGTAATGCA
TGACTACCTAACAGGGGGATTCACTGCAAATACTAGCTTGTCTCATTATTGCCGAGATAA
TGGTCTACTTCTTCACATCCACCGCGCAATGCATGCAGTTATTGATAGACAGAAGAATCA
TGGTATGCACTTCCGTGTACTAGCTAAAGCGTTACGTATGTCTGGTGGAGATCACATTCA
TTCCGGTACCGTAGTAGGTAAACTTGAAGGGGAAAGAGAAATCACTTTGGGCTTTGTTGA
TTTACTGCGTGATGATTTTATTGAAAAAGATAGAAGTCGCGGTATTTATTTCACCCAAGA
TTGGGTCTCTCTACCAGGTGTTCTGCCTGTAGCTTCGGGGGGTATTCACGTTTGGCATAT
GCCTGCTCTAACCGAGATCTTTGGGGATGATTCCGTACTACAGTTCGGTGGAGGAACTTT
AGGGCACCCTTGGGGAAATGCACCTGGTGCCGTAGCTAATCGAGTAGCTCTAGAAGCATG
TGTACAAGCTCGTAATGAGGGACGCGATCTTGCTACTGAGGGTAATGAAATTATCCGTGA
GGCTACCAAATGGAGTCCTGAACTAGCTGCTGCTTGTGAAGTATGGAAGGAGATCAAATT
TGAGTTCCAGGCAATGGATACTTTGGAT
>Hebe_SCROPHULAR
TAAAGCAAGTGTTGGATTCAAAGCGGGTGTTAAAGAGTACAAATTGACTTATTATACTCC
TGAATATGAAACCAAAGATACTGATATCTTGGCAGCATTTCGAGTAACTCCTCAACCGGG
AGTTCCACCTGAAGAAGCAGGCGCTGCGGTAGCAGCCGAATCTTCGACTGGTACATGGAC
AACTGTGTGGACCGATGGACTTACCAGCCTTGATCGTTACAAAGGGCGATGCTACCACAT
CGAGCCCGTTCCTGGAGAACCAGATCAATATATCTGTTATGTAGCTTACCCTTTAGATCT
TTTTGAAGAAGGGTCTGTTACTAACATGTTTACTTCCATTGTAGGAAATGTATTTGGATT
CAAAGCCCTGCGTGCTCTACGTCTGGAAGATTTGCGAATCCCTGTTGCTTATGTTAAAAC
TTTCCAAGGCCCACCTCACGGGATCCAGGTTGAGAGAGATAAATTGAACAAGTATGGTCG
TCCTCTGTTGGGATGTACTATTAAACCTAAATTGGGGTTATCTGCTAAAAACTACGGTAG
AGCATGTTATGAATGTCTTCGTGGTGGACTTGATTTTACCAAAGATGATGAGAACGTGAA
CTCCCAGCCATTTATGCGTTGGAGAGACCGTTTCTTATTTTGTGCTGAAGCCATTTATAA
ATCACAGGCGGAAACAGGTGAAATCAAAGGGCATTACTTGAATGCTACTGCGGGTACATG
CGAAGAAATGATGAAAAGAGCGATATTTGCTAGGGAATTGGGAGTTCCTATCGTAATGCA
TGACTACTTAACAGGAGGATTCACTGCAAATACTAGCTTGGCTCATTATTGCCGAGATAA
TGGCCTACTTCTTCACATTCACCGTGCAATGCATGCAGTTATTGATAGACAGAAGAATCA
TGGTATCCACTTCCGTGTATTAGCTAAAGCGTTACGTATGTCTGGTGGAGATCATATTCA
CTCTGGTACCGTAGTAGGTAAACTTGAGGGAGAAAGAGACATCACTTTGGGCTTTGTTGA
TTTATTGCGTGATGATTTTATTGAGAAAGATCGTAGTCGCGGTATTTATTTCACTCAAGA
TTGGGTTTCTCTACCAGGTGTTATTCCCGTGGCTTCAGGGGGTATTCACGTTTGGCATAT
GCCTGCTCTGACCGAGATCTTCGGGGATGATTCCGTACTACAGTTTGGTGGCGGAACTTT
AGGACACCCTTGGGGTAATGCACCAGGTGCTGTAGCTAACCGAGTAGCTTTAGAAGCATG
TGTAAAAGCTCGTAATGAAGGACGTGATCTTGCTTCTGAGGGTAATGCAATTATCCGTGA
GGCTTGCAAGTGGAGTCCGGAACTAGCTGCCGCTTGTGAGGTATGGAAAGAGATTAAATT
TGAGTTTGAGGCAATGGATAAATTGGAT
>Helianthemum_CI
TAAAGCAAGAGTTGGATTCAAAGCTGGGGTTAAGGAGTATAAATTGACTTATTATACTCC
GGAATACGAAACCAAAGATACTGATATCTTGGCAGCATTCCGAGTAACACCACAACCCGG
AGTTCCTCCTGAAGAAGCAGGGGCTGCGGTAGCTGCTGAATCTTCTACTGGTACATGGAC
AACTGTGTGGACCGATGGACTTACCAGCCTTGATCGTTACAAAGGCCGATGCTACCACAT
CGAGCCCGTTGCTGGCGAAGAAAATCAATATATATGTTATGTAGCTTACCCGTTAGACCT
TTTTGAAGAGGGTTCGGTTACTAATATGTTTACTTCCATTGTGGGTAATGTATTTGGGTT
CAAAGCCCTGCGCGCTCTACGTTTAGAGGATCTGCGAATCCCTGTTGCTTATACTAAAAC
TTTCCAAGGCCCACCTCACGGTATTCAAGTTGAAAGAGATAAGTTGAACAAGTATGGCCG
TCCGCTACTGGGATGTACTATTAAACCGAAATTAGGCTTATCCGCTAAGAACTATGGTAG
AGCGGTTTATGAATGTCTACGCGGTGGACTTGATTTTACCAAAGACGATGAAAATGTGAA
CTCCCAACCTTTTATGCGTTGGAGAGACCGTTTCTTATTCTGTGCCGAAGCGATTTTTAA
AGCACAGGCGGAAACTGGTGAAATCAAAGGGCATTACTTGAATGCTACTGCGGGTACATG
TGAAGAAATGATTAAAAGGGCGGTATTTGCCAAAAAATTGGGCGTTCCTATCGTAATGCA
TGACTACTTAACAGGTGGATTCACTGCAAATACAAGCTTGGCTCATTATTGCCGAGATAA
TGGTCTACTTCTTCATATCCACCGCGCAATGCATGCTGTTATTGATAGACAGAAGAATCA
TGGTATGCACTTCCGTGTACTAGCTAAAGCTTTACGTCTGTCTGGTGGGGATCATGTTCA
CTCTTGTACAGTAGTAGGTAAACTTGAAGGAGAAAGAGAAATCACTTTAGGTTTTGTTGA
TTTACTACGTGATGATTATGTTGAAAAAGATAGAAGTCGCGGTATTTTTTTCACTCAAGA
TTGGGTCTCTCTACCGGGTGTTCTGCCTGTAGCTTCGGGCGGTATTCACGTTTGGCATAT
GCCTGCTTTGACCGAGATCTTTGGAGATGATTCTGTACTACAATTCGGTGGCGGAACCTT
AGGACACCCTTGGGGAAATGCACCGGGTGCTGTAGCGAATCGAGTAGCTCTAGAAGCATG
TGTACAAGCTCGTAATGAGGGACGTGATCTTGCTCGCGAGGGGAATGAAGTTATTCGTAA
GGCTACCAAATGGAGTCCTGAGCTAGCTGCTGCTTGTGAAGTATGGAAAGAGATCAAATT
CGAATTTGAAGCAATGGATACGTTGTAA
>Helianthus_ASTE
TAAAGCAAGTGTTGCATTCAAAGCTGGTGTTAAAGATTATAAATTGACTTATTATACTCC
TGAATATGAAACCAAGGATACTGATATCTTGGCAGCATTTCGAGTAACTCCTCAACCTGG
AGTTCCGCCTGAAGAAGCAGGGGCCGCAGTAGCTGCCGAATCTTCTACTGGTACATGGAC
AACTGTATGGACCGATGGACTTACCAGCCTTGACCGTTACAAAGGCCGATGCTATGGACT
TGAGCCTGTTCCTGGAGAAGACAATCAATTTATTGCTTATGTAGCGTACCCATTAGACCT
TTTTGAAGAAGGTTCTGTTACTAACATGTTTACTTCCATTGTAGGTAATGTATTTGGGTT
CAAAGCCCTGCGTGCTCTACGTCTGGAAGATTTGCGAATCCCGACTGCGTATGTTAAAAC
TTTCGACGGTCCGCCTCACGGTATCCAAGTTGAAAGAGATAAATTGAACAAGTATGGTCG
TCCCCTGTTGGGATGTACTATTAAACCGAAATTGGGGTTATCCGCTAAAAACTACGGTAG
AGCTTGTTATGAATGTCTTCGTGGTGGMCTTGATTTTACTAAAGATGATGAGAACGTGAA
CTCCCAACCATTTATGCGTTGGAGAGACCGTTTCTTATTTTGTGCCGAAGCTATTTATAA
AGCACAAGCTGAAACAGGTGAAATCAAAGGGCATTACTTGAATGCTACTGCGGGTAATTG
CGAAGATATGATGAAAAGGGCTGTATTTGCTAGAGAATTGGGAGTTCCTATCGTAATGCA
TGACTACCTAACAGGTGGATTCACTGCAAATACTAGCTTGTCTCAGTATTGCCGAGATAA
TGGTCTACTTCTTCACATCCACCGCGCAATGCATGCGGTTATTGATAGACAGAAGAATCA
TGGTATGCACTTCCGTGTACTAGCTAAAGCGTTACGTATGTCCGGTGGAGATCACATTCA
TTCCGGTACCGTAGTAGGTAAACTTGAAGGGGAAAGAGAAATCACTTTGGGCTTTGTTGA
TTTACTGCGTGATGATTTTATTGAAAAAGATAGAAGTCGCGGTATTTATTTCACCCAAGA
TTGGGTCTCTCTACCAGGTGTTCTGCCTGTAGCTTCGGGGGGTATTCACGTTTGGCATAT
GCCTGCTCTAACCGAGATCTTTGGGGATGATTCCGTACTACAGTTCGGTGGAGGAACTTT
AGGGCACCCTTGGGGTAATGCACCTGGTGCCGTAGCTAACCGAGTAGCTCTAGAAGCATG
TGTACAAGCTCGTAATGAGGGACGCGATCTTGCTACTGAGGGTAATGAAATTATCCGTGA
GGCTACCAAATGGAGTCCTGAACTAGCTGCTGCTTGTGAAGTATGGAAGGAGATCAAATT
TGAGTTCCAGGCAATGGATACTTTGGAT
>Hemerocallis_LI
TAAAGCAAGTGTTGGATTTAAAGCTGGTGTTAAAGATTACAGATTGACTTATTATACTCC
TGATTACGAAACCAAAGATACTGATATCTTGGCAGCATTCCGAGTAACTCCTCAACCTGG
AGTTCCCCCTGAAGAAGCAGGGGCTGCGGTAGCTGCCGAATCTTCTACTGGTACATGGAC
AACTGTGTGGACTGATGGACTTACCAGTCTTGATCGTTACAAAGGACGATGCTATCACAT
CGAGTCCGTTCTTGGGGAAGAAAGTCAATTTATTGCTTATGTGGCTTATCCTTTAGACCT
TTTTGAAGAAGGTTCTGTTACTAACATGTTTACTTCCATTGTGGGTAATGTATTTGGTTT
CAAAGCCCTACGAGCTCTACGTCTGGAGGATCTACGAATTCCTCCTGCTTACTCCAAAAC
TTTCCAAGGCCCGCCTCACGGCATCCAAGTTGAAAGAGATAAATTGAACAAGTATGGTCG
TCCCCTGTTGGGATGTACTATTAAACCAAAATTGGGATTATCCGCAAAAAACTACGGTAG
AGCGGTTTATGAATGTCTACGTGGTGGGCTTGATTTTACCAAGGATGATGAAAACGTGAA
CTCACAACCTTTTATGCGTTGGAGAGACCGTTTCGTATTTTGTGCTGAAGCAATTTATAA
AGCGCAAGCCGAAACAGGTGAAATCAAAGGACATTACTTGAATGCAACTGCAGGTACATG
TGAAGAAATGATCAAAAGGGCCGTATTTGCCAGAGAATTGGGAGTTCCCATCGTAATGCA
TGACTACTTAACTGGGGGATTCACTGCAAATACTACCTTGGCTCAGTATTGCCGCGACAA
TGGACTACTTCTTCACATCCACCGCGCAATGCATGCAGTTATTGATAGACAAAAAAATCA
CGGTATGCATTTTCGTGTACTAGCTAAAGCATTACGTATGTCTGGGGGAGATCATATTCA
CGCTGGTACAGTAGTAGGTAAACTGGAAGGGGAACGTGAAATGACTTTAGGTTTTGTTGA
TTTATTACGTGATGATTTTATTGAAAAAGACCGAAGTCGCGGTATTTTCTTCACTCAAGA
TTGGGTTTCTATGCCAGGTGTTATTCCCGTGGCTTCAGGAGGTATTCATGTTTGGCATAT
GCCTGCCCTAACCGAAATCTTTGGAGATGATTCCGTACTACAGTTCGGTGGAGGAACTTT
AGGACACCCTTGGGGAAATGCGCCTGGTGCGGTAGCTAATAGGGTAGCTTTAGAAGCATG
TGTACAAGCTCGTAATGAGGGACGTGATCTTGCTCGCGAAGGTAATGAAATTATCCGCGA
AGCTTGCAAATGGAGCCCTGAACTAGCCGCTGCTTGTGAAGTATGGAAAGAGATCAAATT
CGAATTCGAACCGGTGGATAAAATAGAT
>Heracleum_APIAC
TAAAGCAAGTGTTGGATTCAAAGCTGGGGTTAAAGATTACAAATTGACTTATTATACTCC
TGACTATGAAACCAAAGATACTGATATCTTGGCAGCATTCCGAGTAACTCCTCAACCTGG
AGTTCCACCTGAAGAAGCGGGGGCCGCGGTAGCTGCCGAATCTTCTACTGGTACATGGAC
CACTGTGTGGACCGATGGACTTACCAGCCTTGATCGTTACAAAGGGCGCTGCTACGGAAT
CGAGCCCGTTGCTGGAGAAGAAAATCAATATATCGCTTATGTAGCTTACCCATTAGACCT
TTTTGAAGAAGGTTCTGTTACTAACATGTTTACTTCCATTGTAGGTAATGTATTTGGGTT
CAAAGCCCTGCGCGCTCTACGTCTGGAAGATCTGCGAATCCCCGTTGCTTATGTTAAAAC
TTTCCAAGGACCGCCTCATGGCATCCAAGTTGAGAGAGATAAATTGAACAAGTATGGTCG
TCCCCTGTTGGGATGTACTATTAAACCTAAATTGGGGTTATCCGCTAAAAACTACGGTAG
AGCGGTTTATGAATGTCTCCGCGGTGGACTTGATTTTACCAAAGACGATGAGAATGTGAA
CTCCCAACCATTTATGCGTTGGAGAGATCGTTTCTTATTTTGTGCCGAAGCACTTTATAA
AGCACAGGCTGAAACTGGTGAAATCAAAGGGCATTACTTGAATGCTACTGCGGGTACATG
TGAAGAAATGATGAAAAGGGCTATATTTGCCAGAGAATTGGGAGTTCCTATCGTAATGCA
TGATTACTTAACAGGGGGATTCACTGCAAATACTAGCTTAGCCCATTATTGCCGAGATAA
TGGCCTACTTCTTCACATCCACCGCGCAATGCATGCAGTTATTGATAGACAGAAGAATCA
TGGTATACACTTCCGTGTACTAGCTAAAGCGTTACGTATGTCTGGTGGAGATCATATTCA
CTCCGGTACCGTAGTAGGTAAACTTGAAGGGGAAAGAGACATCACTCTGGGCTTTGTCGA
TTTACTGCGTGATGATTTCATTGAAAAAGATCGAAGTCGCGGTATTTATTTCACCCAAGA
TTGGGTCTCTCTACCAGGTGTTCTACCCGTTGCTTCGGGGGGTATTCACGTTTGGCATAT
GCCTGCTCTGACCGAGATCTTTGGGGATGATTCCGTACTACAGTTCGGTGGAGGAACTTT
AGGACACCCTTGGGGAAATGCACCCGGTGCCGTAGCTAATCGAGTAGCTCTAGAAGCATG
TGTACAAGCTCGTAATGAGGGGCGTGATCTTGCTAGTGAAGGGAATGAAATTATCCGTGA
GGCTACTAAATGGAGCCCG?????????????????????????????????????????
????????????????????????????
>Hesperis_BRASSI
???????AGTGTTGGATTCAAAGCTGGTGTTAAAGAGTATAAATTGACTTATTATACTCC
TGAATATGAAACCAAGGATACTGATATCTTGGCAGCATTCCGAGTAACTCCTCAACCTGG
AGTTCCACCTGAAGAAGCAGGAGCTGCGGTAGCTGCTGAATCTTCTACTGGTACATGGAC
AACTGTGTGGACCGACGGGCTTACCAGCCTTGACCGTTACAAAGGACGATGCTATCACAT
CGAGCCCGTTCCAGGAGAAGAAACTCAATTTATTGCGTATGTAGCTTACCCATTAGACCT
TTTTGAAGAAGGTTCGGTTACTAACATGTTTACCTCGATTGTGGGTAATGTATTTGGGTT
CAAAGCCCTGGCTGCTCTACGTCTAGAGGATCTGCGAATCCCTCCTGCTTATACTAAAAC
TTTCCAGGGACCACCTCATGGTATCCAAGTTGAAAGAGATAAATTGAACAAGTATGGACG
TCCCCTATTAGGATGTACTATTAAACCTAAATTGGGGTTATCCGCGAAGAACTATGGTAG
AGCAGTTTATGAATGTCTACGCGGTGGACTTGATTTTACCAAAGATGATGAGAATGTGAA
CTCCCAACCGTTTATGCGTTGGAGAGACCGTTTCTTGTTTTGTGCCGAAGCTATTTATAA
ATCACAGGCTGAAACAGGTGAAATCAAAGGGCATTATTTGAATGCTACTGCGGGTACATG
CGAAGAAATGATCAAAAGAGCTGTATTTGCCAGAGAATTGGGAGTTCCTATCGTAATGCA
TGACTACTTAACAGGGGGATTCACCGCAAATACTAGTTTGGCTCATTATTGCCGAGATAA
TGGCCTACTTCTTCACATCCACCGTGCAATGCACGCTGTTATTGATAGACAGAAGAATCA
TGGTATGCACTTCCGTGTACTAGCTAAAGCTTTACGTCTATCTGGTGGAGATCATGTTCA
CGCGGGTACAGTAGTAGGTAAACTTGAAGGAGACAGGGAGTCAACTTTGGGCTTTGTTGA
TTTACTGCGCGATGATTATGTTGAAAAAGATAGAAGCCGCGGTATCTTTTTCACTCAAGA
TTGGGTCTCACTACCAGGTGTTCTGCCTGTGGCTTCGGGGGGTATTCACGTTTGGCATAT
GCCTGCTTTGACCGAGATCTTTGGAGATGATTCCGTACTACAATTCGGTGGAGGAACTTT
AGGCCACCCTTGGGGAAATGCACCTGGTGCTGTAGCTAACCGAGTAGCTCTGGAAGCATG
TGTACAAGCTCGTAATGAGGGACGTGATCTTGCACTCGAGGGTAATGAAATTATCCGTGA
GGCTTGCAAATGGAGTCCTGAACTTGCTGCTGCTTGTGAAGTATGGAAGGAGATCAGATT
TAACTTCCCAACCGTCGATAAATTAGAT
>Hieracium_ASTER
TAAAGCAAGTGTTGGATTCAAAGCTGGTGTTAAAGATTATAAATTGACTTATTATACTCC
TGACTATCAAACCAAGGATACTGATATTTTGGCAGCATTTCGAGTAACTCCTCAACCTGG
AGTTCCGCCTGAAGAAGCAGGGGCCGCAGTAGCTGCCGAATCTTCTACTGGTACATGGAC
AACTGTGTGGACCGATGGACTTACGAGCCTTGATCGTTACAAAGGGCGATGCTATGGAAT
CGAGCCTGTTCCTGGAGAAGAAAGTCAATTTATTGCTTATGTAGCTTACCCATTAGACCT
TTTTGAAGAAGGTTCTGTTACTAACATGTTTACTTCCATTGTAGGTAATGTATTTGGGTT
CAAAGCCCTGCGTGCTCTACGTCTGGAAGATTTGCGAATCCCTACTGCGTATGTTAAAAC
TTTCCAAGGTCCGCCTCACGGCATCCAAGTTGAGAGAGATAAATTGAACAAGTATGGTCG
TCCCCTGTTGGGATGTACTATTAAACCTAAATTGGGGTTATCCGCTAAAAACTACGGTAG
AGCTGTTTATGAATGTCTTCGTGGTGGCCTTGATTTTACTAAAGATGATGAGAACGTAAA
CTCCCAACCATTTATGCGTTGGAGAGACCGTTTCTTATTTTGTGCCGAAGCTATTTTTAA
ATCACAAACTGAAACAGGTGAAATCAAAGGGCATTACTTGAATGCTACTGCAGGTACATG
CGAAGAAATGATGAAAAGGGCTATATTTGCCAGAGAATTGGGAGTTCCTATCGTAATGCA
TGACTACCTAACAGGGGGATTCACTGCAAATACTAGCTTGGCTCATTATTGCCGAGATAA
TGGCCTACTTCTTCACATCCACCGCGCAATGCATGCAGTTATTGATAGACAGAAGAATCA
TGGTATACACTTTCGTGTACTAGCTAAAGCGTTACGTATGTCTGGTGGAGATCATATTCA
TTCCGGTACCGTAGTAGGTAAACTTGAAGGGGAAAGAGACATCACTTTGGGCTTTGTTGA
TTTACTGCGTGATGATTTTGTTGAAAAAGATAGAAGTCGCGGTATTTATTTCACCCAAGA
TTGGGTCTCTCTACCAGGTGTTCTACCTGTAGCTTCGGGCGGTATTCACGTTTGGCATAT
GCCTGCTCTGACCGAGATCTTTGGGGATGATTCCGTACTACAATTCGGTGGAGGAACTTT
AGGGCACCCTTGGGGAAATGCACCTGGTGCCGTAGCTAATCGAGTAGCTCTAGAAGCATG
TGTACAAGCTCGTAATGAGGGACGCGATCTTGCTATTGAGGGTAATGAAATTATCCGTGA
GGCTGCCAAATGGAGTCCTGAACTAGCTGCTGCTTGTGAAGTATGGAAGGAGATCAAATT
TGAGTTTCAGGCAATGGATACTATTTGA
>Hippophae_ELAEA
TAAAGCAAGTGTTGGATTCAAAGCGGGTGTTAAAGATTATAAATTGACTTATTACACTCC
TGACTATCAAACCAAAGATACTGATATCTTAGCAGCATTTCGAGTAACTCCTCAACCTGG
AGTTCCACCTGAAGAAGCAGGGGCAGCGGTAGCTGCTGAATCTTCTACTGGTACATGGAC
AACTGTATGGACTGACGGACTTACCAGTCTTGATCGTTACAAAGGTCGATGCTACCACCT
TGAGCCCGTTGCTGGAGAAGAAAATCAATATATTGCTTATGTAGCGTACCCCTTAGACCT
TTTTGAAGAAGGCTCTGTTACTAACATGTTTACTTCCATTGTGGGTAATGTGTTTGGATT
CAAGGCCCTTCGCGCTCTACGTCTGGAGGATTTGCGAATCCCTACTGCTTATACTAAAAC
TTTCCAAGGCCCGCCTCATGGTATCCAAGTTGAGAGAGATAAATTGAACAAGTATGGACG
TCCCCTATTAGGATGTACTATTAAACCTAAATTGGGGTTATCCGCTAAAAATTACGGTAG
AGCTGTTTATGAATGTCTTCGTGGTGGACTTGATTTTACCAAGGATGATGAGAACGTGAA
TTCCCAACCATTTATGCGTTGGAGAGACCGTTTCTTATTTTGTGCCGAAGCCCTTTTTAA
AGCACAGACTGAAACAGGTGAAATCAAAGGGCATTATTTGAATGCTACTGCAGGTACATG
CGAAGAAATGATGAAAAGGGCAGTATTTGCCAGAGAATTGGGAGTTCCTATCGTAATGCA
CGATTACTTAACTGGGGGATTCACTGCAAACACTACCTTGGCTCATTATTGCCGAGATAA
TGGTCTACTTCTTCACATCCACCGTGCAATGCATGCAGTTATTGATAGACAGAAAAATCA
TGGTATGCACTTCCGTGTACTGGCTAAAGCGTTACGTCTGTCTGGTGGAGATCATATTCA
CGCTGGTACTGTAGTAGGTAAGCTTGAAGGGGAAAGAGAAATTACTTTAGGCTTTGTTGA
TTTACTACGTGATGATTATATTGAAAAAGATAGAAGCCGTGGTATTTATTTCACCCAAGA
TTGGGTCTCTCTACCGGGTGTTCTTCCTGTGGCTTCAGGGGGTATTCACGTTTGGCATAT
GCCTGCTCTGACCGAGATCTTTGGAGATGATTCCGTACTACAATTCGGCGGAGGAACTTT
AGGGCACCCTTGGGGAAATGCACCTGGTGCTGTAGCTAACCGAGTAGCTCTAGAAGCATG
TGTACAAGCTCGTAATGAGGGGCGTGATCTTGCTCGTGAGGGTAATGACATTATTCGTGA
GGCTTGTAAATGGAGTCCTGAACTAGCTGCTGCTTGTGAAGTATGGAAGGAGATCAAATT
TGAATTTCAAGCTATGGATACTTTGTAA
>Hippuris_HIPPUR
TAAAGCAAGTGTTGGATTCAAAGCGGGTGTTAAAGAGTATAAATTGACTTATTATACTCC
TGAATACGAAACCAAAGATACTGATATCTTAGCAGCATTCCGAGTAAGTCCTCAACCTGG
AGTTCCACCTGAAGAAGCAGGGGCCGCAGTAGCTGCCGAATCTTCTACTGGTACATGGAC
AACTGTGTGGACCGATGGACTTACCAGCCTTGATCGTTACAAAGGACGATGCTACCACAT
CGAGCCCGTTCCTGGAGAACCAGATCAATATATCTGTTATGTAGCTTACCCTTTAGACCT
TTTTGAAGAAGGTTCTGTTACTAACATGTTTACTTCCATTGTAGGAAATGTATTTGGATT
CAAAGCCCTGCGTGCTCTACGTCTGGAAGATCTTCGAATCCCTGTTGCTTATGTTAAAAC
TTTTCAAGGCCCGCCTCACGGGATCCAAGTTGAGCGAGATAAATTGAACAAGTATGGTCG
TCCCCTGTTGGGATGTACTATTAAACCTAAATTGGGGTTATCTGCTAAAAACTATGGTAG
AGCGTGTTATGAATGTCTTCGCGGTGGACTTGATTTTACCAAAGATGACGAGAACGTGAA
CTCCCAACCATTTATGCGTTGGAGAGACCGTTTCTTGTTTTGTGCCGAAGCCATTTATAA
ATCACAGGCGGAAACAGGTGAAATCAAAGGACATTACTTGAATGCTACTGCGGGTACATG
CGAAGAAATGATGAAAAGAGCTGTATTTGCTAGAGAATTAGGAGTTCCTATCGTAATGCA
TGACTACTTAACAGGAGGATTCACTGCAAATACTACCTTAGCTCATTATTGCCGAGATAA
TGGCTTACTTCTTCACATTCACCGTGCAATGCATGCAGTTATTGATAGACAGAAGAATCA
TGGTATACACTTCCGTGTACTAGCTAAAGCGTTACGTATGTCTGGTGGAGATCATATTCA
CTCTGGTACGGTAGTAGGGAAACTTGAAGGAGAAAGAGACATCACTTTGGGCTTTGTTGA
TTTACTGCGTGATGATTTTATTGAAAAAGATCGAAGTCGCGGTATTTATTTCACTCAAGA
TTGGGTTTCTTTACCAGGTGTTATTCCCGTGGCTTCAGGGGGTATTCACGTTTGGCATAT
GCCTGCTCTGACCGAGATCTTTGGGGATGATTCCGTACTACAGTTCGGTGGAGGAACTTT
AGGACATCCTTGGGGTAATGCGCCAGGTGCCGTCGCTAACCGAGTAGCTCTAGAAGCATG
TGTACAAGCTCGTAATGAAGGACGTGATCTTGCTGCTGAGGGTAATACAATTATCCGTGA
GGCTTGCAAATGGAGTCCTGAACTAGCTGCCGCTTGTGAGGTATGGAAAGAGATC?????
????????????????????????????
>Hirschfeldia_BR
TAAAGCAAGTGTTGGATTCAAAGCTGGTGTTAAAGAGTATAAATTGACTTATTATACTCC
TGAATATGAAACCAAGGATACTGATATCTTGGCAGCATTCCGAGTAACTCCTCAACCCGG
AGTTCCACCTGAAGAAGCAGGGGCTGCGGTAGCTGCTGAATCTTCTACTGGTACATGGAC
AACTGTGTGGACCGATGGGCTTACCAGCCTTGACCGTTACAAAGGACGATGCTACCACAT
CGAGCCCGTTCCAGGAGAAGAAACTCAATTTATTGCGTATGTAGCTTACCCCTTAGACCT
TTTTGAAGAAGGGTCGGTTACTAACATGTTTACCTCAATTGTGGGTAACGTATTTGGGTT
CAAAGCCCTAGCTGCTCTACGTCTAGAGGATCTGCGAATTCCTCCTGCTTATACTAAAAC
TTTCCAGGGACCACCTCATGGTATCCAAGTTGAAAGAGATAAATTGAACAAGTATGGACG
TCCCCTATTAGGATGTACTATTAAACCTAAGTTGGGTTTATCCGCGAAGAACTATGGTAG
AGCAGTTTATGAATGTCTACGTGGTGGACTTGATTTTACCAAAGATGATGAGAATGTGAA
CTCCCAACCATTTATGCGTTGGAGAGACCGTTTCTTATTTTGTGCCGAAGCTATTTATAA
ATCACAGGCTGAAACAGGTGAAATCAAAGGACATTATTTGAATGCTACTGCGGGTACATG
CGAAGAAATGATCAAAAGAGCTGTATTTGCTAGAGAATTGGGAGTTCCTATCGTAATGCA
TGACTACTTAACAGGGGGATTCACCGCAAATACTAGCTTGGCTCATTATTGCCGAGATAA
TGGCCTACTTCTTCACATCCACCGTGCAATGCACGCTGTTATTGATAGACAGAAGAATCA
TGGTATGCACTTCCGTGTACTAGCTAAAGCTTTACGTCTATCTGGTGGAGATCATGTTCA
CGCGGGTACAGTAGTAGGTAAACTTGAAGGAGACAGGGAGTCAACTTTGGGCTTTGTTGA
TTTACTGCGCGATGATTATGTTGAAAAAGACCGAAGCCGTGGTATCTTTTTCACTCAAGA
TTGGGTCTCACTACCAGGTGTTCTACCTGTGGCTTCGGGGGGTATTCACGTTTGGCATAT
GCCTGCTTTGACCGAGATCTTTGGAGATGATTCCGTACTACAATTTGGTGGCGGAACTTT
AGGCCACCCTTGGGGAAATGCACCGGGTGCCGTAGCTAACCGAGTAGCTCTGGAAGCATG
TGTACAAGCTCGTAATGAGGGACGTGACCTTGCAGTCGAGGGTAATGAAATTGTCCGCGA
GGCTTGCAAATGGAGTCCTGAACTAGCTGCTGCTTGTGAAGTATGGAAGGAGATCAGATT
TAACTTCCCAACCGTCGATAAATTAGAT
>Holodiscus_ROSA
TAAAGCAAGTGTTGGATTCAAAGCTGGTGTTAAAGATTATAAATTGACTTATTATACTCC
TGACTATGAAACCAAAGATACTGATATCTTAGCAGCATTTCGAGTAACTCCTCAACCTGG
AGTTCCGCCTGAGGAAGCAGGGGCCGCGGTAGCTGCTGAATCTTCTACGGGTACATGGAC
AACTGTATGGACTGACGGGCTTACCAGTCTTGATCGCTACAAAGGTCGATGCTACCACAT
TGAGCCCGTTGCTGGAGAAGAAAGTCAATTTATTGCTTATGTAGCTTACCCCTTAGACCT
TTTTGAAGAAGGTTCTGTTACTAACATGTTTACTTCCATTGTAGGTAATGTGTTTGGGTT
CAAGGCCCTTCGTGCTCTACGTCTGGAGGATTTGCGAATCCCTACTGCTTATGTTAAAAC
TTTCCAAGGCCCGCCTCATGGGATCCAAGTTGAGAGAGATAAATTGAACAAGTATGGACG
CCCTCTATTGGGATGTACTATTAAACCTAAATTGGGGTTATCCGCTAAGAATTACGGTAG
AGCAGTTTATGAGTGTCTCCGCGGTGGACTTGATTTTACCAAAGATGATGAGAATGTTAA
TTCCCAACCATTTATGCGTTGGAGAGACCGTTTCTTATTTTGTGCCGAAGCAATTTATAA
AGCACAGGCTGAAACAGGTGAAATCAAAGGGCATTACTTGAACGCTACTGCAGGTACATG
CGAAGAAATGATGAAAAGAGCTGTATTTGCCAGAGAATTGGGAGTTCCTATCGTAATGCA
TGATTACTTAACAGGGGGATTCACTGCAAATACTAGCTTGGCTCATTATTGCCGAGATAA
TGGTCTACTTCTTCACATCCACCGTGCAATGCATGCAGTTATTGATAGACAGAAGAATCA
TGGTATACACTTTCGTGTACTAGCTAAAGCGTTACGTATGTCTGGTGGAGATCATATACA
CGCTGGTACCGTAGTAGGTAAACTTGAGGGGGAAAGAGAGATAACTTTAGGCTTTGTTGA
TTTACTACGTGATGATTTTATTGAAAAAGATAGAAGCCGTGGTATTTATTTCACTCAAGA
TTGGGTCTCGCTGCCAGGTGTTTTGCCTGTAGCTTCAGGGGGTATTCACGTTTGGCATAT
GCCTGCTCTGACCGAGATCTTTGGAGATGATTCTGTACTACAATTTGGCGGCGGAACTTT
AGGACACCCTTGGGGAAATGCACCCGGTGCCGTAGCTAATCGAGTAGCTCTAGAAGCATG
CGTACAAGCTCGTAATGAGGGACGTGATCTTGCTCGTGAGGGTAATGAAATTATTCGTGA
GGCTTGTAAATGGAGTCCTGAACTAGCGGCTGCTTGTGAAGTATGGAAGGAGATCAAATT
TGAATTTGAAGCAATGGATACTTTGTAA
>Homogyne_ASTERA
TAAAGCGAGTGTTGGATTCAAAGCTGGTGTTAAAGATTATAAATTGACTTATTATACTCC
TGACTATGAAACCAAGGATACTGATATCTTGGCAGCATTTCGAGTAACTCCTCAACCAGG
AGTTCCGCCTGAAGAAGCAGGGGCCGCAGTAGCTGCCGAATCTTCTACTGGTACATGGAC
AACTGTGTGGACCGATGGACTTACGAGCCTTGATCGTTACAAAGGGCGATGCTATGGAAT
CGAGCCTGTTCCTGGAGAAGAAAATCAATTTATTGCTTATGTAGCTTACCCATTAGACCT
TTTTGAAGAAGGTTCTGTTACTAACATGTTTACTTCCATTGTAGGTAATGTATTTGGGTT
CAAAGCCCTGCGTGCTCTACGTCTGGAAGATTTGCGAATCCCTACTGCGTATGTTAAAAC
TTTCCAAGGTCCGCCTCACGGCATCCAAGTTGAGAGAGATAAATTGAACAAGTATGGTCG
TCCTCTATTGGGATGTACTATTAAACCTAAATTGGGGCTATCCGCTAAAAACTATGGTAG
AGCTGTTTATGAGTGTCTTCGTGGTGGCCTTGATTTTACTAAAGATGATGAAAACGTGAA
CTCCCAACCATTTATGCGTTGGAGAGACCGTTTCTTATTTTGTGCCGAAGCTCTTTATAA
AGCACAAGCTGAAACAGGTGAAATCAAAGGGCATTACTTGAATGCTACTGCGGGTACATG
CGAAGAAATGATGAAAAGGGCTATATTTGCCAGAGAATTGGGAGTTCCTATCGTAATGCA
TGACTACCTAACAGGGGGATTCACTGCAAATACTAGCTTGGCTCATTATTGCCGAGATAA
TGGCCTACTTCTTCACATCCACCGCGCAATGCATGCAGTTATTGATAGACAGAAGAATCA
TGGTATACACTTTCGTGTACTAGCTAAAGCGTTACGTATGTCTGGTGGAGATCATATTCA
TTCCGGTACCGTAGTAGGTAAACTTGAAGGGGAAAGAGAGATCACTTTGGGCTTTGTTGA
TTTACTGCGCGATGATTTTATTGAAAAAGATAGAAGTCGCGGTATTTATTTCACCCAAGA
TTGGGTCTCTCTACCAGGTGTTCTGCCCGTAGCTTCGGGGGGTATTCACGTTTGGCATAT
GCCTGCTCTGACCGAGATCTTTGGGGATGATTCCGTACTACAGTTCGGTGGAGGAACTTT
AGGGCACCCTTGGGGAAATGCACCCGGTGCCGTAGCTAATCGAGTAGCTCTAGAAGCATG
TGTACAAGCTCGTAATGAGGGACGCGATCTTGCTACTGAGGGTAATGAAATTATCCGTGA
GGCTACCAAATGGAG?????????????????????????????????????????????
????????????????????????????
>Honckenya_CARYO
????????GTGTCGGAYYTAAAGCTGGTGTTAAAGATTACAAATTGACTTATTATACTCC
TGATTATGAAACCCTGGATACGGATATCTTGGCGGCATTCCGAGTAACTCCTCAACCTGG
AGTTCCAGCCGAAGAAGCAGGGGCCGCAGTAGCTGCGGAATCTTCTACTGGTACATGGAC
AACTGTATGGACCGACGGACTTACCAGTCTTGATCGTTACAAAGGCCGATGCTACCACAT
CGAGCCTGTTGCTGGAGACGAAAATCAATATATTTGTTATGTAGCTTACCCCTTAGACCT
TTTTGAGGAAGGCTCCGTTACTAACATGTTTACTTCCATTGTGGGTAATGTATTTGGGTT
CAAAGCCTTGCGTGCTCTACGTTTGGAGGATTTGCGAATCCCTGTTGCTTATGTAAAAAC
TTTCCTAGGCCCGCCTCACGGTATCCAAGTTGAGAGAGATAAATTGAACAAGTACGGCCG
TCCCCTATTGGGATGCACTATTAAACCTAAATTGGGGTTATCCGCTAAAAACTATGGTCG
AGCAGTTTATGAATGTCTTCGCGGTGGACTTGATTTTACCAAAGATGATGAAAACGTGAA
CTCCCAACCATTTATGCGCTGGAGAGACCGCTTCTTATTTTGTGCCGAAGCACTTTATAA
AGCACAGGCCGAAACAGGTGAAATCAAAGGGCATTACTTGAATGCCACTGCGGGTACATG
TGAAGAAATGATAAAAAGGGCTGTATTTGCCAGAGAATTGGGAGTTCCTATCGTAATGCA
TGACTACATAACAGGGGGATTCACTGCAAATACTAGCTTGGCTCATTATTGCCGAGATAA
TGGTCTACTTCTTCACATCCACCGTGCAATGCACGCAGTTATTGATAGACAGAAGAATCA
TGGTATGCACTTCCGTGTACTAGCCAAAGCGTTACGTCTGTCTGGTGGAGATCATATTCA
TTCTGGTACCGTAGTAGGTAAGCTTGAAGGTGAAAGAGACATCACTTTAGGCTTTGTTGA
TTTACTACGTGATGATTTTATTGAAAAAGACCGAAGCCGCGGTATTTATTTCACTCAACC
TTGGGTTTCTACACCAGGTGTTCTGCCCGTTGCTTCGGGAGGTATTCACGTTTGGCATAT
GCCCGCTCTAACCGAGATCTTTGGAGATGATTCCGTACTACAGTTTGGTGGCGGAACCCT
GGGACACCCTTGGGGAAATGCACCGGGTGCTGTAGCGAATCGAGTAGCCTTAGAAGCGTG
TGTACAAGCTCGTAATGAAGGACGTGATCTTGCTCGCGAGGGTAATACAATTATTCGCGA
GGCTTGCAAGTGGAGTCCTGAACTAGCTGCTGCTTGTGAAGTATGGAAAGAAATCAAATT
TGAATTCGAAGCAATGGATAAAATCTAA
>Hordeum_POACEAE
??????????????????TAAAGCTGGTGTTAAAGATTATAAATTGACTTACTACACCCC
AGAGTATGAAACTAAGGATACTGATATCTTGGCAGCATTCCGAGTAAGTCCTCAGCCTGG
GGTTCCGCCCGAAGAAGCAGGGGCTGCAGTAGCTGCCGAATCTTCTACTGGTACATGGAC
AACTGTTTGGACTGATGGACTTACCAGTCTTGATCGTTACAAAGGACGATGCTATCACAT
CGAGCCTGTTCCTGGGGAAGACAGCCAATGGATCTGTTATGTAGCTTATCCATTAGACCT
ATTTGAGGAGGGTTCCGTTACTAACATGTTTACTTCCATTGTGGGTAACGTATTTGGGTT
CAAAGCCCTACGTGCTCTACGTTTGGAGGATCTACGAATTCCCCCTACTTATTCAAAAAC
TTTCCAAGGCCCGCCTCATGGTATCCAAGTTGAAAGAGATAAGTTGAACAAGTATGGTCG
TCCTTTATTGGGATGTACTATTAAACCAAAATTGGGATTATCCGCAAAAAATTATGGTAG
AGCGTGTTATGAGTGTCTACGTGGTGGACTTGATTTTACCAAAGATGATGAAAACGTAAA
CTCACAACCATTTATGCGCTGGAGAGACCGTTTTGTCTTTTGTGCCGAAGCTATTTATAA
ATCACAGGCCGAAACCGGTGAAATCAAGGGGCATTACTTGAATGCGACTGCGGGTACATG
TGAAGAAATGATTAAGAGAGCTGTATTTGCGAGAGAATTAGGGGTTCCTATTGTAATGCA
TGACTACTTAACCGGGGGATTCACCGCAAATACTACTTTGGCTCACTATTGCCGCGACAA
TGGCCTACTTCTTCACATTCACCGTGCAATGCATGCAGTTATTGATAGACAGAAAAATCA
TGGTATGCATTTCCGTGTATTAGCTAAAGCATTGCGTATGTCTGGGGGAGATCATATCCA
CTCCGGTACAGTAGTAGGTAAGTTAGAAGGGGAACGCGAAATGACTTTAGGTTTTGTTGA
TTTATTGCGCGATGATTTTATTGAAAAAGATCGTGCTCGCGGTATCTTTTTCACTCAGGA
CTGGGTATCCATGCCAGGTGTTATACCGGTAGCTTCAGGTGGTATTCATGTTTGGCATAT
GCCAGCTCTGACCGAAATCTTTGGGGACGATTCCGTATTACAATTTGGTGGAGGAACTTT
AGGACATCCTTGGGGAAATGCACCTGGTGCAGCAGCTAATCGAGTGGCTTTAGAAGCCTG
TGTACAAGCTCGTAACGAAGGGCGCGATCTTGCTCGGGAAGGTAATGAAATTATCCG???
????????????????????????????????????????????????????????????
????????????????????????????
>Hottonia_PRIMUL
TAAAGCAGGTGTTGGATTCAAAGCTGGTGTTAAAGATTACAAATTGACTTATTATACTCC
TGATTATGACCCCTTGGATACTGATATCTTGGCAGCATTCCGAGTAACTCCTCAACCTGG
AGTTCCGCCGGAAGAAGCAGGGGCCGCGGTAGCTGCCGAATCTTCTACTGGTACATGGAC
AACCGTGTGGACCGATGGACTTACTAACCTTGATCGTTACAAAGGGCGATGCTACCATAT
CGAGCCTGTTCCTGGAGAAGAAACTCAATTTATTGCTTATGTAGCTTATCCTTTAGACCT
TTTTGAAGAAGGTTCTGTTACTAACTTGTTTACTTCTATCGTGGGTAATGTATTTGGTTT
CAAAGCCCTGCGCGCTCTACGTCTGGAAGATCTGCGAATCTCGCCTGCGTATGCTAAAAC
TTTCCAAGGACCGCCTCATGGTATCCAAGTTGAAAGAGATAAATTGAATAAGTATGGCCG
TCCTCTGTTGGGATGTACTATTAAACCTAAATTGGGGTTATCCGCTAAAAACTACGGTAG
AGCTGTTTATGAATGTCTTCGTGGTGGTCTTGATTTTACCAAAGATGATGAGAACGTGAA
CTCTCAACCGTTTATGCGTTGGCGCGACCGTTTCTTATTTTGTGCCGAAGCTATTTATAA
AGCACAGGCGGAAACAGGTGAAATTAAAGGTCATTACTTGAACGCTACTGCCGGTACATG
TGAAGAAATGATGAAAAGAGCTGTATTTGCTAGAGAATTAGGAGTTCCTATCGTAATGCA
TGACTATTTAACAGGGGGATTCACTGCAAATACTAGCTTGGCTCATTATTGCCGAGATAA
TGGCTTACTTCTTCACATTCACCGTGCAATGCATGCAGTTATTGATAGACAGAAAAATCA
TGGTATACATTTCCGTGTACTAGCGAAAGCCCTGCGTATGTCTGGTGGAGATCATATTCA
CTCTGGTACTGTAGTAGGTAAACTTGAAGGGGAAAGGGAGATCACTTTGGGTTTTGTTGA
TTTACTGCGTGATGATTATATTGAAAAAGATCGAAGCCGCGGTATTTATTTCACTCAAGA
TTGGGTCTCACTACCAGGTGTTCTACCCGTGGCTTCAGGGGGTATTCACGTTTGGCATAT
GCCTGCTCTGACCGAGATCTTTGGAGATGATTCTGTACTACAATTCGGTGGAGGAACTTT
AGGACACCCTTGGGGAAATGCACCGGGTGCTGTAGCTAACCGAGTAGCTCTAGAAGCATG
TGTACAAGCTCGTAATGAGGGACGTGATCTTGCTCGTGAAGGTAATGAAATTATCCGTGA
GGCTTGCAAATGGAGTCCTGAATTAGCTGCTGCTTGTGAGGTATGGAAGGAGATCAAATT
TGAATTCGAAGCRATGGACACTTTGTAA
>Humulus_CANNABA
???????AGTGTTGGATTCAAAGCASGTGTTAAAGATTATAAATTGACTTATTACACTCC
GGAGTATGAAACCAAAGATACTGATATCTTGGCAGCATTTCGAGTAACTCCTCAACCTGG
AGTTCCCCCTGAAGAAGCTGGGGCTGCGGTAGCTGCTGAATCTTCTACTGGTACATGGAC
AACTGTATGGACTGACGGGCTTACCAGCCTTGATCGCTACAAAGGTCGATGCTACCACAT
CGAGCCCGTTGCTGGAGAAGAAAATCAATATATTGCTTATGTAGCTTATCCCTTAGACCT
TTTTGAAGAAGGTTCTGTTACTAACATGTTTACTTCCATTGTGGGTAATGTATTTGGGTT
CAAAGCCCTGCGCGCTCTACGTCTGGAAGATTTGAGAATCCCTACTTCTTATACTAAAAC
TTTCCAAGGTCCGCCTCATGGGATCCAAGTTGAGAGAGATAAATTGAACAAGTATGGCCG
CCCACTATTGGGATGTACTATTAAACCTAAATTGGGGTTATCCGCTAAGAATTACGGTAG
AGCAGTTTATGAATGTCTTCGTGGTGGACTTGATTTTACCAAAGATGATGAGAACGTGAA
TTCCCAACCATTTATGCGTTGGAGAGACCGTTTCTTATTTTGTGCAGAAGCAATTTATAA
ATCACAGGCTGAAACAGGGGAAATCAAAGGACATTACTTGAATGCTACTGCAGGTACATG
TGAAGAAATGATGAAAAGGGCTGTATTTGCCAGAGAATTGGGAGTTCCTATCGTAATGCA
TGATTACTTAACAGGAGGATTCACTGCAAATACTAGCCTGGCTCATTATTGTCGAGATAA
TGGTCTACTTCTTCACATCCACCGTGCAATGCATGCAGTTATTGATAGACAAAAGAATCA
TGGTATACACTTTCGTGTACTAGCTAAAGCGTTACGTATGTCTGGTGGAGATCATATCCA
TGCGGGTACTGTAGTAGGTAAACTTGAAGGGGAAAGAGAAATCACTTTAGGCTTTGTTGA
TTTACTACGTGATGATTTTATTGAAAAAGATCGAAGCCGTGGTATTTATTTCACTCAAGA
TTGGGTCTCTCTACCAGGTGTTCTGCCCGTGGCTTCAGGGGGTATTCACGTTTGGCATAT
GCCCGCTTTGACCGAGATCTTTGGAGATGATTCCGTACTACAATTTGGTGGAGGAACTTT
AGGACATCCTTGGGGAAATGCACCCGGTGCTGTCGCTAATCGAGTAGCTCTAGAAGCATG
TGTACAAGCTCGTAATGAGGGACGTGATCTTGCTCGTGAGGGTAATGAAATTATTCGTGA
GGCTTGTAAATGGAGTCCTGAACTAGCTGCTGCTTGTGAAGTTTGGAAGGAAATCAAATT
TGAATTTGAAGCAATGGATACGTTGTAA
>Hyacinthoides_L
TAAAGCAGGTGTTGGATTTAAAGCTGGTGTTAAAGATTACAGATTGACTTATTATACTCC
TGATTACGAAACCAAAGATACTGATATTTTGGCAGCATTCCGAGTAACTCCTCAACCTGG
AGTTCCCGCTGAAGAAGCAGGAGCTGCGGTAGCTGCCGAATCTTCTACTGGTACATGGAC
AACTGTGTGGACCGATGGACTTACCAGTCTTGATCGTTACAAAGGACGATGCTACCACAT
TGAGGCCGTTGTTGGGGAAGAAAATCAATTTATTGCTTATGTAGCTTATCCTTTAGACCT
TTTTGAAGAAGGTTCTGTTACTAACATGTTTACTTCCATTGTGGGTAATGTATTTGGTTT
CAAAGCCCTACGAGCTCTACGTCTGGAGGATCTGCGAATCCCTCCTTCTTATTCCAAAAC
TTTCCAAGGTCCGCCCCATGGCATCCAAGTTGAAAGAGATAAATTGAACAAGTACGGGCG
TCCCCTATTGGGATGTACTATTAAACCAAAATTGGGATTATCCGCAAAAAACTACGGCAG
AGCGGTTTATGAGTGTCTACGCGGTGGGCTTGATTTTACCAAGGATGATGAAAACGTGAA
CTCACAACCTTTTATGCGTTGGAGAGACCGTTTCTTATTTTGTGCTGAAGCTATTTATAA
AGCACAAGCCGAAACAGGGGAAATCAAAGGACATTACTTGAATGCAACTGCAGGTACATG
TGAAGAAATGATCAAAAGGGCCGTATTTGCCAGAGAATTGGGAGTTCCTATCGTAATGCA
TGACTACTTAACTGGGGGATTCACTGCAAATACTAGTTTGGCTCATTATTGCCGTGATAA
CGGTCTACTTCTTCACATCCACCGCGCAATGCATGCAGTTATTGATAGACAGAAAAATCA
TGGTATGCATTTTCGTGTACTAGCTAAAGCATTACGTATGTCTGGTGGAGATCATATTCA
CGCCGGTACAGTAGTAGGTAAACTGGAAGGGGAACGTGAGATGACTTTAGGTTTTGTTGA
TTTATTACGTGATGATTTTATTGAAAAAGACCGAAGTCGCGGTATTTTTTTCACTCAAGA
TTGGGTTTCTATGCCAGGTGTTATTCCCGTGGCTTCAGGGGGTATTCATGTTTGGCATAT
GCCTGCCCTAACCGAAATCTTTGGAGATGATTCCGTACTACAGTTCGGTGGAGGAACTTT
AGGACACCCTTGGGGAAATGCACCTGGTGCGGTAGCTAATCGGGTAGCTTTAGAAGCGTG
TGTACAAGCTCGTAATGAGGGGCGTGATCTTGCTCGTGAAGGTAATGAGATTATCCGCGA
AGCTTGCAAATGGAGCCCTGAACTAGCTG???????????????????????????????
????????????????????????????
>Hyacinthus_LILI
TAAAGCAGGTGTTGGATTCAAAGCTGGTGTTAAAGATTACAGATTGACTTATTATACTCC
TGATTACGAAACCAAAGATACTGATATTTTGGCAGCATTCCGAGTAACTCCTCAACCTGG
AGTTCCTGCTGAAGAAGCAGGGGCTGCGGTAGCTGCCGAATCTTCTACTGGTACATGGAC
AACTGTGTGGACCGATGGACTTACCAATCTTGATCGTTACAAAGGACGATGCTACCACAT
TGAGGCCGTTGTTGGGGAAGAAAATCAATTTATTGCTTATGTAGCTTATCCTTTAGACCT
TTTTGAAGAAGGTTCTGTTACTAACATGTTTACTTCCATTGTGGGTAATGTATTTGGTTT
CAAAGCCCTACGAGCTCTACGTCTGGAGGATTTGCGAATTCCTCCTTCTTATTCCAAAAC
TTTCCAAGGCCCGCCTCACGGCATCCAAGTTGAAAGAGATAAATTGAACAAGTACGGTCG
TCCCCTATTGGGATGTACTATTAAACCAAAATTGGGATTATCCGCAAAAAACTACGGCAG
AGCGGTTTATGAGTGTCTGCGTGGTGGGCTTGATTTTACCAAGGATGATGAAAACGTGAA
CTCACAACCTTTTATGCGTTGGAGAGACCGTTTCTTATTTTGTGCTGAAGCAATTTATAA
AGCACAAGCCGAAACAGGTGAAATTAAAGGACATTACTTGAATGCAACTGCAGGTACATG
TGAAGAAATGATCAAAAGAGCCGTATTTGCCAGAGAATTGGGAGTTCCTATCGTAATGCA
TGACTACTTAACTGGGGGATTCACTGCAAATACGAGTTTAGCTCATTATTGCCGTGATAA
CGGTCTACTTCTTCATATCCACCGCGCAATGCATGCAGTTATTGATAGACAGAAAAATCA
TGGTATGCATTTTCGTGTACTAGCTAAAGCATTGCGTATGTCNGGTGGAGATCATATTCA
CGCTGGTACAGTAGTAGGTAAACTGGAAGGGGAACGTGAGATGACTTTAGGTTTTGTTGA
TTTATTACGTGATGATTTTATTGAAAAAGACCGAAGTCGCGGTATTTTTTTCACTCAAGA
TTGGGTTTCTATGCCNGGTGTTATTCCCGTGGCTTCAGGGGGTATTCATGTTTGGCATAT
GCCTGCCCTAACCGAAATCTTTGGAGATGATTCNGTACTACAGTTCGGTGGAGGAACTTT
AGGACACCCTTGGGGAAATGCACCTGGTGCGGTAGCTAATCGNGTAGCTTTAGAAGCGTG
TGTACAAGCTCGTAATGAGGGGCGTGATCTTGCTCGTGAAGGTAATGAAATTATTCGCGA
GGCTTGCAAATGGAGCCCTGAACTAGCTGCTGCTTGTGAA????????????????????
????????????????????????????
>Hypericum_CLUSI
???????????????????AAAGCTGGTGTTAAAGAGTATAAATTGACTTATTATACTCC
TGACTATGAAACCAAAGATACTGATATCTTGGCAGCATTTCGAGTAACTCCTCAACCTGG
CGTTCCACCGGAGGAAGCAGGAGCAGCGGTAGCTGCGGAATCTTCTACTGGTACCTGGAC
AACTGTTTGGACAGATGGACTGACCAGTCTTGATCGTTATAAAGGACGATGCTACCACAT
TGAGCCTGTTCCTGGAGAGGAAAATCAATATATTGCTTATGTAGCTTACCCCTTAGACCT
TTTTGAGGAAGGTTCTGTTACTAACATGTTTACTTCCATTGTAGGTAATGTATTTGGATT
CAAAGCCCTGCGTGCTCTCCGGTTAGAGGATTTGCGAATCCCTCCTGCTTATACTAAAAC
TTTCCAAGGTCCGCCCCACGGCATCCAAGTTGAAAGAGATAAATTAAACAAGTATGGCCG
CCCCCTATTAGGTTGTACAATTAAACCTAAATTGGGGTTATCCGCTAAGAATTACGGTCG
AGCAGTTTATGAATGTCTGCGCGGTGGGCTTGATTTTACCAAAGATGATGAGAACGTAAA
CTCCCAACCATTTATGCGATGGAGGGATCGATTCTTATTTTGTGCCGAAGCAATTTATAA
AGCACAAGCTGAAACAGGTGAAATCAAAGGTCATTAYTTGAATGCAACTGCGGGTACATG
TGAAGAAATGATGAAAAGGGCTGTATTTGCCAGAGAATTAGGAGTTCCTATCGTAATGCA
TGACTACTTAACAGGGGGATTCACTGCAAATACTAGCTTGGCTCATTATTGTCGAGATAA
TGGGTTACTTCTTCACATCCACCGCGCAATGCATGCAGTTATTGATAGACAAAAGAATCA
TGGTATACACTTTCGTGTACTAGCTAAAGCCTTACGTATGTCTGGTGGGGATCATATTCA
CTCTGGGACCGTAGTAGGTAAACTTGAGGGGGAACGAGAGATTACTTTAGGTTTTGTTGA
TTTACTGCGTGATGATTTTGTTGAAAAAGATCGAAGCCGCGGTATTTATTTCACTCAAGA
TTGGGTATCTCTACCAGGTGTTCTGCCTGTGGCTTCCGGGGGTATTCACGTTTGGCATAT
GCCTGCTCTGACCGAGATCTTTGGAGATGATTCCGTACTACAATTCGGTGGAGGAACTTT
AGGACATCCTTGGGGAAATGCACCTGGTGCTGTAGCTAATCGAGTTGCTCTAGAAGCATG
TGTACAAGCTCGTAATGAGGGACGTGATCTTGCTCGTGAGGGTAATGAAATTATTCGTGC
GGCTGGCAAATGGAGTCCGGAATTAGCKGCTGCTTGCGAAGTATGGAAGGAAATTAAATT
TGAATTTGAAGCAATGGATACCTTGGAT
>Hypochaeris_AST
TAAAGCAAGTGTTGGATTCAAAGCTGGTGTTAAAGATTATAAATTGACTTATTATACTCC
TGAATATGAAACCAAGGATACTGATATTTTGGCAGCATTTCGAGTAACTCCTCAACCTGG
AGTTCCGCCTGAAGAAGCAGGGGCCGCAGTAGCTGCCGAATCTTCTACTGGTACATGGAC
AACTGTGTGGACCGATGGACTTACGAGCCTTGATCGTTACAAAGGCCGATGCTATGGAAT
TGAGCCTGTTCCTGGAGAAGAAAATCAATATATTGCTTATGTAGCTTACCCATTAGACCT
TTTTGAAGAAGGTTCTGTTACTAACATGTTTACTTCCATTGTAGGTAATGTATTTGGGTT
CAAAGCCCTGCGTGCTCTACGTCTGGAAGATTTGCGAATCCCTACTGCGTATGTTAAAAC
TTTCCAAGGTCCGCCTCACGGCATCCAAGTTGAAAGAGATAAATTGAACAAGTATGGTCG
TCCCCTGTTGGGATGTACTATTAAACCTAAATTGGGGTTATCCGCTAAAAACTACGGTAG
AGCTGTTTATGAATGTCTTCGTGGTGGCCTTGATTTTACTAAAGATGATGAGAACGTGAA
CTCCCAACCATTTATGCGTTGGAGAGACCGTTTCTTATTTTGTGCCGAAGCTATTTTTAA
ATCACAAGCTGAAACAGGTGAAATCAAAGGGCATTACTTGAATGCTACTGCGGGTACATG
CGAAGAAATGATGAAAAGGGCTATATTTGCCAGAGAATTGGGAGTTCCTATCGTAATGCA
TGACTACCTAACAGGTGGATTCACTGCAAATACTACCTTGGCTCATTATTGCCGAGATAA
TGGCCTACTTCTTCACATCCACCGCGCAATGCATGCAGTTATTGATAGACAGAAGAATCA
TGGTATACACTTTCGTGTACTAGCTAAAGCGTTACGTATGTCTGGTGGAGATCATATTCA
TTCCGGTACCGTAGTAGGTAAACTTGAAGGGGAAAGAGAAATCACTTTGGGTTTTGTTGA
TTTACTACGTGATGATTTTATTGAAAAAGATAGAAGTCGCGGTATTTATTTCACCCAAGA
TTGGGTTTCTCTACCAGGTGTTCTGCCTGTAGCTTCGGGTGGTATTCACGTTTGGCATAT
GCCTGCTCTGACCGAGATCTTTGGGGATGATTCCGTACTACAGTTCGGTGGCGGAACCTT
AGGGCACCCTTGGGGAAATGCACCCGGTGCCGTAGCTAACCGAGTAGCTCTAGAAGCATG
TGTACAAGCTCGTAATGAAGGGCGCGATCTTGCCACTGAGGGTAATGAAATTATCCGTGA
GGCTACCAAATGGAGTCCTGAACTAGCTGCTGCTTGTGAAGTATGGAAGGAGATCAAATT
TGAGTTTCAGGCAATGGATACTTTGGAT
>Iberis_BRASSICA
TAAAGCAAGTGTTGGATTCAAAGCTGGTGTTAAAGAGTATAAATTGACTTATTATACTCC
TGAATATGAAACCAAGGATACTGATATCTTGGCAGCATTCCGAGTAACTCCTCAACCTGG
AGTTCCACCGGAAGAAGCAGGGGCTGCGGTAGCTGCTGAATCTTCTACTGGGACCTGGAC
AACTGTGTGGACCGATGGGCTTACCAGCCTTGATCGTTACAAAGGACGATGCTACCACAT
CGAGCCCGTTCCAGGAGAAGAAACTCAATTTATTGCGTATGTAGCTTACCCCTTAGACCT
TTTTGAAGAAGGTTCGGTTACTAACATGTTTACCTCGATTGTGGGTAATGTATTTGGGTT
CAAAGCCCTGGCTGCTCTACGTCTAGAGGATCTGCGAATCCCTCCTGCTTATRCTAAAAC
TTTCCAAGGACCACCTCATGGTATCCAAGTTGAAAGAGATAAATTGAACAAGTATGGACG
TCCCCTATTAGGATGTACTATTAAACCGAAATTGGGGTTATCCGCGAAGAACTATGGTAG
AGCAGTTTATGAATGTCTACGCGGTGGACTTGATTTTACCAAAGATGATGAGAATGTGAA
CTCCCAACCATTTATGCGTTGGAGAGACCGTTTCTTATTTTGTGCCGAAGCTATTTATAA
ATCACAGGCTGAAACAGGTGAAATTAAAGGGCATTATTTGAATGCTACTGCGGGTACATG
CGAAGAAATGATCAAAAGAGCTGTATTTGCCAGAGAATTGGGAGTTCCTATCGTAATGCA
TGACTACTTAACAGGGGGATTCACCGCAAATACTAGTTTGGCTCATTATTGCCGAGATAA
TGGCCTACTTCTTCACATCCACCGTGCAATGCACGCTGTTATTGATAGACAGAAGAATCA
TGGTATGCACTTCCGTGTACTAGCTAAAGCTTTACGTCTATCTGGTGGAGATCATATTCA
CGCGGGTACAGTAGTAGGTAAACTTGAAGGAGACAGGGAGTCAACTTTGGGCTTTGTTGA
TTTACTCCGCGATGATTATGTTGAAAAAGATCGAAGCCGTGGTATCTTTTTCACTCAAGA
TTGGGTCTCACTACCTGGTGTTCTGCCTGTGGCTTCGGGAGGTATTCACGTTTGGCATAT
GCCTGCTTTGACCGAGATCTTTGGAGATGATTCCGTACTACAATTCGGTGGTGGAACTTT
AGGCCACCCTTGGGGAAATGCACCGGGTGCCGTAGCTAACCGAGTAGCTCTGGAAGCATG
TGTACAAGCTCGTAATGAGGGACGTGATCTTGCAGTCGAGGGTAATGAAATTATCCGTGA
AGCTTGCAAATGGAGTCCTGAACTAGCTGCTGCTTGTGAAGTATGGAAGGAGATCAGATT
TAACTTCCCAACCATCGATAAATTAGAT
>Ilex_AQUIFOLIAC
TAAAGCAAGTGTTGGATTCAAAGCTGGTGTTAAAGATTACAAATTGACTTATTATACTCC
TGACTATGTCACCAAAGATACTGATATCTTGGCAGCATTCCGAGTATCTCCTCAACCTGG
AGTTCCACCTGAAGAAGCAGGGGCCGCGGTAGCTGCTGAATCTTCTACTGGTACATGGAC
AACTGTGTGGACTGATGGACTTACCAGCCTTGATCGTTACAAAGGGCGATGCTACCAAAT
CGAGCCCGTTGCTGGAGAAGAAAATCAATTTATTGCTTATGTAGCTTACCCATTAGATCT
TTTTGAAGAAGGTTCTGTTACTAATATGTTTACTTCCATTGTGGGTAATGTATTTGGGTT
CAAAGCCCTGCGTGCTCTACGTCTGGAAGATTTGCGAATCCCTCCTGCTTATACTAAAAC
TTTCCAAGGCCCGCCTCATGGCATCCAAGTTGAGAGAGATAAATTGAACAAGTATGGTCG
TCCCCTGTTGGGATGTACTATTAAACCGAAATTGGGATTATCTGCTAAAAACTACGGTAG
AGCAGTTTATGAATGTCTACGCGGTGGACTTGATTTTACCAAAGATGATGAGAATGTGAA
CTCCCAACCATTTATGCGTTGGAGAGATCGTTTCTTATTTTGTGCCGAAGCACTTTTTAA
AGCACAGGCTGAAACAGGTGAAATCAAAGGGCATTACTTGAATGCTACTGCAGGTACATG
CGAAGAAATGATGAAAAGGGCTATATTTGCCAGAGAATTGGGAGTTCCTATCGTAATGCA
TGACTACTTAACAGGGGGATTTACTGCAAATACTACCTTAGCTCATTATTGCCGAGATAA
TGGCCTACTTCTTCACATCCACCGCGCAATGCATGCAGTTATTGATAGACAGAAGAATCA
TGGGATGCACTTTCGTGTACTAGCTAAAGGGTTACGTATGTCTGGTGGAGATCATATTCA
CGCCGGTACCGTAGTAGGTAAACTTGAAGGGGAAAGGGAGATCACTTTGGGATTTGTTGA
TTTATTGCGTGATGATTTTATTGAAAAAGATCGAAGTCGCGGTATTTATTTCACTCAAGA
TTGGGTCTCTCTACCAGGTGTTCTGCCCGTGGCTTCGGGAGGTATTCACGTTTGGCATAT
GCCTGCTCTGACCGAGATCTTTGGGGATGATTCCGTACTACAGTTCGGTGGAGGAACTTT
AGGCCACCCTTGGGGAAATGCACCGGGTGCCGTAGCTAATCGAGTAGCTCTAGAAGCATG
TGTACAAGCTCGTAATGAGGGGCGTGATCTTGCTCGTGAGGGTAATGAAATTATCCGTGA
GGCTAGCAAATGGAGTCCTGAACTAGCTGCTGCTTGTGAGATCTGGAAGGAGATCAAATT
TGAATTTGAGGCAATGGATACTTTGTAA
>Illecebrum_CARY
TAAAGCGAGTGTTGGATTTAAAGCTGGTGTTAAAGATTACAAATTGACTTATTATACTCC
TGAGTATGAAACCCTGGATACTGATATCTTGGCAGCATTCCGAGTAACTCCTCAACCTGG
AGTTCCACCTGAAGAAGCAGGGGCCGCAGTAGCCGCCGAATCTTCTACTGGTACATGGAC
AACTGTATGGACCGACGGACTTACCAGTCTTGATCGTTACAAAGGACGATGCTACCACAT
CGAGCCCGTTGCTGGAGAAGAAAATCAATATATTTGTTATGTAGCTTACCCCTTAGACCT
TTTTGAAGAAGGCTCTGTTACTAACATGTTTACTTCCATTGTGGGTAATGTATTTGGGTT
CAAAGCCTTGCGTGCTCTACGTTTGGAGGATTTGCGAATCCCTGTTGCTTATGTAAAAAC
TTTCCTAGGCCCACCTCACGGTATCCAAGTTGAAAGAGATAAATTGAACAAGTATGGTCG
TCCCCTATTGGGATGTACTATTAAACCGAAATTAGGTTTATCCGCTAAAAACTATGGTCG
AGCAGTTTATGAATGTCTTCGCGGTGGACTTGATTTTACCAAAGATGATGAAAACGTGAA
CTCCCAACCATTTATGCGTTGGAGAGACCGTTTCTTATTTTGTGCCGAAGCAATTTATAA
ATCACAGGCCGAAACAGGTGAAATTAAGGGGCATTACTTGAATGCCACTGCGGGTACATG
TGAAGACATGATAAAAAGGGCTGTATTTGCCAGAGAATTGGGAGTTCCTATCGTAATGCA
TGACTACTTAACAGGTGGATTCACTGCAAATACTAGCTTGGCTCATTATTGCCGTGATAA
TGGTCTACTTCTTCACATCCACCGTGCAATGCACGCAGTTATTGATAGACAGAAGAATCA
TGGTATGCACTTCCGTGTACTAGCTAAAGCGTTACGTCTGTCTGGTGGAGATCATATTCA
TGCTGGTACCGTAGTAGGTAAGCTTGAAGGGGAAAGAGACATCACTTTAGGCTTTGTTGA
TTTACTACGTGATGATTATACTGAAAAAGACCGAAGTCGTGGTATTTATTTCACTCAAAG
TTGGGTTTCCACACCAGGTGTTCTACCCGTTGCTTCGGGCGGTATTCACGTTTGGCATAT
GCCTGCTCTAACCGAGATCTTTGGGGATGATTCCGTACTACAGTTTGGTGGAGGAACCTT
AGGACACCCTTGGGGAAATGCACCGGGTGCTGTAGCGAATCGAGTAGCTCTAGAAGCATG
TGTACAAGCTCGTAATGAAGGACGTGATCTTGCTCGCGAAGGTAATACAATTATTAAAGA
GGCTTGCAAATGGAGTCCTGA???????????????????????????????????????
????????????????????????????
>Impatiens_BALSA
TAAAGCAAGTGTTGGATTCAAAGCTGGTGTTAAAGATTACAAATTGACTTATTATACTCC
TGAATATGAAACCAAAGATACTGATATCTTGGCAGCATTCCGAGTAAGTCCTCAACCCGG
GGTTCCCCCTGAAGAAGCAGGTGCCGCGGTAGCTGCGGAATCTTCTACTGGTACATGGAC
AAGTGTGTGGACCGATGGACTTACTAGCCTTGATCGTTACAAAGGACGATGCTATCACAT
TGAGCCAGTTGCTGGAGAAGAAAATCAATTTATTGCTTATGTAGCTTATCCTTTAGACCT
TTTTGAAGAAGGTTCTGTTACTAACATGTTTACTTCCATTGTGGGTAATGTATTTGGGTT
CAAAGCCCTGCGCGCTCTACGTCTGGAAGATCTGCGAATTCCTCCTTCGTATACTAAAAC
TTTCCAAGGACCGCCTCATGGCATCCAAGTTGAGAGAGATAAGTTGAACAAGTATGGTCG
TCCCCTGTTGGGATGTACTATTAAGCCTAAATTGGGGTTATCCGCTAAAAACTATGGTAG
AGCAGTTTATGAATGTCTCCGCGGTGGACTTGATTTTACCAAAGATGATGAAAACGTGAA
CTCTCAACCATTTATGCGTTGGCGAGACCGTTTCTTGTTTTGTGCTGAAGCAATTTATAA
ATCACAAGCCGAAACAGGTGAAATCAAAGGGCATTACTTGAATGCTACTGCAGGTACATG
CGAAGAAATGATCAAAAGGGCTGTATTTGCCAGAGAATTAGGAGTTCCTATTGTAATGCA
TGACTACTTAACAGGGGGATTCACTGCAAATACTAGCTTGGCTCATTATTGCCGAGATAA
TGGCTTACTTCTTCACATCCACCGTGCAATGCATGCAGTTATTGATAGACAGAAGAATCA
TGGTATACACTTTCGTGTACTTGCTAAAGCGTTACGTATGTCTGGGGGAGATCACATTCA
CTCTGGTACTGTAGTAGGTAAACTGGAAGGGGAAAGAGACATAACTTTGGGTTTTGTTGA
TTTACTACGTGATGATTTTATTGAAAAAGATAGAAGCCGCGGTATTTATTTCACTCAAGA
TTGGGTCTCTCTACCAGGTGTTCTGCCCGTGGCTTCAGGGGGTATTCACGTTTGGCATAT
GCCTGCCCTGACTGAGATCTTTGGGGATGATTCCGTACTGCAGTTTGGTGGCGGAACTTT
AGGACACCCTTGGGGAAATGCACCAGGTGCCGTAGCTAATCGAGTCGCTCTAGAAGCATG
TGTACAAGCTCGTAATGAGGGACGTGATCTTGCTCGTGAGGGTAATGAAATTATTCGTGA
GGCTGCAAAATGGAGTCCTGAGCTGGCTGCAGCTTGTGAAGTATGGAAGGAGATCAAATT
TGAATTCCCAGCAATGGATACTTTGTAA
>Juncus_JUNCACEA
TAAGGCTTTTGTTGGATTTAAAGCAGGGGTTAAAGATTATAAATTAACTTATTATACTCC
TGAGTATGAAACCAAAGATACTGATATCTTGGCAGCATTCCGAGTAACTCCTCAACCCGG
AGTTCCACCTGAAGAAGCAGGAGCTGCGGTAGCTGCCGAATCTTCTACTGGTACATGGAC
AACTGTTTGGACTGATGGACTTACCAGTCTTGATCGTTACAAAGGACGCTGTTACCACAT
TGAACCTGTTGCTGGAGAAGATAATCAATATATTGCTTATGTAGCTTATCCTTTAGACCT
TTTTGAAGAAGGTTCTGTTACTAATATGTTTACTTCCATTGTAGGTAATGTATTTGGTTT
CAAAGCCCTACGAGCTCTACGGTTAGAGGATCTACGAATTCCCCCTGCTTATTCAAAAAC
TTTCCAAGGCCCGCCTCATGGTATCCAAGTTGAAAGAGATAAGTTGAACAAATATGGTCG
TCCTCTATTGGGATGTACTATTAAACCTAAATTGGGATTATCTGCAAAGAACTATGGTAG
AGCAGTTTATGAATGTCTACGCGGTGGACTTGATTTTACCAAAGATGATGAAAATGTAAA
CTCACAACCCTTTATGCGTTGGAGAGACCGTTTCTTATTTTGTGCTGAAGCAATTTATAA
AGCACAGGCTGAAACAGGTGAAATCAAAGGACACTACTTGAATGCTACTGCAGGTACATG
TGAAGAAATGATCAAAAGGGCTGTATTTGCCAGAGAATTGGGAGTTCCTATTGTAATGCA
TGACTACTTAACTGGAGGATTCACTGCAAATACTAGTTTGGCTTTTTATTGTCGTGATAA
TGGTCTACTTCTTCACATCCACCGCGCAATGCATGCAGTTATTGATAGGCAGAAAAATCA
CGGTATGCATTTTCGTGTATTAGCTAAAGCATTACGTATGTCTGGTGGAGATCATATTCA
CTCTGGTACAGTAGTAGGAAAACTGGAAGGTGAGCGTGAGATGACGTTAGGTTTTGTTGA
TTTATTACGTGATGATTTTATTGAAAAAGATCGCAGTCGCGGTATCTTTTTCACTCAAGA
TTGGGTTTCCATGCCAGGTGTTATACCCGTGGCTTCAGGGGGTATTCATGTTTGGCATAT
GCCTGCTTTGACCGAAATCTTTGGAGATGATTCCGTGCTTCAGTTTGGTGGAGGAACTTT
AGGACACCCTTGGGGAAATGCACCTGGTGCAGTAGCTAATAGGGTAGCTTTAGAAGCATG
TGTACAAGCTCGTAATGAAGGCCGTGACCTTGCTCGTGAAGGCAATGAAATTATTCGTAA
AGCAGCAAAATGGAGTATTGAACTAGCT????????????????????????????????
????????????????????????????
>Kerria_ROSACEAE
TAAAGCAAGTGTTGGATTCAAAGCTGGTGTTAAAGAGTATAAATTGACTTATTATACTCC
TGACTATGAAACCAAAGATACTGATATCTTGGCAGCATTTCGAGTAACTCCCCAACCTGG
AGTTCCACCTGAGGAAGCAGGTGCCGCGGTAGCTGCTGAATCTTCTACCGGTACATGGAC
AACTGTATGGACTGACGGGCTTACCAGTCTTGATCGTTACAAAGGTCGATGCTACCACAT
CGAGCCCGTTGCTGGAGAAGAAAGTCAATTTATTGCTTATGTAGCTTACCCCTTAGACCT
TTTTGAAGAAGGTTCTGTTACTAACATGTTTACTTCCATTGTAGGTAATGTGTTTGGGTT
CAAGGCCCTGCGCGCTCTACGTCTGGAGGATTTGCGAATCCCTCCTGCTTATGTTAAAAC
TTTCCAAGGCCCGCCTCATGGGATCCAAGTTGAGAGAGATAAATTGAACAAGTATGGCCG
CCCCCTATTGGGATGTACTATTAAACCTAAATTGGGGTTATCCGCTAAGAATTACGGTAG
AGCAGTTTACGAATGTCTCCGCGGTGGACTTGATTTTACCAAAGATGATGAGAATGTTAA
TTCCCAACCATTTATGCGTTGGAGAGACCGTTTCTTATTTTGTGCCGAAGCACTTTATAA
AGCACAGGCTGAAACAGGTGAAATCAAAGGGCATTACTTGAACGCTACTGCAGGTACATG
CGAAGAAATGATCAAAAGAGCTGTATTTGCCAGAGAATTGGGAGTTCCTATCGTAATGCA
TGATTACTTAACAGGAGGATTCACTGCAAATACTAGCTTGGCTCATTATTGCCGAGATAA
TGGTTTACTTCTTCACATCCACCGTGCAATGCATGCAGTTATTGATAGACAGAAGAATCA
TGGTATACACTTTCGTGTACTAGCTAAAGCGTTACGTATGTCTGGTGGAGATCATATACA
CTCTGGTACCGTAGTAGGTAAACTTGAGGGGGAAAGAGAGATCACTTTAGGCTTTGTTGA
TTTACTACGTGATGATTTTATTGAAAAAGATCGAAGCCGCGGTATTTATTTCACTCAAGA
TTGGGTCTCTCTGCCAGGTGTTTTGCCTGTGGCTTCGGGGGGTATTCACGTTTGGCATAT
GCCTGCTCTGACCGAGATCTTTGGAGATGATTCTGTACTACAATTTGGTGGCGGAACTTT
AGGACACCCTTGGGGAAATGCACCCGGTGCCGTAGCTAATCGAGTAGCTCTGGAAGCATG
TGTACAAGCTCGTAATGAGGGACGTGATCTTGCTCGTGAGGGTAATGAAATTATTCGTGA
GGCTAGTAAATGGAGTCCTGAACTAGCTGCTGCTTGTGAAGTATGGAAGGAGATCAAATT
TGAATTCCAAGCAATGGATACTTTGTAA
>Kniphofia_LILIA
TAAAGCAAGTGTTGGATTAAAAGCTGGTGTTAAAGATTACAGATTGACTTATTATACTCC
TGAGTACGAAACCAAAGATACTGATATCTTGGCAGCATTCCGAGTAACTCCTCAACCCGG
AGTTCCTCCTGAAGAAGCAGGGGCTGCAGTAGCTGCCGAATCTTCTACTGGTACATGGAC
AACTGTGTGGACTGATGGACTTACCTGTCTTGATCGTTACAAAGGAAGATGCTACCACAT
TGAGGCCGTTGCTGGAGAAGAAAATCAATTTATTGCTTACGTGGCTTATCCTTTAGACCT
TTTTGAAGAAGGTTCTGTTACTAACATGTTTACTTCCATTGTAGGTAATGTATTTGGTTT
CAAAGCCCTACGAGCTCTACGTCTGGAGGATCTACGAATTCCCCCTGCTTATTCCAAAAC
TTTCCAAGGTCCGCCCCACGGCATCCAAGTTGAAAGAGATAAATTGAACAAGTACGGTCG
TCCCCTATTGGGATGTACTATTAAACCAAAATTGGGATTATCTGCAAAAAACTACGGTAG
AGCGGTTTATGAATGTCTACGCGGCGGGCTTGATTTTACCAAGGATGATGAAAACGTGAA
CTCACAGCCTTTTATGCGTTGGAGAGACCGTTTCATATTTTGTGCTGAAGCAATTTATAA
AGCACAAGCCGAAACAGGTGAAATTAAAGGACATTACTTGAATGCAACCGCAGGTACATG
TGAAGAAATGATGAAAAGGGCTGTATTTGCCAGAGAATTGGGAGTCCCTATTGTAATGCA
TGACTACTTAACTGGGGGATTCACTGCAAATACTACTTTGGCTCAGTATTGCCGCGACAA
CGGCCTACTTCTTCACATCCACCGCGCAATGCATGCAGTTATTGATAGACAAAAAAATCA
TGGTATGCACTTTCGTGTACTAGCTAAAGCATTACGTATGTCTGGTGGAGACCATATTCA
CGCCGGTACAGTAGTAGGTAAACTGGAAGGGGAACGTGAGATGACTTTAGGTTTTGTTGA
TTTATTACGTGATGATTTTATTGAAAAAGACCGAAGTCGCGGTATTTTTTTCACTCAAGA
TTGGGTTTCTATGCCAGGTGTTATTCCCGTGGCTTCAGGGGGTATTCATGTTTGGCATAT
GCCTGCCCTAACTGAAATCTTTGGAGATGATTCCGTACTACAGTTCGGTGGAGGAACTTT
AGGGCACCCTTGGGGAAACGCACCCGGTGCGGTAGCTAATCGGGTAGCGTTAGAAGCGTG
TGTACAAGCTCGTAATGAGGGGCGTGATCTTGCTCGCGAAGGTAATGAAATTATTCG???
????????????????????????????????????????????????????????????
????????????????????????????
>Laburnum_FABACE
TAAAGCAAGTGTTGGGTTCAAAGCCGGTGTTAAAGATTATAAATTGACTTATTATACTCC
TGACTATGAAACCAAAGATACTGATATCTTAGCAGCATTCCGAGTAACTCCTCAACCTGG
AGTTCCGCCTGAAGAAGCAGGTGCCGCGGTAGCTGCCGAATCTTCTACTGGTACATGGAC
AACTGTGTGGACCGACGGGCTTACCAGTCTTGATCGCTACAAAGGACGATGCTATCACAT
CGAGCCCGTTGCTGGAGAAGAAAGTCAATTTATTGCTTATGTAGCTTATCCTTTAGACCT
TTTTGAAGAAGGTTCTGTTACTAACATGTTTACTTCCATTGTAGGTAATGTATTTGGGTT
CAAGGCCCTGCGCGCTTTACGTCTGGAAGATTTGCGAATCCCTAATGCTTATGTTAAAAC
TTTCCAAGGTCCGCCTCACGGCATCCAAGTTGAGAGAGATAAATTGAACAAGTATGGCCG
TCCCCTATTGGGATGTACTATTAAACCTAAATTGGGGTTATCCGCTAAGAATTACGGTAG
AGCAGTTTATGAATGTCTACGCGGTGGACTTGATTTTACCAAAGATGATGAAAATGTGAA
TTCCCAACCATTTATGCGTTGGAGAGACCGTTTCTTATTTTGTGCCGAAGCACTTTATAA
AGCACAGGCCGAAACAGGTGAAATCAAAGGACATTACTTGAATGCTACTGCAGGTACATG
TGAAGAAATGATAAAAAGAGCTGTATTTGCTAGAGAATTGGGTGTTCCTATCGTAATGCA
TGACTATTTAACAGGGGGATTCACTGCAAATACTAGTTTATCTCATTATTGCCGGGATAA
TGGTCTACTTCTTCATATCCATCGTGCAATGCATGCAGTTATCGATAGACAGAAGAATCA
TGGTATGCACTTTCGTGTACTAGCTAAAGCCTTACGTTTGTCTGGTGGAGATCATATTCA
CTCTGGTACCGTAGTAGGTAAACTTGAAGGGGAAAGAGACATCACTTTAGGTTTTGTTGA
TTTACTGCGTGATGATTTTGTTGAAAAAGATCGAAGCCGCGGTATTTATTTCACTCAGGA
TTGGGTTTCTCTACCTGGTGTTCTGCCCGTTGCTTCGGGGGGTATTCACGTTTGGCATAT
GCCTGCTCTGACCGAGATCTTTGGAGATGATTCCGTACTTCAATTCGGCGGAGGAACTTT
AGGGCACCCTTGGGGCAATGCACCAGGTGCCGTAGCTAATCGAGTAGCTCTGGAAGCATG
TGTACAAGCTCGAAATGAGGGACGTGATCTTGCTTCTGAGGGTAATCAAATTATCCGCGA
GGCTTCCAAATGGAGTCCTGAATTAGCTGCTGCTTGTGAAGTATGGAAGGAGATCAAATT
TGAATTCCAAGCAATGGATACAATTTGA
>Lactuca_ASTERAC
TAAAGCAAGTGTTGGATTCAAAGCTGGTGTTAAAGATTATAAATTGACTTATTATACTCC
TGAGTATGAAACCAAGGATACTGATATTTTGGCAGCATTTCGAGTAACTCCTCAACCTGG
AGTTCCGCCTGAAGAAGCAGGGGCCGCAGTAGCTGCCGAATCTTCTACTGGTACATGGAC
AACTGTGTGGACCGATGGACTTACGAGCCTTGATCGTTACAAAGGGCGATGCTATGGAAT
CGAGCCTGTTCCTGGAGAAGAAAATCAATATATTGCTTATGTAGCTTACCCATTAGACCT
TTTTGAAGAAGGTTCTGTTACTAACATGTTTACTTCCATTGTAGGTAATGTATTTGGGTT
CAAAGCCCTGCGTGCTCTACGTCTGGAAGATTTGCGAATCCCTACTGCGTATGTTAAAAC
TTTCCAAGGTCCGCCTCACGGCATCCAAGTTGAGAGAGATAAATTGAACAAGTATGGTCG
TCCCCTGTTGGGATGTACTATTAAACCTAAATTGGGGTTATCCGCTAAAAACTACGGTAG
AGCTGTTTATGAATGTCTTCGTGGTGGCCTTGATTTTACTAAAGATGATGAGAACGTGAA
CTCCCAACCATTTATGCGTTGGAGAGACCGTTTCTTATTTTGTGCCGAAGCTATTTTTAA
ATCACAAGCTGAAACAGGTGAAATCAAAGGGCATTACTTGAATGCTACTGCGGGTACATG
CGAAGAAATGATGAAAAGGGCTATATTTGCCAGAGAATTGGGAGTTCCTATCGTAATGCA
TGACTACCTAACAGGGGGATTCACTGCAAATACTAGCTTGGCTCATTATTGCCGAGATAA
TGGTCTACTTCTTCACATCCACCGCGCAATGCATGCAGTTATTGATAGACAGAAGAATCA
TGGTATACACTTCCGTGTACTAGCTAAAGCGTTACGTATGTCTGGTGGAGATCATATTCA
TTCCGGTACCGTAGTAGGTAAACTTGAAGGGGAAAGAGAAATCACTTTGGGCTTTGTTGA
TTTACTGCGTGATGATTTTATTGAAAAAGATAGAAGTCGCGGTATTTATTTCACCCAAGA
TTGGGTCTCTCTACCAGGTGTTCTGCCTGTAGCTTCGGGCGGTATTCACGTTTGGCATAT
GCCTGCTCTGACCGAGATCTTTGGAGATGATTCCGTACTACAGTTCGGTGGAGGAACTTT
AGGGCACCCTTGGGGAAATGCACCCGGTGCCGTAGCTAATCGAGTAGCTCTAGAAGCATG
TGTACAGGCTCGTAATGAGGGACGCGATCTTGCTACTGAGGGTAATGAAATTATCCGTGA
GGCTACCAAATGGAGTCCTGAACTAGCTGCTGCTTGTGAAGTATGGAAGGAGATTAAATT
TGAGTTTCAGGCAATGGATACTTTGGAT
>Lamiastrum_LAMI
TAAAGCAGGTGTTGGATTCAAAGCGGGTGTTAAAGAGTACAAATTGACTTATTATACCCC
TGAATACGAAACCAAAGATACTGATATCTTGGCAGCATTCCGAGTAACTCCTCAACCTGG
AGTTCCGCCCGAAGAAGCAGGGGCCGCGGTAGCTGCCGAATCTTCGACTGGTACATGGAC
AACTGTGTGGACCGATGGACTTACCAGCCTTGATCGTTACAAAGGGCGATGCTACGACAT
CGAGCCCGTTGTTGGAGAAAAGGATCAATATATCTGTTATGTAGCTTACCCTTTAGACCT
TTTTGAAGAAGGTTCTGTTACTAACATGTTTACTTCCATTGTAGGAAATGTATTTGGATT
CAAAGCCCTACGTGCTCTACGTCTGGAAGATCTGCGAGTCCCTCCTGCTTATGTTAAAAC
TTTCCAAGGCCCACCTCATGGGATCCAAGTTGAGAGAGATAAATTGAACAAGTATGGTCG
TCCTCTGTTGGGATGTACTATTAAACCTAAATTGGGGTTATCTGCTAAAAACTATGGTAG
AGCAGTTTATGAATGTCTTCGCGGTGGACTTGATTTTACCAAAGATGATGAAAACGTGAA
CTCACAGCCATTTATGCGTTGGAGAGATCGCTTCTTGTTTTGTGCCGAAGCAATTTATAA
AGCACAGGCTGAAACAGGTGAAATCAAAGGGCATTATTTGAATGCTACTGCGGGTACATG
CGAAGAAATGATCAAAAGGGCTGTATTTGCTAGAGAATTGGGAGTTCCTATCGTAATGCA
TGACTACTTAACAGGAGGATTCACTGCAAATACTAGCTTGGCTCATTATTGCCGAGATAA
TGGCTTACTTCTTCACATTCACCGTGCAATGCATGCAGTTATTGATAGACAGAAGAATCA
TGGTATGCACTTCCGTGTACTAGCTAAAGCGCTACGTATGTCCGGTGGAGATCATATTCA
CGCCGGTACCGTAGTAGGTAAACTTGAAGGAGAAAGAGAAATTACTTTAGGCTTTGTTGA
TTTACTGCGTGATGATTTTATTGAAAAAGATCGAAATCGCGGTATTTATTTCACTCAAGA
TTGGGTCTCTCTACCGGGTGTTATTCCCGTGGCTTCAGGGGGTATTCACGTTTGGCATAT
GCCTGCTCTGACCGAGATCTTTGGGGATGATTCCGTACTACAGTTCGGCGGAGGAACTTT
AGGACACCCTTGGGGTAATGCGCCAGGTGCTGTAGCTAACCGAGTCGCTCTAGAAGCATG
TGTCCAAGCTCGTAATGAAGGACGTGATCTTGCTGCTGAGGGTAATGCAATTATCCGCGA
GGCTTGCAAGTGGAGTCCTGAACTAGCTGCCGCTTGTGAGGTATGGAAAGAGATCAAATT
TGAATTTAAAGCAATGGATACTTTGGAT
>Lamium_LAMIACEA
??????????????????????????????TAAAGAGTACAAATTGACTTATTATACCCC
TGAATACGAAACCAAAGATACTGATATCTTGGCAGCATTCCGAGTAACTCCTCAACCTGG
GGTTCCGCCCGAAGAAGCAGGGGCTGCAGTAGCTGCCGAATCTTCGACTGGTACATGGAC
AACTGTGTGGACCGATGGACTTACCAGCCTTGATCGTTACAAAGGGCGATGCTACCACAT
CGAGCCCGTTCTTGGAGAAAAAGATCAATATATCTGTTATGTAGCTTACCCTTTAGACCT
TTTTGAAGAAGGTTCTGTTACTAACATGTTTACTTCCATTGTAGGAAATGTATTTGGATT
CAAAGCCCTACGTGCTCTACGTCTGGAAGATCTGCGAGTCCCTCCTGCTTATGTTAAAAC
TTTCCAAGGCCCACCTCATGGGATCCAAGTTGAGAGAGATAAATTGAACAAGTACGGTCG
TCCTCTGTTGGGATGTACTATTAAACCGAAATTGGGGTTATCTGCTAAAAACTATGGTAG
AGCAGTTTATGAGTGTCTTCGCGGTGGACTTGATTTTACCAAAGATGATGAAAACGTGAA
CTCCCAGCCATTTATGCGTTGGAGAGATCGCTTCTTGTTTTGTGCCGAAGCAATTTATAA
AGCACAGGCTGAAACAGGTGAAATCAAAGGGCATTATTTGAATGCTACTGCGGGTACATG
CGAAGAAATGATCAAAAGGGCTGTATTTGCTAGAGAATTGGGAGTTCCTATCGTAATGCA
TGACTACTTAACAGGAGGATTCACTGCAAATACCAGCTTGTCTCATTATTGCCGAGATAA
TGGCTTACTTCTTCACATTCACCGTGCAATGCATGCAGTTATTGATAGACAGAAGAATCA
TGGTATGCACTTCCGTGTACTAGCTAAAGCGCTACGTCTGTCCGGTGGAGATCATATTCA
CTCCGGTACCGTAGTAGGTAAACTTGAAGGAGAAAGAGAAATTACTTTAGGCTTTGTTGA
TTTACTGCGTGATGATTTTATTGAAAAAGATCGAAGTCGCGGTATTTATTTCACTCACGA
TTGGGTCTCTCTACCGGGTGTTATTCCCGTGGCTTCAGGGGGTATTCACGTTTGGCATAT
GCCTGCTTTGACCGAGATCTTTGGGGATGATTCCGTACTACAGTTCGGCGGAGGAACTTT
AGGACACCCTTGGGGTAATGCGCCAGGTGCTGTAGCTAACCGAGTCGCTCTAGAAGCATG
TGTCCAAGCTCGTAATGAAGGACGTGATCTTGCTGCTGAGGGTAATGCAATTATCCGCGA
GGCTTGCAAGTGGAGTCCTGAACTAGCTGCCGCTTGTGAGGTATGGAAAGAGATCAAATT
TGAATTTAAACCAGTGGATACTTTGGAT
>Lampranthus_AIZ
TAAAGCAAGTGTTGGATTTAAAGCTGGTGTTAAAGATTACAAATTGACTTATTATACTCC
TGACTATCAACCCCAGGATACTGATATCTTGGCAGCATTCCGAGTATCTCCCCAACCTGG
AGTTCCATCAGAAGAAGCAGGGGCCGCAGTAGCTGCCGAATCTTCGACTGGTACATGGAC
AACTGTATGGACTGACGGACTTACCAGTCTTGATCGTTACAAAGGACGATGCTACCACAT
CGATCCCGTTCCTGGAGAAGACAATCAATATATTTGTTATGTAGCTTACCCCTTAGACCT
TTTTGAAGAAGGTTCTGTTACTAACATGTTTACTTCCATTGTGGGTAATGTATTTGGGTT
CAAAGCCCTGCGTGCTCTACGTTTGGAGGATTTACGAATCCCTATTGCTTATGTAAAAAC
TTTCCAAGGACCGCCTCACGGTATCCAGGTTGAGAGAGATAAATTGAACAAGTATGGTCG
CCCCCTATTGGGATGCACTATTAAACCGAAATTGGGGTTATCTGCTAAAAACTATGGTCG
AGCAGTTTATGAATGTCTTCGCGGTGGACTTGACTTTACCAAAGATGATGAAAATGTGAA
CTCCCAACCATTTATGCGTTGGAGAGACCGTTTCTTATTTTGTGCCGAAGCAATTTATAA
AGCACAGGCTGAAACAGGTGAAATCAAAGGGCATTACTTGAATGCTACCGCGGGTACATG
CGAAGAAATGATAAAAAGGGCTGTATTTGCCAGAGAATTGGGAGTTCCTATCGTAATGCA
TGACTACTTAACAGGGGGATTCACTGCAAATACTAGCTTGTCTCATTATTGCCGAGATAA
CGGTTTACTTCTTCACATCCACCGTGCAATGCACGCAGTTATTGATAGACAAAAGAATCA
TGGTATGCACTTCCGTGTACTAGCTAAAGCGTTACGTCTGTCTGGCGGAGATCATATCCA
TTCCGGTACCGTAGTAGGTAAGCTTGAAGGGGAAAGAGATATCACTTTAGGCTTTGTTGA
TTTATTACGTGATGATCATACTGAAATAGACGCAACTCGCGGTATTTATTTCACTCAATC
TTGGGTTTCCACACCAGGTGTTCTGCCCGTTGCTTCAGGCGGTATTCACGTTTGGCACAT
GCCCGCCCTAACCGAGATCTTTGGTGATGATTCTGTACTACAGTTCGGTGGAGGAACTTT
AGGACACCCTTGGGGAAATGCACCGGGTGCTGTAGCGAATCGAGTAGCTCTAGAAGCATG
CGTACAAGCTCGTAATGAGGGGCGTGATCTTGCTACCGAAGGTGCTACAATTATTCGCGA
GGCTTGCAAATGGAGTCCTGAACTAGCGGCTGCTTGTGAGGTCTGGAAAGAAATCAAATT
TGAATTCCCAGCAGTGGATGTTTTAGAT
>Lapsana_ASTERAC
TAAAGCAAGTGTTGGATTCAAAGCTGGTGTTAAAGATTATAAATTGACTTATTATACTCC
TGACTATGAAACCAAGGATACTGATATTTTGGCAGCATTTCGAGTAACTCCTCAACCTGG
AGTTCCGCCTGAAGAAGCAGGGGCCGCAGTAGCTGCCGAATCTTCTACTGGTACATGGAC
AACTGTGTGGACCGATGGACTTACGAGCCTTGATCGTTACAAAGGGCGATGCTATGGAAT
TGAGCCTGTTCCTGGAGAAGAAAGTCAATTTATTGCTTATGTAGCTTACCCATTAGACCT
TTTTGAAGAAGGTTCTGTTACTAACATGTTTACTTCCATCGTAGGTAATGTATTTGGGTT
CAAAGCCCTGCGTGCTCTACGTCTGGAAGATTTGCGAATCCCTACTGCGTATGTTAAAAC
TTTCCAAGGTCCGCCTCACGGCATCCAAGTTGAGAGAGATAAATTGAACAAGTATGGTCG
TCCCCTGTTGGGATGTACTATTAAACCTAAATTGGGGTTATCCGCTAAAAACTACGGTAG
AGCTGTTTATGAATGTCTTCGTGGTGGCCTTGATTTTACTAAAGATGATGAGAACGTGAA
CTCCCAACCATTTATGCGTTGGAGAGACCGTTTCTTATTTTGTGCCGAAGCTATTTTTAA
ATCACAAGCTGAAACAGGTGAAATCAAAGGGCATTACTTGAATGCTACTGCAGGTACATG
CGAAGAAATGATGAAAAGGGCTATATTTGCCAGAGAATTGGGAGTTCCTATCGTAATGCA
TGACTACCTAACAGGGGGATTCACTGCAAATACTAGCTTGGCTCATTATTGCCGAGATAA
TGGCCTACTTCTTCACATCCACCGCGCAATGCATGCAGTTATTGATAGACAGAAGAATCA
TGGTATACACTTCCGTGTACTAGCTAAAGCGTTACGTATGTCTGGTGGAGACCATATTCA
TTCCGGTACCGTAGTAGGTAAACTTGAAGGGGAAAGAGAAATCACTTTGGGCTTTGTTGA
TTTACTGCGTGATGATTTTGTTGAAAAAGATAGAAGTCGCGGTATTTATTTCACCCAAGA
TTGGGTCTCTCTACCAGGTGTTCTGCCTGTAGCTTCGGGCGGTATTCACGTTTGGCATAT
GCCTGCTCTGACCGAGATCTTTGGGGATGATTCCGTACTACAGTTCGGTGGCGGAACTTT
AGGGCACCCTTGGGGAAATGCACCCGGTGCCGTAGCTAATCGAGTAGCGCTAGAAGCATG
TGTACAAGCTCGTAATGAGGGACGTGATCTTGCTACTGAGGGTAATCAAATTATCCGTGA
GGCTACCAAATGGAGTCCTGAACTAGCGGCTGCTTGTGAAGTATGGAAGGAGATCAAATT
TGAGTTTGAGGCAATGGATACTATTTGA
>Lathyrus_FABACE
TAAAGCAAGgGTTGGGTtCAAAGCTGGTGTTAAAGATTATAAATTGACTTATTATACTCC
TGAGTATCAAACCAAAGATACTGATATCTTGGCAGCATTCCGAGTAACTCCTCAACCTGG
AGTTCCGCCTGAAGAAGCAGGTGCAGCGGTAGCTGCAGAATCTTCCACTGGTACATGGAC
AACTGTGTGGACCGATGGACTTACCAGCCTTGATCGTTATAAAGGACGCTGCTATGAGAT
CGAGCCTGTTCCTGGAGAAGAGAATCAATTTATTGCTTATGTAGCTTATCCCTTAGACCT
TTTTGAAGAAGGTTCTGTTACTAACATGTTTACCTCCATTGTAGGTAATGTATTTGGGTT
CAAAGCCTTGCGCGCTCTACGTCTGGAAGATTTGCGAATCCCTAATGCTTATGTTAAAAC
TTTCCAAGGTCCTCCTCACGGAATCCAAGTTGAGAGAGATAAATTGAACAAGTATGGACG
TCCCCTATTGGGATGTACTATTAAACCAAAATTGGGTTTATCCGCTAAGAATTATGGTAG
AGCAGTTTATGAATGTCTCCGCGGGGGACTTGATTTTACCAAAGATGATGAAAATGTGAA
CTCCCAACCATTTATGCGTTGGAGAGACCGTTTCTTATTTTGTGCCGAAGCAATTTATAA
ATCACAGGCCGAAACAGGGGAAATCAAAGGCCATTATTTGAATGCTACTGCGGGTACATG
TGAAGAAATGCTAAAAAGAGCTGTATTTGCTAGAGAATTGGGCGTTCCTATCGTAATGCA
TGACTACTTAACAGGTGGATTCACTGCAAATACTACCCTGGCTCACTATTGCCGCGATAA
TGGTCTACTTCTTCATATTCACCGTGCAATGCATGCAGTTATCGATAGACAAAAAAATCA
TGGTATGCACTTTCGTGTATTAGCTAAAGCCTTACGTTTGTCTGGTGGAGATCATATTCA
CGCTGGTACTGTAGTAGGTAAACTTGAGGGAGAAAGGGAGATTACTTTAGGTTTTGTTGA
TTTACTACGTGATGATTATATTGAAAAAGATAGAAGTCGCGGTATTTATTTCACTCAGGA
TTGGGTTTCTTTACCAGGTGTTATCCCTGTTGCTTCAGGGGGTATTCACGTTTGGCATAT
GCCTGCTCTGACCGAGATATTTGGAGATGATTCTGTACTCCAATTCGGTGGAGGAACTTT
AGGACACCCTTGGGGAAATGCACCTGGTGCCGTAGCGAATCGAGTAGCTCTGGAAGCATG
TGTACAAGCTCGGAATGAGGGACGTGATCTTGCTCGCGAGGGTAATGCAATTATCCGTGA
AGCTTGCAAATGGAGTCCTGAATTAgCTGCTGCTTGTGAAGTCTGGAAGGAAATCAAATT
TGAATTCCCAGCAATGGATACTTTGTAA
>Laurus_LAURACEA
?????????????????????????GGTGTTAAAGAATACAAATTGACTTATTATACTCC
TGACTATGAAACCAAAAGTACTGATATTTTGGCAGCATTTCGAGTAACTCCTCAACCCGG
AGTTCCACCTGAGGAAGCAGGGGCTGCGGTAGCTGCCGAATCTTCTACTGGTACATGGAC
AACTGTGTGGACCGATGGACTTACCAGCCTTGATCGTTACAAAGGACGATGCTACCACAT
CGAGCCCGTTGCTGGGGAGGAAAGTCAATTTATTGCCTATGTAGCTTACCCTTTAGACCT
TTTTGAAGAAGGTTCTGTTACGAACATGTTTACTTCTATTGTGGGTAATGTATTTGGGTT
CAAAGCTCTACGAGCTCTACGTCTGGAGGATCTGCGAATTCCTCCTGCTTATTCCAAAAC
TTTCCAAGGCCCGCCCCATGGCATCCAAGTTGAGAGAGATAAATTGAACAAGTATGGTCG
TCCCCTATTGGGATGTACTATTAAACCAAAATTGGGGTTATCCGCCAAGAACTACGGTAG
AGCGGTTTATGAATGTCTCCGTGGTGGACTTGATTTTACCAAGGATGATGAGAACGTGAA
CTCCCAACCATTTATGCGTTGGAGAGACCGTTTCTTATTTTGTGCCGAAGCAATTTATAA
AGCGCAGGCTGAAACAGGTGAAATCAAAGGACATTACTTGAATGCTACTGCAGGTACATG
CGAAGAAATGATCAAAAGGGCCGTATTTGCCAGAGAATTGGGAGTTCCTATCGTAATGCA
TGACTATTTAACGGGGGGATTCACTGCAAATACTAGCTTGGCTCATTATTGCCGGGACAA
CGGCCTACTTCTTCACATCCATCGCGCAATGCATGCAGTTATTGATAGACAGAAGAATCA
TGGTATGCACTTTCGCGTACTGGCTAAAGCGTTACGTATGTCTGGTGGAGATCATGTTCA
CGCTGGTACCGTAGTAGGTAAACTAGAAGGGGAACGGGACATCACTTTGGGTTTTGTTGA
TTTACTACGTGATGATTTTATTGAAAAAGACCGAAGTCGCGGTATTTATTTCACTCAAGA
TTGGGTCTCTATGCCAGGTGTTCTGCCCGTGGCTTCAGGGGGTATTCACGTTTGGCATAT
GCCTGCCCTGACCGAGATCTTTGGGGATGATTCCGTACTACAGTTCGGTGGAGGAACTTT
AGGACACCCTTGGGGAAACGCACCTGGTGCAGTAGCTAATCGGGTGGCTGTAGAAGCGTG
TGTACAAGCTCGTAATGAGGGACGTGATCTTGCTCGTGAAGGTAATGAAATTATCCGTGA
AGCTTCCAAATGGAGCCCTGAGCTAGCTGCCGCTTGTGAGGTATGGAAGGAGATCAAATT
CGAATTCGCCGCAATGGATACCTTGTAA
>Lavandula_LAMIA
TAAAGCAAGTGTTGGATTCAAAGCGGGTGTTAAAGAGTACAAATTGACTTATTATACTCC
TGAATACGAAACCAAAGATACTGATATCTTGGCAGCATTCCGAGTAACTCCTCAACCTGG
AGTTCCGCCTGAAGAAGCAGGGGCCGCGGTAGCTGCCGAATCTTCTACTGGTACATGGAC
AACTGTGTGGACCGATGGACTTACCAGCCTTGATCGTTACAAAGGGCGATGCTACAACAT
CGAGCCCGTTCCTGGAGAAAAAGATCAATATATCTGTTATGTAGCTTATCCTTTAGACCT
TTTTGAAGAAGGTTCTGTTACTAACATGTTTACTTCCATTGTAGGAAATGTATTTGGATT
CAAAGCCCTACGTGCTCTACGTCTGGAAGATCTGCGAATTCCTCCTGCTTATATTAAAAC
TTTCCAAGGCCCGCCTCATGGGATCCAAGTTGAAAGAGATAAATTGAACAAGTACGGTCG
TCCTTTGCTGGGATGTACTATTAAACCTAAATTGGGGTTATCTGCTAAAAACTACGGTAG
AGCGGTTTATGAATGTCTTCGCGGTGGACTTGATTTTACCAAAGATGATGAGAACGTAAA
CTCCCAGCCATTTATGCGTTGGAGAGACCGCTTCTTATTTTGTGCCGAAGCAATTTATAA
ATCACAGGCTGAAACAGGTGAAATCAAAGGGCATTACTTGAATGCTACTGCGGGTACATG
CGAAGAAATGATCAAAAGAGCTGTATTTGCTAGAGAATTGGGAGTTCCTATCGTAATGCA
CGACTACTTAACAGGGGGATTCACCGCAAATACCAGTTTGTCTCATTATTGCCGAGATAA
TGGGTTACTTCTTCACATTCACCGTGCAATGCATGCAGTTATTGATAGACAGAAGAATCA
CGGTATGCACTTCCGTGTACTAGCTAAAGCGTTACGTCTGTCCGGTGGAGATCATATTCA
CTCTGGTACCGTAGTAGGTAAACTTGAAGGAGAGAGAGACATTACTTTAGGCTTTGTTGA
TTTACTGCGTGATGATTTTGTTGAAAAAGATCGAAGTCGCGGTATTTATTTCACTCAAGA
TTGGGTCTCCCTGCCTGGTGTTATTCCCGTGGCTTCAGGAGGTATTCACGTTTGGCATAT
GCCTGCTCTGACCGAGATCTTTGGAGACGATTCCGTACTACAGTTCGGTGGAGGAACTTT
AGGACACCCTTGGGGTAATGCGCCAGGTGCCGTAGCTAACCGAGTAGCTCTAGAAGCGTG
TGTACAAGCTCGTAATGAAGGACGTGATCTTGCTGCCGAAGGTAATGCAATTATCCGTGA
AGCTTGCAAATGGAGTCCTGAACTAGCTGCCGCTTGTGAAGTATGGAAAGAAATCAAATT
TGAGTTTAAAGCAGTGGATACTTTGGAT
>Lavatera_MALVAC
TAAAGCAAGTGTTGGATTCAAAGCTGGTGTTAAAGAGTATAAATTGACTTATTATACTCC
TGAATATGAAGTCAAAGATACTGATATCTTGGCAGCCTTCCGAGTAAGTCCTCAACCCGG
AGTTCCGCCTGAGGAAGCGGGGGCCGCGGTAGCTGCTGAATCTTCTACTGGTACATGGAC
AACCGTGTGGACCGATGGGCTTACCAGCCTTGATCGTTACAAAGGGCGATGCTACCACAT
TGAGCCCGTTGCTGGAGAAGAAGAACAATATATATGTTATGTAGCTTACCCCTTAGACCT
TTTTGAAGAAGGTTCTGTTACTAACATGTTTACTTCCATTGTGGGTAATGTATTTGGGTT
CAAAGCCCTGCGCGCTCTACGTCTAGAGGATCTGCGAATCCCTACTGCTTATGTTAAAAC
TTTCCAAGGCCCACCTCATGGTATCCAGGTTGAAAGAGATAAATTGAACAAGTATGGTCG
CCCCCTATTAGGATGTACTATTAAACCTAAATTGGGGTTATCCGCTAAGAACTACGGTAG
AGCAGTTTATGAATGTCTACGTGGTGGACTTGATTTTACCAAAGATGATGAGAATGTGAA
CTCCCAACCATTTATGCGCTGGAGAGACCGTTTCTTATTTTGTGCCGAAGCACTTTATAA
AGCACAGGCTGAAACAGGTGAAATCAAAGGGCATTACTKGAATGCTACTGCGGGTACATG
TGAAGAAATGATGAAAAGGGCTATATTTGCCAGAGAATTGGGAGTTCCTATCGTAATGCA
TGACTACTTAACAGGTGGGTTCACTGCAAATACTAGCTTGGCTCATTATTGCCGAGATAA
TGGTCTACTTCTTCACATCCACCGCGCAATGCACGCAGTTATTGATAGACAGAAGAATCA
TGGTATGCACTTCCGTGTACTAGCTAAAGCTTTACGTATGTCTGGTGGAGATCATATTCA
CTCTGGTACAGTAGTAGGTAAACTTGAAGGAGAAAGGGACATAACCTTGGGCTTTGTTGA
TTTACTACGTGATGATTTTATTGAAAAAGATCGAAGCCGTGGTATTTATTTCACTCAAGA
TTGGGTTTCTATGCCAGGTGTTCTACCTGTAGCTTCGGGTGGTATTCACGTTTGGCATAT
GCCTGCTTTGACCGAGATCTTTGGAGATGATTCCGTACTACAATTCGGTGGAGGAACTTT
AGGACACCCTTGGGGAAATGCACCGGGTGCCGTAGCTAATCGAGTAGCTTTAGAAGCATG
TGTAAAAGCTCGTAATGAGGGACGTGAYCTTGCTCGCGAGGGTAATGAAATTATCCGCGA
GGCTTCCAAATGGAGTCCTGAACTAGCTGCTGCTTGTGAAGTATGGAAGGAGATCAAATT
TGAATTCGAGGCAATGGATACTATCTAA
>Leontodon_ASTER
TAAAGCAAGTGTTGGATTCAAAGCTGGTGTTAAAGATTATAAATTGACTTATTATACTCC
TGAGTATGAAACCAAGGATACTGATATTTTGGCAGCATTTCGAGTAACTCCTCAACCTGG
AGTTCCGCCGGAAGAAGCAGGGGCCGCAGTAGCTGCCGAATCTTCTACTGGTACATGGAC
AACTGTGTGGACCGATGGACTTACGAGCCTTGATCGTTACAAAGGCCGATGCTATGGAAT
TGAGCCTGTTCCTGGAGAAGAAAATCAATATATTGCTTATGTAGCTTATCCATTAGACCT
TTTTGAAGAAGGTTCTGTTACTAACATGTTTACTTCCATTGTAGGTAATGTATTTGGGTT
CAAAGCCCTGCGTGCTCTACGTCTGGAAGATTTGCGAATCCCTGTTGCGTATGTTAAAAC
TTTCCAAGGTCCGCCTCACGGTATCCAAGTTGAGAGAGATAAATTGAACAAGTATGGTCG
TCCCCTGTTGGGATGTACTATTAAACCTAAATTGGGGTTATCCGCTAAAAACTACGGTAG
AGCTGTTTATGAATGTCTTCGTGGTGGCCTTGATTTTACTAAAGATGATGAGAACGTGAA
CTCCCAACCATTTATGCGTTGGAGAGACCGTTTCCTATTTTGTGCCGAAGCTATTTTTAA
ATCACAAGCTGAAACAGGTGAAATCAAAGGGCATTACTTGAATGCTACTGCGGGTACATG
CGAAGAAATGATGAAAAGGGCTATATTTGCCAGAGAATTGGGAGTTCCTATCGTAATGCA
TGACTACCTAACAGGGGGATTCACTGCAAATACTAGCTTGGCTCATTATTGCCGAGATAA
TGGCCTACTTCTTCACATCCACCGCGCAATGCATGCAGTTATTGATAGACAGAAGAATCA
TGGTATACACTTTCGTGTACTAGCTAAAGCGTTACGTATGTCTGGTGGAGATCATATTCA
TTCCGGTACCGTAGTAGGTAAACTTGAAGGGGAAAGAGAAATCACTTTGGGCTTTGTTGA
TTTATTGCGTGATGATTTTATTGAAAAAGATAGAAGTCGCGGTATTTATTTCACCCAAGA
TTGGGTCTCTCTACCAGGTGTTCTGCCTGTAGCTTCGGGCGGTATTCACGTTTGGCATAT
GCCTGCTCTGACCGAGATCTTTGGGGATGATTCCGTACTACAGTTCGGTGGAGGAACCTT
AGGGCACCCTTGGGGAAATGCACCCGGTGCCGTAGCGAATCGAGTAGCTCTAGAAGCATG
TGTACAAGCTCGTAATGAAGGACGCGATCTTGCCACTGAGGGTAATGAAATTATCCGCGA
GGCTACCAAATGGAGTCCTGAACTAGCTG???????????????????????????????
????????????????????????????
>Leonurus_LAMIAC
TAAAGCAAGTGTTGGATTCAAAGCGGGTGTTAAAGAGTACAAATTGACTTATTATACCCC
TGAATACGAAACCAAAGATACTGATATCTTGGCAGCATTCCGAGTAACTCCTCAACCTGG
AGTTCCGCCCGAAGAAGCAGGGGCCGCGGTAGCTGCCGAATCTTCGACTGGTACATGGAC
AACTGTGTGGACCGATGGACTTACCAGCCTTGATCGTTACAAAGGGCGATGCTACCACAT
CGAGCCTGTTCTTGGAGAAAAAGATCAATATATCTGTTATGTAGCTTACCCTTTAGACCT
TTTTGAAGAAGGTTCTGTTACTAACATGTTTACTTCCATTGTAGGAAATGTATTTGGATT
CAAAGCCCTACGTGCTCTACGTCTGGAAGATCTGCGAGTCCCTCCTGCTTATATTAAAAC
TTTCCAAGGCCCACCTCATGGGATCCAAGTTGAGAGAGATAAATTGAACAAGTATGGTCG
TCCTCTGTTGGGATGTACTATTAAACCGAAATTGGGGTTATCTGCTAAAAACTATGGTAG
AGCAGTTTATGAATGTCTTCGCGGTGGACTTGATTTTACCAAAGATGATGAAAACGTGAA
CTCCCAGCCATTTATGCGTTGGAGAGATCGCTTCTTATTTTGTGCCGAAGCAATTTATAA
AGCACAGGCTGAAACAGGTGAAATCAAAGGGCATTATTTGAATGCTACTGCGGGTACATG
CGAAGATATGATGAAAAGGGCTGTATTTGCTAGAGAATTGGGAGTTCCTATCGTAATGCA
TGACTACTTAACAGGAGGATTCACTGCAAATACTACCTTGGCTCATTATTGCCGAGATAA
TGGCTTACTTCTTCACATTCACCGTGCAATGCATGCAGTTATTGATAGACAGAAGAATCA
TGGTATGCACTTCCGTGTACTAGCTAAAGCGCTACGTCTGTCCGGTGGAGATCATATTCA
CGCCGGTACCGTAGTAGGTAAACTTGAAGGAGAAAGAGAAATTACTTTAGGCTTTGTTGA
TTTACTGCGTGATGATTTTATTGAAAAAGATCGAAGTCGCGGTATTTATTTCACTCAAGA
TTGGGTCTCTCTACCGGGTGTTATTCCCGTGGCTTCAGGGGGTATTCACGTTTGGCATAT
GCCTGCTCTGACCGAGATCTTTGGGGATGATTCCGTACTACAGTTCGGCGGAGGAACTTT
AGGACACCCTTGGGGTAATGCGCCAGGTGCTGTAGCTAACCGAGTCGCTCTAGAAGCATG
TGTCCAAGCTCGTAATGAAGGACGTGATCTTGCTGCTGAGGGTAATGTAATTATCCGCGA
GGCTTGCAAGTGGAGTCCTGAACTAGCTGC??????????????????????????????
????????????????????????????
>Lepidium_BRASSI
TAAAGCAAGTGTTGGATCCAAAGCTGGTGTTAAAGAGTATAAATTGACTTATTATACTCC
TGAATATGAAACCAAGGATACTGATATCTTGGCAGCATTCCGAGTAACTCCTCAACCCGG
AGTTCCACCTGAAGAAGCAGGGGCTGCGGTAGCTGCTGAATCTTCTACTGGTACATGGAC
AACTGTGTGGACCGATGGGCTTACCAGCCTTGATCGTTACAAAGGACGATGCTACCACAT
CGAGCCCGTTCCAGGAGAAGAAACTCAATTTATTGCGTATGTAGCTTACCCCTTAGACCT
TTTTGAAGAAGGTTCGGTTACTAACATGTTTACCTCGATTGTGGGTAATGTATTTGGGTT
CAAAGCCCTGGCTGCTCTACGTCTAGAGGATCTGCGAATCCCTCCTGCTTATACTAAAAC
TTTCCAGGGACCACCTCATGGTATCCAAGTTGAAAGAGATAAATTGAACAAGTATGGACG
TCCTCTATTAGGATGTACTATTAAACCAAAATTGGGGTTATCCGCGAAGAACTATGGTAG
AGCAGTTTATGAATGTCTACGTGGTGGACTTGATTTTACCAAAGATGATGAGAATGTGAA
CTCCCAACCATTTATGCGTTGGAGAGACCGTTTCTTATTTTGTGCCGAAGCTATTTATAA
ATCACAGGCTGAAACAGGTGAAATCAAAGGGCATTATTTGAATGCTACTGCGGGTACATG
CGAAGAAATGATCAAAAGAGCTGTATTTGCTAGAGAATTGGGAGTTCCTATCGTAATGCA
TGACTACTTAACAGGGGGATTCACCGCAAATACTAGTTTGGCTCATTATTGCCGAGATAA
TGGCCTACTTCTTCACATCCACCGTGCAATGCACGCTGTTATTGATAGACAGAAGAATCA
TGGTATGCACTTCCGTGTACTAGCTAAAGCTTTACGTCTATCTGGTGGAGATCATATTCA
CGCGGGTACAGTAGTAGGTAAACTTGAAGGAGACAGGGAGTCAACTTTGGGCTTTGTTGA
TTTACTGCGCGATGATTATGTTGAAAAAGATAGAAGCCGTGGTATATTTTTCACTCAAGA
TTGGGTCTCACTACCAGGTGTTCTGCCTGTTGCTTCAGGGGGTATTCACGTTTGGCATAT
GCCTGCTTTGACCGAGATCTTTGGAGATGATTCCGTACTACAATTCGGTGGAGGAACTTT
AGGCCACCCTTGGGGTAATGCACCGGGTGCCGTAGCTAACCGAGTAGCTCTGGAAGCATG
TGTCCAAGCTCGTAATGAGGGGCGTGATCTTGCAGTCGAGGGTAATGAAATTATCCGTGA
GGCTTGCAAATGGA??????????????????????????????????????????????
????????????????????????????
>Leucanthemum_AS
TAAAGCAAGTGTTGGATTCAAAGCTGGGGTTAAAGATTATAAATTGACTTATTATACTCC
TGAGTATGAAACCAAGGATACTGATATCTTGGCAGCATTTCGAGTAACTCCTCAACCTGG
AGTTCCGCCTGAAGAAGCAGGGGCCGCAGTAGCTGCCGAATCTTCTACTGGTACATGGAC
AACTGTGTGGACCGATGGACTTACGAGCCTTGATCGTTACAAAGGGCGATGCTATGGAAT
TGAGCCTGTTCCTGGAGAAGAGAATCAATATATTGCTTATGTAGCTTACCCATTAGACCT
TTTTGAAGAAGGTTCTGTTACTAACATGTTTACTTCCATTGTAGGTAACGTATTTGGTTT
CAAAGCCCTGCGTGCTCTACGTCTGGAAGATTTGCGAATTCCTACTGCGTATGTTAAAAC
TTTCCAAGGTCCACCTCACGGTATCCAAGTTGAAAGAGATAAATTGAACAAGTATGGTCG
TCCTCTGTTGGGATGTACTATTAAACCTAAATTGGGCTTATCCGCTAAAAACTACGGTAG
AGCTGTTTATGAATGTCTTCGTGGTGGCCTTGATTTTACTAAAGATGATGAGAACGTGAA
CTCCCAACCATTTATGCGTTGGAGAGACCGTTTCTTATTTTGTGCCGAAGCTATTTATAA
ATCACAAGCTGAAACAGGTGAAATCAAAGGGCATTACTTGAATGCTACTGCGGGTACATG
TGAAGAAATGATGAAAAGGGCTATATTTGCCAGAGAATTGGGAGTTCCTATCGTAATGCA
TGACTACCTAACAGGGGGATTCACTGCAAATACTAGCTTGGCTCATTATTGCCGAGATAA
TGGCCTACTTCTTCACATCCACCGTGCAATGCATGCAGTTATTGATAGACAGAAGAACCA
TGGTATACACTTCCGTGTACTAGCTAAAGCGTTACGTATGTCTGGTGGAGATCATATCCA
TTCCGGTACCGTAGTAGGTAAACTTGAAGGGGAAAGAGAGATCACTTTGGGCTTTGTTGA
TTTACTACGTGATGATTTTATTGAAAAAGATAGAAGTCGCGGTATTTATTTCACCCAAGA
TTGGGTGTCTCTACCAGGTGTTCTGCCGGTAGCTTCGGGCGGTATTCACGTTTGGCATAT
GCCTGCTCTGACCGAGATCTTTGGGGATGATTCTGTACTACAGTTCGGTGGCGGAACTTT
AGGCCACCCTTGGGGAAATGCACCTGGTGCCGTAGCTAACCGAGTAGCTCTAGAAGCATG
TGTACAAGCTCGTAATGAGGGACGCGATCTTGCTACCGAGGGTAATGAAATTATCCGCGA
AGCTACCAAATGGAGTCCTGAACTAGCTGCTGCTTGTGAAGTATGGAAGGAGATCAAATT
TGAATTCCAGGCAATGGATACTTTGGAT
>Leucojum_aestiv
TAAAGCAAGTGTTGGATTTAAAGCTGGTGTTAAAGATTACAGATTGACTTATTATACTCC
TGATTACGAAACCAAAGATACTGATATCTTGGCAGCATTCCGAGTAACTCCTCAACCCGG
AGTTCCCGCTGAAGAAGCAGGGGCTGCGGTAGCTGCCGAATCTTCTACTGGTACATGGAC
AACTGTGTGGACTGATGGACTTACCAGCCTTGATCGTTACAAAGGACGATGCTACCACAT
TGAGGCCGTTATTGGGGAAGAAAATCAATATATTGCTTATGTAGCTTATCCTTTAGACCT
TTTTGAAGAAGGTTCTGTTACTAACATGTTTACTTCCATTGTGGGTAATGTATTTGGTTT
CAAAGCCCTACGAGCTCTACGTCTGGAGGATCTGCGAATTCCCCCTGCTTATTCCAAAAC
TTTCCAAGGCCCGCCCCATGGCATCCAATCTGAAAGAGATAAATTGAACAAGTATGGTCG
TCCCCTATTGGGATGTACTATTAAACCAAAATTGGGATTATCCGCAAAAAACTACGGTAG
AGCGGTTTATGAATGTCTACGCGGTGGGCTTGATTTTACCAAGGATGACGAAAACGTGAA
CTCCCAACCTTTTATGCGTTGGAGAGACCGTTTCTTATTTTGTGCTGAAGCAATTTATAA
AGCGCAAGCCGAAACAGGTGAAATCAAAGGACATTACTTGAATGCAACTGCGGGTACATG
TGAAGAAATGATCAAAAGGGCCGTATTTGCCAGAGAATTGGGAGTTCCTATCGTAATGCA
TGACTACTTAACTGGGGGATTCACTGCAAATACCAGTTTGGCTTATTATTGCCGCGACAA
CGGTCTACTTCTTCACATCCACCGCGCAATGCATGCAGTTATTGATAGACAGAAAAATCA
TGGTATGCATTTTCGTGTACTAGCTAAAGCATTACGTATGTCTGGTGGAGATCATATTCA
CGCTGGTACAGTAGTAGGTAAACTGGAAGGGGAACGCGAGATGACTTTAGGTTTTGTTGA
TTTATTACGTGATGATTTTATTGAAAAAGATCGAAGTCGCGGTATTTTTTTCACTCAAGA
TTGGGTTTCTATGCCAGGTGTTATTCCCGTAGCTTCCGGGGGTATTCATGTTTGGCATAT
GCCCGCCCTAACCGAAATCTTTGGAGATGATTCCGTACTACAGTTCGGTGGAGGAACTTT
AGGACACCCTTGGGGAAATGCACCTGGTGCGGTAGCTAATCGGGTAGCTTTAGAAGCGTG
TGTACAAGCTCGTAATGAAGGACGTGATCTTGCTCGTGAAGGTAATGAAATTATCCGCGA
AGCTTGCAAATGGAGCCCTGAACTAGCCGCTGCTTGTGAAGTATGGAAAGAGATCAAATT
CGAATTCGAACCAGTAGATAAGATAGAT
>Ligusticum_APIA
TAAAGCGGGTGTTGGATTCAAAGCTGGGGTTAAAGATTACAAATTGACTTATTATACTCC
TGACTATGAAACCAAAGATACTGATATCTTGGCAGCATTCCGAGTAACTCCTCAACCTGG
AGTTCCACCTGAAGAAGCGGGAGCCGCGGTAGCTGCCGAATCTTCTACTGGTACATGGAC
CACTGTGTGGACCGATGGACTTACCAGCCTTGATCGTTACAAAGGGCGCTGCTACGGAAT
CGAGCCCGTTGCTGGAGAAGAAAATCAATTTATCGCTTATGTAGCTTACCCATTAGACCT
TTTTGAAGAAGGTTCTGTTACTAACATGTTTACTTCTATTGTAGGTAATGTATTTGGGTT
CAAAGCCCTGCGCGCTCTACGTCTGGAAGATCTGCGAATTCCCGTTGCTTATGTTAAAAC
TTTCCAAGGACCACCTCATGGCATCCAAGTTGAGAGAGATAAATTGAACAAGTATGGTCG
TCCCCTGTTGGGATGTACTATTAAACCTAAATTGGGATTATCCGCTAAAAACTACGGTAG
AGCGGTTTATGAATGTCTCCGCGGTGGACTTGATTTTACCAAAGACGATGAGAATGTGAA
CTCCCAACCATTTATGCGTTGGAGAGATCGTTTCTTATTTTGTGCCGAAGCAATTTATAA
AGCACAGGCTGAAACTGGTGAAATCAAAGGGCATTACTTGAACGCTACTGCGGGTACATG
TGAAGAAATGATGAAAAGGGCTATATTTGCCAGAGAATTGGGAGTTCCTATCGTAATGCA
TGATTACTTAACAGGGGGATTCACTGCAAATACTAGCTTAGCTCATTATTGCCGAGATAA
TGGCCTACTTCTTCACATCCACCGCGCAATGCATGCAGTTATTGATAGACAGAAGAATCA
TGGTATACACTTTCGTGTACTAGCTAAAGCGTTACGTATGTCTGGTGGAGATCATATTCA
CTCCGGTACCGTAGTAGGTAAACTTGAAGGGGAAAGAGACATCACTCTGGGCTTTGTGGA
TTTACTGCGTGATGATTTCATTGAAAAAGATCGAAGTCGCGGTATTTATTTCACCCAAGA
TTGGGTCTCTCTACCAGGTGTTCTACCCGTGGCTTCGGGGGGTATTCACGTTTGGCATAT
GCCTGCTCTGACCGAGATCTTTGGGGATGATTCCGTACTACAGTTCGGTGGAGGAACTTT
AGGACACCCTTGGGGAAATGCACCCGGTGCCGTAGCTAATCGAGTAGCTCTAGAAGCATG
TGTACAAGCTCGTAATGAGGGGCGTGATCTTGCTAGTGAAGGGAATGAAATTATCCGTGA
GGCTACTAAATGGAGCCCTGAACTAGCTGCTGCTTGTGAAGTATGGAAGGAGATCAAATT
TGAATTTCAAGCAATGGATACTTTGTAA
>Linaria_SCROPHU
TAAAGCAAGTGTTGGATTCAAAGCGGGTGTTAAAGAGTACAAATTGACTTATTATACTCC
TGAATACGAAACCAAAGATACTGATATCTTGGCAGCATTCCGAGTAACTCCTCAACCTGG
AGTTCCGCCTGAAGAAGCAGGGGCCGCAGTAGCTGCCGAATCTTCTACTGGTACATGGAC
AACTGTGTGGACCGATGGACTTACCAGTCTTGATCGTTACAAAGGGCGATGCTATCACAT
CGAGCCCGTTCCTGGAGAAGCCGATCAATATATCTGTTATGTAGCTTATCCTTTAGACCT
TTTTGAAGAAGGTTCTGTTACTAACATGTTTACTTCCATTGTAGGAAATGTATTTGGATT
CAAAGCCCTGCGTGCTCTACGTCTGGAAGATCTACGAATCCCTGTTGCTTATGTTAAAAC
TTTCCAAGGTCCACCTCATGGGATCCAAGTTGAGAGAGATAAATTGAACAAGTATGGTCG
TCCCCTGTTGGGATGTACTATTAAACCTAAATTGGGGTTATCCGCTAAAAACTATGGTAG
AGCATGTTATGAATGTCTTCGAGGTGGACTTGATTTTACCAAAGATGATGAGAACGTGAA
CTCCCAGCCATTTATGCGTTGGAGAGACCGTTTCTTATTTTGTGCCGAAGCAATTTATAA
ATCACAGGCGGAAACAGGTGAAATCAAAGGGCATTACTTGAATGCTACTGCGGGTACATG
CGAAGAAATGATGAAAAGAGCTATATTTGCTAGAGAATTGGGAGTTCCTATCGTAATGCA
TGACTACTTAACAGGAGGATTCACTGCAAATACTAGCTTGGCTCATTATTGCCGAGATAA
CGGCCTACTTCTTCACATTCACCGTGCAATGCATGCAGTTATTGATAGACAGAAGAATCA
TGGTATACACTTCCGTGTACTAGCTAAAGCGTTACGTATGTCTGGTGGAGATCATATTCA
CTCTGGTACCGTAGTAGGTAAACTTGAAGGAGAAAGAGAGATTACTTTGGGGTTTGTTGA
TTTATTGCGTGATGATTTTATTGAAAAAGATAGAAGTCGCGGTATTTATTTCACTCAAGA
TTGGGTCTCTTTACCAGGTGTTATTCCCGTGGCTTCAGGGGGTATTCACGTTTGGCATAT
GCCTGCTTTGACCGAGATCTTTGGGGATGATTCCGTACTACAGTTCGGTGGAGGAACTTT
AGGACACCCTTGGGGTAATGCGCCAGGTGCTGTAGCTAACCGAGTGGCTCTAGAAGCATG
TGTACAAGCTCGTAATGAAGGACGTGATCTTGCTTCTGAGGGTAATACAATTATCCGTGA
AGCTTGCAAGTGGAGTCCTGAACTAGCTGCCGCTTGTGAAGTATGGAAAGAGATCAAATT
TGAGTTTAAACCAGTGGATACTTTGGAT
>Linnaea_CAPRIFO
TAAAGCAAGTGCTGGATTCAAAGCGGGCGTTAAAGATTACAAATTGACTTATTATACTCC
TGACTATGAAACCAAAGATACTGATATCTTGGCAGCATTTCGAGTAACTCCTCAACCTGG
AGTTCCACCTGAAGAAGCAGGGGCCGCGGTAGCTGCCGAATCTTCAACTGGTACATGGAC
AACTGTGTGGACCGATGGACTTACCAGCCTTGATCGTTACAAAGGGCGATGCTACCACAT
CGAGCCCGTTGCTGGAGAAGAAACTCAATTTATTGCTTATGTAGCTTACCCATTAGACCT
TTTTGAAGAAGGTTCTGTTACTAACATGTTTACTTCTATTGTGGGTAATGTATTTGGGTT
CAAAGCCCTGCGCGCTCTACGTCTGGAAGATCTGCGAATCCCTGTCGCTTATGTTAAAAC
TTTCCAAGGCCCACCTCATGGCATCCAAGTTGAGAGAGATAAATTGAACAAGTATGGTCG
CCCCCTGTTGGGATGTACTATTAAACCTAAATTGGGGTTATCTGCTAAAAACTATGGTAG
AGCGGTTTATGAATGTCTACGTGGTGGACTTGATTTTACCAAAGATGATGAGAACGTGAA
CTCCCAACCATTTATGCGTTGGAGAGATCGTTTCTTATTTTGTGCCGAAGCCCTTTATAA
AGCACAAGCTGAAACAGGTGAAATCAAAGGGCATTACTTGAATGCTACTGCAGGTACATG
TGAAGAAATGATGAAAAGGGCTGTATTTGCCAGAGAATTGGGAGTTCCTATCGTAATGCA
CGACTACTTAACAGGGGGATTCACTGCAAATACTACCTTGGCTCAATATTGCCGAGATAA
TGGCCTACTTCTTCACATCCACCGCGCAATGCATGCAGTTATTGATAGACAGAAGAATCA
TGGTATACACTTTCGTGTACTAGCTAAAGCGTTACGTATGTCTGGTGGCGATCATATTCA
CTCCGGTACCGTAGTAGGTAAACTTGAAGGGGAAAGAGAGATCACTTTGGGCTTTGTTGA
TTTACTGCGCGATGATTTTATTGAAAAAGATCGAAGTCGCGGTATTTATTTCACTCAAGA
TTGGGTCTCTCTACCGGGTGTTCTGCCCGTGGCTTCGGGGGGTATTCACGTTTGGCATAT
GCCCGCTCTGACCGAGATCTTTGGGGATGATTCTGTCCTACAGTTCGGCGGAGGAACTTT
AGGACACCCTTGGGGAAATGCGCCCGGTGCCGTAGCTAATCGAGTCGCTCTAGAAGCATG
TGTACAAGCTCGTAATGAGGGACGTGATCTTGCTCGTGAGGGTAATGAAATTATCCGTGG
GGCTTGCAAATGGAGTCCTGAACTAGCTGCTGCTTGTGAGGTATGGAAGGAGATCAAATT
TGAATTTGAAGCAATGGATACTTTGTAA
>Linum_LINACEAE
TAAAGCAAGTGTTGGATTCAAGGCTGGTGTTAAAGATTATAAATTAACTTATTATACTCC
TGACTATGAAACCAAAGATACTGATATCTTGGCAGCATTCCGAGTAACTCCTCAACCAGG
AGTTCCACCTGAGGAAGCGGGGGCGGCGGTAGCTGCTGAATCTTCTACTGGTACATGGAC
AACTGTGTGGACCGACGGGCTTACCAGTCTTGATCGTTATAAAGGACGATGCTACCACAT
TGAACCCGTTGCCGGAGAAGAAAGTCAATTTATTGCTTATGTAGCTTACCCCTTAGACCT
TTTTGAAGAAGGTTCTGTTACTAACATGTTTACTTCCATTGTGGGTAATGTGTTTGGGTT
TAAAGCCCTGCGAGCCCTACGTCTGGAGGATTTGCGAATCCCTCCTGCTTATACTAAAAC
TTTCCAAGGCCCGCCTCACGGGATTCAAGTTGAGAGAGATAAATTGAACAAGTACGGTCG
CCCCCTATTGGGCTGTACTATTAAACCGAAACTGGGCTTATCCGCTAAGAATTATGGTAG
AGCTGTTTATGAATGTCTCCGTGGTGGACTTGATTTTACCAAAGATGATGAAAACGTGAA
CTCCCAACCATTTATGCGTTGGAGAGACCGTTTCTTATTTTGTGCCGAAGCAATTTATAA
ATCACAGGCCGAAACAGGGGAAATCAAAGGACATTATTTGAATGCTACCGCGGGTACATG
CGAAGAAATGATAAAAAGGGCTGTATTTGCTAGAGAATTGGGAGTTCCTATCGTAATGCA
CGACTACTTAACAGGGGGATTCACCGCGAATACTAGCTTGGCCCATTATTGCCGAGATAA
TGGTTTACTTCTTCACATCCATCGCGCAATGCATGCAGTTATTGATAGACAAAAGAATCA
CGGTATACACTTTCGTGTACTAGCTAAAGCGTTACGTATGTCTGGTGGAGATCATATTCA
CTCAGGTACCGTAGTAGGTAAACTTGAAGGTGAAAGAGAGATCACTTTGGGCTTTGTTGA
TTTATTACGCGACGATTTTGTTGAAAAAGATCGAAGCCGTGGTATTTATTTCACTCAAGA
TTGGGTCTCTCTACCGGGTGTCCTGCCGGTGGCTTCGGGGGGTATTCACGTTTGGCATAT
GCCTGCTCTGACAGAGATCTTTGGAGATGATTCCGTATTACAATTTGGCGGTGGAACTBT
AGGCCACCCTTGGGGAAATGCACCCGGTGCCGTAGCTAATCGAGTAGCTTTAGAAGCATG
TGTACAAGCTCGTAATGAGGGACGTGATCTTGCTCGTGAGGGTAATGAAATTATTCGTGA
GGCTAGCAAATGGAGTCCTGAATTAGCTGCTGCTTGTGAAGTATGGAAGGAAATTAAATT
TGAATACGAGGCAATGGATACTTTGTAT
>Liparis_ORCHIDA
TAAAGCAAGCGTTGGATTTAAAGCTGGTGTTAAAGATTACAAATTGACTTATTATACTCC
TGACTACGAAACCAAAGATACTGATATCTTGGCAGCATTCCGAGTAACTCCTCAACCGGG
AGTTCCGCCTGAAGAAGCGGGGGCTGCGGTAGCTGCCGAATCTTCTACTGGTACATGGAC
AACTGTGTGGACTGATGGACTTACCAGTCTTGATCGTTACAAAGGACGATGCTACCACAT
CGAGTCCGTTGTTGGGGAGGAAAATCAATATATTGCTTATGTAGCTTATCCTTTAGATCT
TTTTGAAGAAGGTTCTGTTACTAACATGTTTACTTCCATTGTGGGTAATGTATTTGGTTT
CAAAGCCCTGCGAGCTCTACGTCTGGAAGATCTGCGAATTCCCACTTCTTATTCCAAAAC
TTTCCAAGGTCCACCTCATGGCATCCAAGTTGAAAGAGATAAATTGAACAAGTACGGTCG
TCCCCTATTGGGATGTACAATTAAACCAAAGTTGGGATTATCTGCAAAAAACTACGGTAG
AGCGGTTTATGAATGTCTAAGGGGCGGACTTGATTTTACTAAGGATGATGAAAACGTAAA
TTCACAACCATTTATGCGTTGGAGAGATCGTTTCTTATTTTGTGCTGAAGCACTTTATAA
AGCACAATCCGAAACGGGTGAAATCAAAGGACATTACTTGAATGCAACTGCNGGTACATG
TGAAGAAATGATCAAAAGAGCGGTATTTGCCAGAGAATTGGGAGTTCCTATCGTAATGCA
TGACTACTTAACCTGGGGGTTCACCGCAAATACTAGNTTGGCTCATTATTGCCGCGACAA
NGGTCTACTTCTTCACATCCATCGCGCAATGCATGCAGTTATTGATAGACAGAAAAATCA
TGGTATGCATTTTCGTGTACTAGCTAAAGCATTACGTATGTCTGGTGGAGATCATATTCA
CGCTGGTACAGTAGTNGGTAAACTGGAAGGGGAACGTGAGATGACTTTGGGTTTTGTTGA
TTTGTTGCGTGATGATTTTATTGAAAAAGATCGAAGTCGTGGTATTTTTTTCACTCAAGA
CTGGGTCTCTATGCCAGGTGTTCTGCCCGTGGCTTCAGGAGGTATTCATGTTTGGCATAT
GCCTGCCCTAACCGAAATCTTTGGGGATGATTCCGTACTACAGTTCGGTGGAGGAACTTT
AGGGCACCCTTGGGGAAATGCACCTGGTGCAGTAGCTAATCGGGTGGCTTTAGAGGCATG
TGTACAAGCTCGTAATGAGGGGCGTGATCTTGCTCGTGAAGGTAATGAAATTATTC????
????????????????????????????????????????????????????????????
????????????????????????????
>Liriodendron_MA
TAAAGCAAGTGTTGGATTCAAAGCTGGTGTTAAAGAGTACAAATTGACTTATTATACTCC
TGAATATGAAACCAAAGATACTGATATCTTGGCAGCATTCCGAGTAACTCCTCAACTCGG
AGTTCCGCCTGAGGAAGCAGGGGCTGCGGTAGCTGCCGAATCTTCTACTGGTACATGGAC
AACTGTGTGGACCGATGGACTTACCAGCCTTGATCGTTACAAAGGACGATGCTACCACAT
CGAACCCGTTGCTGGGGAGACCGATCAATATATTGTTTATGTAGCTTACCCTTTAGACCT
TTTTGAAGAAGGTTCTGTTACTAACATGTTTACTTCCATTGTGGGTAATGTATTTGGGTT
CAAAGCCCTACGAGCTCTACGTCTGGAAGATCTGCGAATTCCTCCTGCTTATATCAAAAC
TTTCCAAGGCCCGCCCCATGGCATCCAAGTTGAGAGAGATAAATTGAACAAGTATGGTCG
TCCCCTATTGGGATGTACTATTAAACCAAAATTGGGGTTATCCGCCAAGAACTACGGTAG
GGCGGTTTATGAATGTCTCCGTGGTGGACTTGATTTTACCAAGGATGATGAGAACGTGAA
CTCCCAACCATTTATGCGTTGGAGAGACCGTTTCTTATTTTGTGCCGAAGCACTTTATAA
AGCGCAGTCCGAAACAGGTGAAATCAAAGGACATTACTTGAATGCTACTGCAGGTACATG
CGAAGAAATGATGAAAAGGGCCGTATTTGCCAGGGAATTGGGAGTTCCTATCGTAATGCA
TGACTACTTAACGGGAGGATTCACTGCAAATACTAGCTTGGCTCATTATTGCCGAGACAA
CGGTCTACTTCTTCACATCCATCGCGCAATGCATGCAGTTATTGATAGACAGAAGAATCA
TGGTATACACTTTCGTGTACTAGCTAAAGCATTACGTATGTCTGGTGGAGATCATATTCA
CTCTGGTACCGTAGTAGGTAAACTGGAAGGGGAACGGGACATCACTTTGGGTTTTGTTGA
TTTACTACGTGATGATTTTATTGAAAAAGACCGAAGCCGCGGTATTTATTTCTCTCAAGA
TTGGGTCTCTTTGCCAGGTGTTCTGCCCGTGGCTTCAGGCGGTATTCACGTTTGGCATAT
GCCTGCCCTGACCGAGATCTTTGGGGATGATTCCGTACTACAGTTCGGTGGAGGAACTTT
AGGACACCCTTGGGGAAATGCACCTGGTGCAGTAGCTAATCGGGTGGCGTTAGAAGCGTG
TGTACAAGCTCGTAATGAGGGACGTGATCTTGCTAGTCAAGGTAATGAAATTATCCGTGA
AGCTAGCAAATGGAGCCCTGAACTAGCTGCTGCTTGTGAGGTATGGAAGGAGATCAAATT
CGACAGTTTCAAAGCAATGGATACCTTG
>Listera_ORCHIDA
TAAAGCAAGCGTTGGATTTAAAGCTGGTGTTAAAGATTACAAATTGACTTATTATACTCC
TGACTACGAAACAAAAGATACTGATATCTTGGCAGCATTCCGAGTAACTCCTCAACCGGG
AGTTCCGCCCGAAGAAGCGGGGGCTGCAGTAGCAGCCGAATCTTCTACTGGTACATGGAC
AACTGTGTGGACTGATGGACTTACCAGTCTTGATCGTTACAAAGGACGATGCTACCACAT
CGAGGCCGTTGTTGGGGAGGAAAATCAATATATTGCTTATGTAGCTTATCCTTTAGATCT
TTTTGAAGAAGGTTCTGTTACTAACATGTTTACTTCCATTGTGGGTAATGTATTTGGTTT
CAAAGCTCTGCGAGCTCTGCGTCTGGAAGATCTGCGAATTCCCACTTCTTATTCCAAAAC
TTTCCAAGGTCCGCCTCATGGCATCCAAGTTGAAAGAGATAAATTGAACAAGTACGGTCG
TCCCCTATTGGGATGTACTATTAAACCAAAATTGGGATTATCTGCAAAAAACTATGGTAG
AGCAGTTTATGAATGTCTACGGGGTGGGCTTGATTTTACTAAGGATGATGAAAACGTAAA
TTCACAACCATTTATGCGTTGGAGAGATCGTTTCTTATTTTGTGCCGAAGCACTTTATAA
AGCGCAAGCCGAAACGGGTGAAATCAAAGGACATTACTTGAATGCAACTGCGGGTACATG
TGAAGAAATGATGAAAAGAGCGGTATTTGCCAGAGAATTGGGAGTTCCTATCGTAATGCA
TGACTACTTAACTGGGGGGTTCACCGCAAATACTAGCTTGGCTCATTATTGCCGCGACAA
CGGTCTACTTCTTCACATCCATCGCGCAATGCATGCAGTTATTGATAGACAGAAAAATCA
TGGTATGCATTTTCGTGTACTAGCTAAAGCATTACGTATGTCTGGTGGAGATCATATTCA
CGCTGGTACAGTAGTAGGTAAACTGGAGGGGGAACGCGAGATGACTTTGGGTTTTGTTGA
TTTGTTACGTGATGATTTTATTGAAAAAGATCGAAGTCGTGGTATTTTTTTCACTCAAGA
CTGGGTCTCTATGCCTGGTGTTCTGCCCGTGGCTTCGGGGGGTATTCATGTTTGGCATAT
GCCTGCCCTAACCGAAATCTTTGGGGATGATTCCGTACTTCAGTTCGGTGGAGGAACTTT
AGGGCACCCTTGGGGAAATGCACCCGGTGCAGTAGCTAATCGGGTGGCTTTAGAAGCATG
TGTACAAGCTCGTAATGAGGGGCGTGATCTTGCTCGCGAAGGTAATGAAATTATTCGTGA
AGCTAGCAAATGGAGCCTGGAACTAG??????????????????????????????????
????????????????????????????
>Lithodora_BORAG
TAAAGCAAGTGTTGGATTCAAAGCTGGTGTTAAAGAGTACAAATTGACTTATTATACTCC
TCAATACGAAACCAAGGATACTGATATCTTGGCAGCATTCCGAGTAACTCCTCAACCTGG
AGTTCCTCCTGAAGAAGCAGGGGCCGCAGTAGCTGCCGAATCTTCTACTGGTACATGGAC
AACGGTGTGGACCGATGGACTTACCAGCCTTGATCGTTACAAAGGGCGATGCTACCACAT
CGATGCCGTTCCGGGAGAAGAAAATCAATATATATGTTATGTAGCTTATCCTTTAGACCT
TTTTGAAGAAGGTTCTGTTACTAACATGTTTACTTCCATCGTAGGTAATGTATTTGGGTT
CAAAGCCCTGCGCGCTCTACGTCTGGAAGATCTGCGAATCCCTACTGCTTATGTTAAAAC
TTTCCAAGGCCCACCTCATGGGATCCAAGTTGAAAGAGATAAATTGAACAAGTACGGCCG
TCCTTTGTTGGGATGTACTATTAAACCTAAATTGGGCTTATCCGCTAAAAACTACGGTAG
AGCAGTTTATGAATGTCTTCGTGGTGGACTTGATTTTACCAAAGATGATGAAAACGTGAA
CTCCCAACCGTTTATGCGTTGGAGAGACCGTTTCTTATTTTGTGCCGAAGCTATTTATAA
AGCACAGGCTGAAACAGGTGAAATCAAAGGACATTACTTGAATGCTACTGCAGGTAACTG
CGATGAAATGATGAAAAGAGCTGTATTTGCTAGAGAGTTGGGAGTCCCTATCGTCATGCA
CGACTACYTAACAGGGGGATTCACTGCAAATACTACCTTGGCTAGTTATTGCCGAGATAA
TGKTCTACTTCTTCACATCCACCGTGCAATGCATGCAGTTATTGATAGACAGAAGAATCA
TGGTATGCACTTCCGGGTACTAGCTAAAGCGTTACGTATGTCTGGTGGAGATCATATTCA
CGCTGGTACCGTAGTAGGTAAACTTGAAGGGGAAAGAAACATCACTTTGGGTTTTGTTGA
TTTATTGCGTGATGATTTTATTGAAAAAGATCGAACTCGCGGTATCTATTTCACTCAAGA
TTGGGTCTCTCTACCAGGTGTGTTGCCTGTAGCTTCAGGAGGTATTCACGTTTGGCATAT
GCCGGCTTTGGTTGAAATCTTTGGAGACGATTCCGTACTACAGTTCGGCGGAGGAACTTT
AGGACACCCTTGGGGTAATGCGCCAGGTGCCGTAGCTAACCGAGTCGTTCTAGAAGCATG
TGTACAAGCCCGTAATGAAGGGCGTGATCTTGCTCGTGAGGGTGGTGAAGTTGTTCGTGA
GGCTGCCAAATGGAGTCCTGAACTGGCTGCTGCTTGTGAGGTATGGAAGGAGATCACATT
TAATTTCGAGGACATGGATACATTGGAT
>Lloydia_LILIACE
TAAAGCAAGTGTTGGATTCAAAGCTGGTGTTAAAGATTACAAATTGACTTATTATACTCC
TGACTATGAAACCAAAGATACTGATATCTTGGCAGCATTCCGGGTAACTCCTCAACCCGG
AGTTCCACCTGAAGAGGCAGGGGCAGCGGTAGCCGCCGAATCTTCCACTGGTACATGGAC
AACTGTGTGGACTGATGGACTTACCAGTCTTGATCGTTACAAAGGGCGATGCTACCACAT
CGAGAGCGTTGTTGGGGAGGAAAATCAATATATTGCTTATGTAGCTTATCCTTTAGACCT
TTTTGAAGAAGGTTCTGTTACTAACATGTTTACTTCCATTGTGGGTAATGTATTTGGTTT
CAAAGCCCTACGAGCTCTACGTCTGGAGGATCTGCGAATTCCTGTTGCTTATTCCAAAAC
TTTTCAAGGCCCGCCTCATGGCATCCAAGTTGAAAGGGATAAATTGAACAAGTATGGTCG
TCCTCTATTAGGATGTACCATTAAACCCAAATTGGGATTATCTGCAAAGAACTATGGTAG
AGCGGTTTATGAATGTCTGCGCGGTGGACTTGATTTTACCAAGGATGATGAAAATGTGAA
CTCACAACCATTTATGCGTTGGAGAGACCGTTTCTTATTTTGTGCCGAAGCAATTTATAA
AGCGCAAGCTGAAACGGGTGAAATCAAAGGGCATTACTTGAATGCAACTGCGGGTACATG
TGAAGAAATGATAAAAAGGGCCGTATTTGCTAGAGAATTGGGAGTTCCTATCGTAATGCA
TGACTATCTAACCGGGGGATTCACTGCAAATACTAGCTTGGCTTTTTATTGCCGCGACAA
TGGCCTACTTCTTCACATTCACCGCGCAATGCATGCAGTTATTGATAGACAGAAAAATCA
TGGTATGCATTTTCGTGTACTAGCGAAAGCATTACGTATGTCTGGCGGAGATCATATTCA
CGCTGGTACAGTAGTAGGTAAACTGGAAGGGGAACGTGAGCAAACTTTAGGTTTTGTTGA
TTTATTACGTGATGATTTTATTGAAAAAGACCGAAGTCGTGGTATTTTTTTCACACAAGA
TTGGGTCTCTATGCCAGGCGTTTTGCCCGTGGCTTCAGGGGGTATTCATGTTTGGCATAT
GCCTGCCCTGACCGAAATCTTTGGGGATGATTCTGTACTACAGTTCGGCGGAGGAACTTT
AGGACATCCTTGGGGGAATGCGCCTGGTGCAGTAGCTAATCGAGTGGCTTTAGAAGCATG
TGTACAAGCTCGTAATGAGGGGCGTGATCTTGCTCGTGAAGGTAATGAAATTATCCGTGA
AGCCAGTGAATGGAGCCCTGAACTAGCCGCCGCTTGTGAAGTATGGAAGGAGATCAAATT
CGAGTTCGAGCCGGTAGATAAGGGAGAT
>Lobularia_BRASS
TAAAGCAAGTGTTGGATTCAAAGCTGGTGTTAAAGAGTATAAATTGACTTATTATACTCC
TGAATATGAAACCAAGGATACTGATATCTTGGCAGCATTCCGAGTAACTCCTCAACCCGG
AGTTCCACCTGAAGAAGCAGGGGCTGCGGTAGCTGCTGAATCTTCTACTGGTACATGGAC
AACTGTGTGGACCGATGGGCTTACCAGCCTTGATCGTTATAAAGGACGATGCTACCACAT
CGAGCCCGTTCCAGGAGAAGAAACTCAATTTATTGCGTATGTAGCTTACCCCTTAGACCT
TTTTGAAGAAGGTTCGGTTACTAACATGTTTACCTCGATTGTGGGTAATGTATTTGGGTT
CAAAGCCCTGGCTGCTCTACGTCTAGAGGATCTGCGAATCCCTCCTGCTTATACTAAAAC
TTTCCAGGGACCACCTCATGGTATCCAAGTTGAAAGAGATAAATTGAACAAGTATGGACG
TCCCCTATTAGGATGTACTATTAAACCTAAATTGGGGTTATCCGCGAAGAACTATGGTAG
AGCAGTTTATGAATGTCTACGTGGTGGACTTGATTTTACCAAAGATGATGAGAATGTGAA
CTCCCAACCATTTATGCGTTGGAGAGACCGTTTCTTATTTTGTGCCGAAGCTATTTATAA
ATCACAGGCTGAAACAGGTGAAATCAAAGGGCATTATTTGAATGCTACTGCGGGTACATG
CGAAGAAATGATCAAAAGAGCTGTATTTGCCAGAGAATTGGGAGTTCCTATCGTAATGCA
TGACTACTTAACAGGGGGATTCACCGCAAATACTAGTTTGGCTCATTATTGCCGAGATAA
TGGCCTACTTCTTCACATCCACCGTGCAATGCACGCTGTTATTGATAGACAGAAGAATCA
TGGTATGCACTTCCGTGTACTAGCTAAAGCTTTACGTCTATCTGGTGGAGATCATATTCA
CGCGGGTACAGTAGTAGGTAAACTTGAAGGAGACAGGGAGTCCACTTTGGGCTTTGTTGA
TTTACTGCGTGATGATTATATTGAAAAAGATCGAAGCCGTGGTATCTTTTTCACTCAAGA
TTGGGTCTCACTACCAGGTGTTCTGCCTGTGGCTTCGGGGGGTATTCACGTTTGGCATAT
GCCTGCTTTGACCGAGATCTTTGGAGATGATTCCGTACTACAATTCGGTGGCGGAACTTT
AGGCCACCCTTGGGGAAATGCACCGGGTGCCGTAGCTAACCGAGTAGCTCTAGAAGCATG
TGTACAAGCTCGTAATGAGGGACGTGATCTTGCAGTCGAGGGTAATGAAATTGTCCGTGA
GGCTTGCAAATGGAGTCCTGAACTA???????????????????????????????????
????????????????????????????
>Loiseleuria_ERI
TAAAGCAAGTGTTGGATTCAAAGCTGGTGTTAAAGATTACAAATTGACTTATTATACTCC
TAACTATGAAACCAAAGATACTGATATCTTGGCAGCATTTCGAGTAACTCCTCAACCGGG
AGTTCCACCTGAAGAAGCAGGCGCCGCGGTAGCCGCGGAATCTTCTACCGGTACATGGAC
AACAGTGTGGACTGATGGACTTACTAGCCTTGATCGTTACAAAGGGAGATGCTACCACAT
CGAGCCTGTTGCTGGAGACGATAATCAATATATTGCTTATGTAGCTTATCCTTTAGACCT
TTTTGAAGAAGGTTCTGTTACTAACATGTTTACTTCCATTGTGGGTAATGTATTTGGGTT
CAAAGCCCTGCGCGCTCTACGTCTGGAAGATCTACGAATCCCTGTAGCGTATGTTAAAAC
GTTTCAAGGACCGCCTCATGGTATCCAAGTTGAAAGGGATAAATTGAACAAATATGGTCG
TCCTTTGTTGGGATGTACTATTAAACCTAAATTGGGGTTATCTGCTAAAAACTATGGGAG
AGCGGTTTATGAATGTCTCCGTGGTGGACTTGATTTTACCAAAGATGATGAGAACGTGAA
CTCCCAACCATTTATGCGTTGGAGAGACCGTTTCTTATTTTGTGCTGAAGCAATTTTTAA
AGCACAGGCGGAAACAGGTGAAATCAAAGGGCATTACTTAAACGCTACTGCAGGTACATG
TGAAGAAATGATGAAAAGAGCTGTATTTGCCAGAGAATTAGGAGTTCCTATCATAATGCA
TGACTATTTAACAGGGGGATTTACAGCAAATACTACCTTGGCTGAGTATTGCCGAGATAA
CGGCCTACTTCTTCACATCCATCGTGCAATGCATGCAGTTATTGATAGACAGAAGAATCA
TGGTATACATTTTCGTGTACTAGCTAAAGCGTTACGTATGTCTGGGGGAGATCATATTCA
CGCGGGTACTGTAGTAGGTAAACTTGAAGGCGAAAGGGAAATCACTTTGGGCTTTGTTGA
TTTACTGCGTGATGATTATATTGAAAAAGATCGAGGCCGCGGTATTTATTTTTCTCAAGA
TTGGGTCTCTCTACCAGGTGTTCTACCCGTGGCTTCAGGGGGTATTCACGTTTGGCATAT
GCCTGCTCTGACCGAGATCTTTGGGGATGATTCTGTACTACAATTCGGAGGAGGAACTTT
AGGGCACCCCTGGGGAAATGCACCGGGTGCCGTAGCTAATCGAGTTGCTCTAGAAGCATG
TGTGCAAGCTCGTAATGAGGGACGTGATCTTGCTCGTGAGGGTAATGAAATTATCCGTGA
GGCTGGCCAATGGAGTAATGAACTATCTGCTGCTTGTGCGGTATGGAAGGAGATCAAATT
TGAATTCCCAGCAATGGATACTTTGTAA
>Lolium_POACEAE
?????????????????????AGCTGGTGTTAAAGATTATAAATTGACTTACTACACCCC
GGAGTATGAAACCAAGGATACTGATATCTTGGCAGCATTCCGAGTAACTCCTCAGCCTGG
GGTTCCGCCGGAAGAAGCAGGGGCTGCAGTAGCTGCCGAATCTTCTACTGGTACATGGAC
AACTGTTTGGACTGATGGACTTACCAGTCTTGATCGTTACAAAGGACGATGCTATCATAT
CGAGCCTGTTGCTGGGGAAGACAACCAATGGATCTGTTATGTAGCTTATCCATTAGACCT
ATTTGAAGAGGGTTCCGTTACTAACATGTTTACTTCTATTGTGGGTAACGTATTTGGTTT
CAAAGCCCTACGTGCTCTACGTCTGGAGGATCTACGAATTCCCGTTGCTTATTCAAAAAC
TTTCCAAGGTCCGCCTCATGGTATCCAAGTTGAAAGAGATAAGTTGAATAAGTATGGTCG
TCCTTTATTGGGATGTACTATTAAACCAAAATTGGGATTATCCGCAAAAAATTATGGTAG
AGCGTGTTATGAGTGTCTACGTGGTGGACTTGATTTTACCAAAGATGATGAAAACGTAAA
CTCACAACCATTTATGCGCTGGAGAGACCGTTTTGTCTTTTGTGCCGAAGCTCTTTATAA
AGCACAGGCCGAAACCGGTGAAATTAAGGGGCATTACTTGAATGCGACTGCAGGTACATG
TGAAGAAATGATTAAGAGAGCTGTATTTGCGAGAGAATTAGGGGTTCCTATTGTAATGCA
TGACTACATAACTGGGGGATTCACCGCAAATACTAGTTTGGCTCATTATTGCCGCGACAA
TGGCCTACTTCTTCACATTCACCGTGCAATGCATGCAGTTATTGATAGACAGAAAAATCA
TGGTATGCATTTCCGTGTATTAGCTAAAGCATTGCGTATGTCTGGGGGAGATCATATCCA
CTCCGGTACAGTAGTAGGTAAGTTAGAAGGGGAACGCGAAATGACTTTAGGTTTTGTTGA
TTTATTGCGCGATGATTTTATTGAAAAAGATCGTGCTCGCGGTATCTTTTTCACTCAGGA
CTGGGTATCCATGCCAGGTGTTATACCGGTAGCTTCAGGTGGTATTCATGTTTGGCATAT
GCCAGCTCTGACCGAAATCTTTGGGGATGATTCCGTATTACAATTTGGTGGAGGAACTTT
AGGACATCCTTGGGGAAATGCACCTGGTGCAGCAGCTAATCGAGTGGCTTTAGAAGCCTG
TGTACAAGCTCGTAACGAAGGGCGCGATCTTGCTCGTGAAGGTAATGAAATTATCCG???
????????????????????????????????????????????????????????????
????????????????????????????
>Lotus_FABACEAE
TAAAGCAAGTGTTGGGTTCAAAGCTGGTGTTAAAGATTATAAATTGACTTATTATACTCC
TGACTATGAAACCAAAGATACTGATATCTTAGCAGCATTCCGAGTAACTCCTCAACCTGG
AGTTCCACCTGAAGAAGCAGGTGCTGCGGTAGCTGCCGAATCTTCTACTGGTACATGGAC
AACCGTGTGGACCGATGGGCTAACCAGTCTTGATCGTTACAAAGGACGATGCTACCACAT
CGAGCCTGTTCCTGGAGAAGAAAGTCAATTCATTGCTTATGTAGCTTATCCTTTAGACCT
TTTTGAAGAAGGTTCTGTTACTAACATGTTTACTTCCATTGTAGGTAATGTATTTGGGTT
CAAGGCTCTTCGCGCGCTACGTCTGGAGGATTTGCGAATTCCTAATGCTTATGTTAAAAC
GTTCCAAGGTCCTCCTCACGGAATCCAAGTGGAAAGAGATAAATTGAACAAGTATGGTCG
TCCTCTATTGGGATGTACTATTAAACCTAAATTGGGGTTATCCGCTAAGAATTACGGTAG
AGCAGTTTATGAATGTCTTCGCGGGGGACTTGATTTTACTAAAGATGATGAAAATGTGAA
CTCTCAACCATTTATGCGTTGGAGAGACCGTTTCTTATTTTGTGCTGAAGCGCTTTTTAA
AGCACAGGAAGAAACAGGTGAAATCAAAGGGCATTACTTGAATGCTACTGCCGGTACATG
CGAAGAAATGATGAAAAGAGCGGTATTTGCCAGAGAATTGGGCGTTCCTATCGTAATGCA
CGATTATTTAACTGGGGGATTCACTGCAAATACTACCTTGGCTCACTATTGCCGGGATAA
TGGTCTACTTCTTCATATCCACCGTGCAATGCACGCAGTTATCGATAGACAGAAAAATCA
TGGTATGCACTTCCGTGTACTAGCTAAAGCGTTACGTATGTCTGGTGGAGATCATATTCA
CGCCGGTACTGTAGTAGGTAAACTTGAAGGGGAAAGGGAAATCACTTTAGGTTTTGTTGA
TTTACTACGTGATGATTTTGTTGAAAAAGATCGAAGTCGCGGTATTTATTTCACTCAGGA
TTGGGTTTCTTTACCAGGTGTTCTACCTGTTGCTTCGGGAGGTATTCACGTTTGGCATAT
GCCTGCTCTGACCGAAATCTTTGGAGATGATTCTGTACTCCAATTCGGTGGAGGAACTTT
AGGACACCCTTGGGGAAATGCACCTGGTGCTGTTGCTAATCGAGTAGCTCTTGAAGCGTG
TGTACAAGCTCGAAACGAGGGACGTGATCTTGCTCGTGAGGGTAATGAAATTATCCGTGA
GGCGTCCAAATGGAGTCCTGAATTAGCTGCTGCTTGTGAAATATGGAAGGAGATCAAATT
TGAATTCCAAGCAATGGATACTTTGTAA
>Luzula_JUNCACEA
TAAAACTTATATTGGATTTAAAGCTGGAGTTAAAGATTATAAATTAACTTATTATACTCC
TGACTATGAAACCAAAGATACTGATATCTTGGCAGCATTCCGAATGACTCCTCAACCTGG
GGTTCCAGCTGAAGAAGCAGGAGCTGCGGTAGCTGCTGAATCTTCTACTGGTACATGGAC
AACTGTTTGGACTGATGGACTTACTAGTCTTGATCGTTACAAAGGACGATGCTACCATAT
CGAGCCGGTTGCTGGAGAAGACAATCAATATATTGCTTATGTAGCTTATCCTTTAGACCT
TTTTGAAGAGGGTTCTGTTACTAATATGTTTACTTCCATTGTAGGTAATGTATTTGGGTT
CAAAGCCCTACGAGCTTTGCGTTTGGAGGATCTGCGAATTCCCCCTGCTTATTCAAAAAC
TTTCCAAGGCCCACCTCATGGGATCCAAGTTGAAAGAGATAAATTGAACAAATATGGTCG
TCCTCTATTGGGATGTACTATTAAACCAAAATTGGGATTATCCGCAAAGAATTACGGTAG
AGCAGTTTATGAATGTCTACGCGGTGGACTTGATTTTACGAAGGATGATGAAAACGTAAA
CTCACAACCCTTTATGCGTTGGAGAGACCGTTTCTTATTTTGTGCGGAAGCCCTTTATAA
AGCACAAGCTGAAACAGGTGAAATCAAAGGGCACTACTTGAATGCTACTGCGGGTACATG
TGAAGAAATGATCAAAAGGGCTGTATTTGCCAGAGAATTGGGAGTTCCTATCGTAATGCA
TGACTACTTAACTGGTGGATTCACTGCAAATACCAGTTTAGCTTTTTATTGTCGTGATAA
TGGTCTACTTCTTCACATCCACCGCGCAATGCATGCAGTTATTGATAGACAGAAAAATCA
TGGTATGCATTTTCGTGTACTAGCTAAAGCATTACGTATGTCTGGTGGAGATCATATTCA
CTCTGGTACAGTAGTAGGTAAACTGGAAGGGGAACGTGAGATGACTTTAGGTTTTGTTGA
TTTATTACGTGATGATTTTATTGAAAAAGATCGCAGTCGCGGGATCTTTTTCACTCAAGA
TTGGGTCTCTATGCCAGGTGTTATACCTGTGGCTTCAGGTGGTATTCATGTTTGGCATAT
GCCTGCTTTGACTGAAATCTTTGGAGATGATTCCGTACTCCAGTTTGGTGGAGGAACTTT
AGGACACCCTTGGGGAAATGCACCTGGTGCAGTAGCTAATAGGGTAGCTTTAGAAGCATG
TGTACAAGCTCGTAATGAAGGACGCGATCTTGCTCGTGAAGGTAATGAGATTATTC????
????????????????????????????????????????????????????????????
????????????????????????????
>Lychnis_CARYOPH
TAAAGCAAGTGTTGGATTTAAAGCTGGTGTTAAAGATTACAAATTGACTTATTATACTCC
TGAGTATGAAACCCTAGATACTGATATCTTGGCAGCATTCCGAGTAAGTCCTCAACCCGG
AGTTCCACCCGAAGAAGCAGGGGCCGCAGTAGCCGCCGAATCTTCTACGGGTACATGGAC
AACTGTATGGACCGACGGACTTACCAGTCTTGATCGTTACAAAGGACGATGCTACCACAT
CGAGCCTGTTGCTGGAGAGGAAAATCAATATATTTGTTATGTAGCTTACCCCTTAGACCT
TTTTGAAGAAGGCTCTGTTACTAACATGTTTACTTCGATTGTGGGTAATGTATTCGGGTT
CAAAGCCTTGCGTGCTCTACGTTTGGAGGATTTGCGAATCCCTGTTGCTTATGTAAAAAC
TTTCCTAGGCCCGCCTCACGGTATCCAAGTTGAAAGAGATAAATTGAACAAGTATGGCCG
TCCCCTATTGGGATGCACTATTAAACCTAAATTGGGGTTATCCGCTAAAAACTATGGTCG
AGCAGTTTATGAATGTCTTCGCGGTGGACTTGATTTTACCAAAGATGATGAAAACGTGAA
CTCCCAACCATTTATGCGTTGGAGAGATCGCTTCTTATTTTGTGCCGAAGCCATTTATAA
AGCACAGGCCGAAACAGGTGAAATCAAAGGGCATTACTTGAATGCCACTGCGGGTACATG
TGAAGAAATGATCAAAAGGGCTGTATTTGCCAGAGAATTGGGAGTTCCTATCGTAATGCA
TGACTACTTAACAGGTGGATTCACTGCAAATACTAGCTTGGCCCATTATTGCCGAGATAA
TGGTCTACTTCTTCACATCCACCGTGCAATGCACGCCGTTATTGATAGACAGAAAAATCA
TGGTATGCACTTCCGTGTACTAGCTAAAGCGTTACGTCTGTCTGGTGGAGATCATATTCA
TGCCGGTACCGTAGTAGGTAAGCTTGAAGGGGAAAGAGAAATCACCTTAGGCTTTGTGGA
TTTACTACGTGATGATTTTACTGAAAAAGACAGAAGTCGCGGTATTTATTTCACTCAATC
ATGGGTTTCTACACCAGGTGTTCTGCCCGTTGCTTCGGGAGGTATTCACGTTTGGCATAT
GCCCGCTCTAACCGAGATCTTTGGAGATGATTCCGTACTACAGTTTGGTGGAGGAACCCT
AGGACACCCTTGGGGTAATGCGCCGGGTGCTGTAGCGAATCGAGTAGCCCTAGAAGCATG
TGTACAAGCTCGTAATGAAGGACGTGATCTTGCTCGCGAGGGTAATACTATTATTCGCGA
GGCTTGCAAATGGAGTCCTGAGCTAGCTGCTGCTTGTGAAGTATGGAAGGAAATAAAATT
TGAATTCCAAGCAATGGATACAATCTAA
>Lycium_SOLANACE
TAAAGCAAGTGTTGGATTCAAAGCTGGTGTTAAAGAGTACAAATTGACTTATTATACTCC
TGAGTACCAAACCAAGGATACTGATATATTGGCAGCATTCCGAGTAACTCCTCAACCTGG
AGTTCCACCTGAAGAAGCAGGGGCCGCGGTAGCTGCGGAATCTTCTACTGGTACATGGAC
AACTGTATGGACCGATGGACTTACCAGCCTTGATCGTTACAAAGGGCGATGCTACCGCAT
CGAGCGTGTTATTGGAGAAAAAGATCRATATATTGCTTATGTAGCTTACCCTTTAGACCT
TTTTGAAGAAGGTTCTGTTACCAACATGTTTACTTCCATTGTAGGTAATGTATTTGGGTT
CAAAGCCCTGCGCGCTNTACGTCTGGAAGATCTGCGAATCCCTACTGCTTATGTTAAAAC
TTTCCAAGGTCCGCCTCATGGGATCCAAGTTGAAAGAGATAAATTGAACAAGTATGGTCG
TCCCCTGTTGGGATGTACTATTAAACCTAAATTGGGGTTATCCGCTAAAAACTACGGTAG
AGCTGTTTATGAATGTCTTCGCGGTGGACTTGATTTTACCAAAGATGATGAGAACGTGAA
CTCACAACCATTTATGCGTTGGAGAGATCGTTTCTGCTTTTGTGCCGAAGCACTTTATAA
AGCACAGGCTGAAACAGGTGAAATCAAAGGGCATTACTTGAATGCTACTGCAGGTACATG
CGAAGAGATGATGAAAAGAGCTATATTTGCTAGAGAATTGGGTGTTCCGATCGTAATGCA
TGACTACTTAACGGGGGGATTCACCGCAAATACTAGCTTGGCTCATTATTGCCGAGATAA
TGGTCTACTTCTTCACATCCACCGTGCAATGCATGCGGTTATTGATAGACAGAAGAATCA
TGGTATCCACTTCCGGGTATTAGCAAAAGCGTTACGTATGTCTGGTGGAGATCATATTCA
CGCTGGTACCGTAGTAGGTAAACTTGAAGGTGAAAGAGACATAACTCTGGGCTTTGTTGA
TTTACTGCGTGATGATTTTGTTGAACAAGATCGAAGTCGCGGTATTTATTTCACTCAAGA
TTGGGTCTCTTTACCAGGTGTTCTACCCGTGGCTTCAGGAGGTATTCACGTTTGGCATAT
GCCTGCTCTGACCGAGATCTTTGGGGATGATTCCGTACTACAGTTCGGTGGAGGAACTTT
AGGACATCCTTGGGGTAATGCGCCAGGTGCCGTAGCTAACCGAGTAGCTCTAGAAGCATG
TGTAAAAGCTCGTAATGAAGGACGTGATCTTGCTCAGGAAGGTAATGAGATTATTCGCGA
GGCTTGCAAATGGAGCCCGGAACTAGCTGCTGCTTGTGAGGTATGGAAAGAGATCGTATT
TAATTTTGCAGCAGTAGACGTTTTGGAT
>Lysichiton_ARAC
TAAAGCAAGTGTTGGATTCAAAGCTGGTGTTAAAGATTACAAATTGACTTATTATACTCC
TGACTATGAGACCAAAGATACTGATATCTTGGCAGCATTCCGAGTAACTGCTCAACCCGG
AGTTCCACCTGAAGAAGCAGGTGCTGCAGTAGCTGCCGAATCTTCTACTGGTACATGGAC
AACTGTTTGGACTGATGGACTTACCAGCCTTGATCGTTACAAAGGACGATGCTACCACAT
CGAGGCCATTGTTGGAGAGGAAAATCAATTTTTTGCTTATGTAGCGTACCCTTTAGACCT
TTTTGAAGAGGGTTCTGTTACTAACATGTTTACTTCCATTGTGGGTAATGTATTTGGGTT
CAAAGCTTTACGAGCTCTACGTCTGGAGGATCTTCGAATTCCTCCGGCTTATTCCAAAAC
TTTCCAAGGCCCACCCCACGGCATCCAAGTTGAGAGAGATAAATTGAACAAGTATGGTCG
TCCCCTATTGGGATGTACGATTAAACCAAAATTGGGATTATCTGCGAAAAACTACGGTAG
AGCGGTTTATGAATGTCTTCGCGGTGGACTTGATTTTACCAAGGATGATGAGAACGTGAA
CTCACAACCATTTATGCGTTGGAGAGACCGTTTCTTATTTTGTGCCGAAGCACTTTATAA
AGCGCAGGCCGAAACAGGTGAAATCAAAGGACATTATTTGAATGCTACTGCAGGTACATG
TGAAGAAATGATCAAAAGGGCTGTGTTTGCCAGAGAATTGGGAGTTCCCATCGTAATGCA
TGACTACTTGACAGGGGGATTCACTGCAAATACTAGTTTGTCTCATTATTGCCGAGACAA
CGGCCTACTTCTTCACATCCATCGCGCAATGCATGCAGTTATTGATAGACAGAAGAATCA
TGGTATGCATTTCCGTGTACTAGCTAAAGCATTACGTATGTCTGGTGGAGATCATATTCA
CTCTGGTACAGTAGTAGGTAAACTAGAAGGTGAACGTGGGATGACTTTGGGTTTTGTTGA
TTTATTACGTGATGATTATATTGAAAAAGACCGAAGTCGTGGTATTTTTTTCACTCAAGA
TTGGGTCTCTATGCCAGGTGTTCTGCCCGTGGCTTCAGGGGGTATTCATGTTTGGCATAT
GCCTGCCCTGACTGAGATCTTTGGGGATGATTCCGTACTACAGTTCGGTGGAGGAACTTT
AGGACACCCTTGGGGAAATGCACCTGGTGCAGTAGCTAATCGGGTGGCTTTAGAAGCGTG
CGTACAAGCTCGTAATGAGGGACGTGATCTTGCTGTTGAAGGTAATCAAATTATCCGTGA
AGCTAGCAAATGGAGCCCGGAACTAGCTGC??????????????????????????????
????????????????????????????
>Lysimachia_PRIM
TAAAGCAGGTACTGGATTCAAAGCTGGTGTTAAAGATTACAAATTGACTTATTATACTCC
TGAGTATCCAACCAAGGATACTGATATCTTGGCAGCATTCCGAGTAACTCCTCAACCTGG
AGTTCCGCCCGAAGAAGCAGGGGCCGCAGTAGCTGCCGAATCTTCTACTGGTACATGGAC
AACCGTGTGGACCGATGGACTTACTAGCCTTGATCGTTACAAAGGGCGATGCTACCACAT
CGAGCCTGTTGCTGGAGAAGAAAATCAATTTATTGCTTATGTAGCTTATCCTTTAGACCT
TTTTGAAGAAGGTTCTGTTACTAACATGTTTACTTCTATTGTGGGTAATGTATTTGGGTT
CAAAGCCCTGCGCGCTCTACGTCTGGAAGATCTGCGAATCCCGCCTGCGTATGTTAAAAC
TTTCCAAGGACCGCCTCATGGTATCCAAGTTGAAAGAGATAAATTGAATAAGTATGGTCG
TCCACTGTTGGGATGTACTATTAAACCTAAATTGGGGTTATCCGCTAAAAACTACGGTAG
GGCTGTTTATGAATGTCTTCGTGGTGGACTTGATTTTACCAAAGATGATGAGAACGTGAA
CTCCCAACCATTTATGCGTTGGCGAGACCGTTTCTTATTTTGTGCCGAAGCTATTTATAA
AGCACAGGCTGAAACTGGTGAAATCAAAGGTCATTACTTGAATGCTACTGCAGGTACAAA
TGAAGACATGATGAAAAGAGCTGTATTTGCCAGAGAATTAGGCGTTCCTATCGTAATGCA
TGACTATTTAACGGGGGGATTCACTGCAAATACTAGCTTGGCTCATTATTGCCGCGATAA
TGGCTTACTTCTTCACATCCACCGTGCAATGCATGCCGTTATTGATAGACAGAAGAATCA
TGGTATGCACTTCCGTGTACTAGCGAAAGCCTTACGTATGTCTGGTGGAGATCATATCCA
TGCCGGTACTGTAGTAGGTAAACTTGAAGGCGAAAGGGAGATCACTTTGGGCTTTGTTGA
TTTACTGCGTGATGATTATATTGAAAAAGATCGAAGCCGCGGTATTTATTTCACTCAAGA
TTGGGTCTCGCTACCAGGTGTTTTGCCCGTGGCTTCCGGGGGTATTCACGTTTGGCATAT
GCCTGCTCTGACCGAGATCTTTGGAGATGATTCTGTACTACAATTCGGTGGAGGAACTTT
AGGACACCCTTGGGGAAATGCACCGGGTGCTGTAGCTAACCGAGTAGCTCTAGAAGCATG
TGTACAAGCTCGTAATGAGGGGCGTGATCTTGCTCGTGAAGGTAATGAAATTATACGTGA
GGCTTCCAAATGGAGTCCTGAACTGGCTGCTGCTTGTGAGGTATGGAAGGAGATCAAATT
TGAATTCGAAGCAATGGATACTTTGTAA
>Lythrum_LYTHRAC
TAAAGCAAGTGTTGGATTCAAAGCCGGTGTTAAAGATTATAAACTTACTTATTATACTCC
TGAATATCAAACCAAAGATACTGATATCTTGGCAGCATTCCGAGTAACTCCTCAACCTGG
TGTTCCGCCTGAGGAAGCAGGGGCTGCAGTAGCTGCTGAATCTTCTACTGGTACCTGGAC
AACTGTGTGGACCGATGGACTTACCAGCCTTGATCGTTATAAAGGAAGATGCTACCACAT
CGAGCCTGTTGCTGGAGAAGAAAATCAATATATATGCTATGTAGCTTACCCTTTAGACCT
TTTTGAAGAAGGTTCTGTTACTAATATGTTTACTTCCATTGTAGGTAATGTATTTGGGTT
CAAAGCCCTGCGCGCTCTGCGTCTGGAGGATCTGAGAATCCCTACTGCCTATATTAAAAC
TTTCCAAGGCCCTCCTCATGGTATCCAAGTTGAGAGAGATAAATTGAACAAGTATGGTCG
TCCCCTATTGGGATGTACTATTAAACCTAAATTGGGGTTATCTGCTAAGAACTACGGTAG
AGCGGTTTATGAATGTCTTCGTGGTGGACTTGATTTTACGAAGGATGATGAGAACGTGAA
CTCACAACCATTTATGCGTTGGAGAGACCGTTTCTTATTTTGTGCCGAAGCAATTTATAA
ATCACAGGCTGAAACTGGTGAAATCAAAGGGCATTACTTGAATGCTACTGCGGGTACATG
TGAAGATATGATGAAAAGGGCTGTATTTGCTAGAGAATTGGGAGTTCCGATCGTAATGCA
TGACTACTTAACAGGTGGATTCACTGCAAATACTACCTTGGCTCATTATTGCCGGGATAA
TGGTCTACTTCTTCACATCCACCGTGCAATGCATGCAGTTATTGATAGACAGAAAAATCA
TGGTATGCACTTCCGTGTACTAGCTAAAGCCTTACGTATGTCTGGTGGAGATCATGTTCA
CTCAGGTACCGTAGTAGGTAAACTTGAAGGAGAAAGAGACATTACTTTAGGCTTTGTTGA
TTTACTGCGTGATGATTATGTTGAAAAAGATCGAAGCCGCGGTGTTTATTTCACTCAAGA
TTGGGTATCTTTGCCAGGTGTTCTACCTGTGGCTTCTGGGGGTATTCACGTTTGGCATAT
GCCTGCTCTGACCGAGATCTTTGGAGATGATTCCGTATTACAGTTCGGCGGAGGAACTTT
AGGACACCCTTGGGGTAATGCACCSGGTGCTGTAGCTAATCGAGTAGCTCTAGAAGCATG
CGTAAAAGGTCGTAATGAAGGACGTGATCTTGCTCCTGAAGGTAATGAAATTATCCGCGA
GGCTTGCAAATGGAGTCCTGAACTAGCTGCTGCTTGTGAAGTATGAAAGAAGATCAAATT
TGAATTCGAAGCAATGGATACTTTGTAA
>Mahonia_BERBERI
TAAAGCAAGTGTTGGATTCAAAGCGGGTGTTAAAGATTACAAATTGACTTATTATACTCC
TGACTATGTAACCAAAGATACTGATATCTTGGCAGCATTCCGAGTAACTCCTCAACCCGG
AGTTCCACCGGAAGAAGCAGGGGCCGCTGTAGCTGCCGAATCTTCTACGGGTACATGGAC
AACTGTGTGGACCGATGGACTTACCAGTCTTGATCGTTACAAAGGACGATGCTACCACAT
TGAGCCCGTTGCTGGAGAAGACAATCAATATATTTGTTATGTAGCCTATCCTTTAGACCT
TTTTGAAGAAGGTTCTGTTACTAACATGTTGACCTCTATTGTGGGTAATGTTTTTGGGTT
CAAAGCGCTGCGCGCTCTACGTCTGGAGGATCTGCGAATTCCTACTGCTTATGTTAAAAC
TTTCCAAGGCCCGCCTCATGGCATCCAAGTTGAGAGAGATAAATTGAACAAGTATGGTCG
TCCCCTATTAGGATGTACTATTAAACCAAAATTGGGATTATCCGCTAAGAACTATGGTAG
AGCGGTTTATGAATGTCTCCGTGGTGGACTTGATTTTACCAAGGATGATGAGAACGTGAA
CTCCCAACCATTTATGCGTTGGCGCGACCGTTTCCTATTTTGTGCCGAAGCACTTTTTAA
AGCACAGGCTGAAACAGGTGAAATCAAAGGACATTACTTAAATGCTACTGCGGGTACATG
CGAAGAAATGATGAAAAGGGCTGTATTTGCCAGAGAGTTGGGAGCACCCATCGTAATGCA
TGACTACTTAACGGGGGGGTTCACTGCAAATACTAGCTTGGCTCATTATTGCCGAGATAA
TGGTCTACTTCTTCACATCCACCGCGCAATGCATGCAGTTATTGATAGACAGAAGAATCA
TGGTATACATTTCCGTGTACTAGCTAAAGCGTTACGTATGTCTGGTGGAGATCATATTCA
CGCCGGTACCGTAGTAGGTAAACTGGAAGGAGAAAGAGAGATCACCTTGGGTTTTGTTGA
TTTATTGCGTGATGATTTTATTGAAAAAGACCGAAGTCGCGGTATTTATTTCACTCAAGA
TTGGGTCTCTCTACCAGGTGTTCTGCCCGTGGCATCAGGGGGTATTCACGTTTGGCATAT
GCCTGCTCTGACCGAAATCTTTGGGGATGATTCCGTACTACAGTTCGGTGGAGGAACTTT
AGGACACCCTTGGGGAAATGCACCGGGTGCCGTAGCTAATCGAGTAGCTCTAGAAGCGTG
TGTACAAGCTCGTAATGAAGGACGTGATCTTGCTCGTGAAGGTAATGAAATTATCCGTGA
GGCTTGCAAATGGAGCCCTGAACTAGCTG???????????????????????????????
????????????????????????????
>Malus_ROSACEAE
TAAAGCAAGTGTTGGATTCAAAGCTGGTGTTAAAGATTATAAATTGACTTATTATACTCC
TGACTATGAAACCAAAGATACTGATATTTTGGCAGCATTTCGAGTAACTCCTCAACCTGG
AGTTCCACCTGAGGAAGCAGGGGCCGCGGTAGCTGCTGAATCTTCTACTGGTACATGGAC
AACTGTATGGACTGACGGTCTTACCAGTCTTGATCGTTACAAAGGTCGATGCTACCACAT
CGAGCCTGTTGCTGGAGAAGAAAGTCAATTTATTGCTTATGTAGCTTACCCCTTAGACCT
TTTTGAAGAAGGTTCTGTTACTAACATGTTTACTTCCATTGTAGGTAATGTGTTTGGGTT
CAAGGCCCTGCGCGCTCTACGTCTGGAGGATTTGCGAATCCCTGTTGCTTATGTTAAAAC
TTTCCAGGGCCCGCCTCATGGTATCCAAGTTGAGAGAGATAAATTGAACAAGTATGGCCG
CCCTCTATTGGGATGTACTATAAAACCAAAATTGGGGTTATCCGCTAAGAATTACGGTAG
AGCAGTTTATGAATGTCTACGCGGTGGACTTGATTTTACCAAAGATGATGAGAATGTTAA
TTCCCAACCATTTATGCGTTGGAGAGACCGTTTCTTATTTTGTGCCGAAGCAATTTATAA
AGCACAGGCTGAAACAGGTGAAATCAAAGGGCATTACTTAAACGCTACTGCAGGTACATG
CGAAGATATGATGAAAAGAGCTGTATTTGCCAGAGAATTGGGGGTTCCAATCGTAATGCA
TGATTACTTAACAGGGGGATTCACTGCAAATACTACCTTGGCTCATTATTGCCGAGATAA
TGGTCTACTTCTTCACATCCACCGTGCAATGCATGCAGTTATCGATAGACAGAAGAATCA
TGGTATGCACTTTCGTGTACTAGCTAAAGCGTTACGTATGTCTGGTGGAGATCATATACA
CGCTGGTACCGTAGTAGGTAAACTTGAGGGGGAAAGAGAGATTACTTTAGGCTTTGTTGA
TTTACTACGTGATGATTTTGTTGAAAAAGATCGAAGCCGCGGTATTTATTTCACTCAAGA
TTGGGTCTCTCTGCCAGGTGTTTTGCCTGTGGCTTCAGGGGGTATTCACGTTTGGCATAT
GCCTGCTCTGACCGAGATCTTTGGAGATGATTCTGTACTACAATTTGGTGGCGGAACTTT
AGGACACCCTTGGGGAAATGCACCTGGTGCCGTAGCTAATCGAGTAGCTCTAGAAGCATG
TGTACAAGCTCGTAATGAGGGACGTGATCTTGCTCGTGAAGGTAATGAAATTATTCGTGA
GGCTAGTAAATGGAGTCCTGAACTAGCT????????????????????????????????
????????????????????????????
>Malva_MALVACEAE
TAAAGCAAGTGTTGGATTCAAAGCTGGTGTTAAAGAGTATAAATTGACTTATTATACTCC
TGAATATGAAGTCAAAGATACTGATATCTTGGCAGCCTTCCGAGTAAGTCCTCAACCCGG
AGTTCCGCCTGAGGAAGCGGGGGCCGCGGTAGCTGCTGAATCTTCTACTGGTACATGGAC
AACCGTGTGGACCGATGGGCTTACCAGCCTTGATCGTTACAAAGGGCGATGCTACCACAT
TGAGCCCGTTGCTGGAGAAGAAGAACAATATATATGTTATGTAGCTTACCCCTTAGACCT
TTTTGAAGAAGGTTCTGTTACTAACATGTTTACTTCCATTGTGGGTAATGTATTTGGGTT
CAAAGCCCTGCGCGCTCTACGTCTAGAGGATCTGCGAATCCCTACTGCTTATGTTAAAAC
TTTCCAAGGCCCACCTCATGGTATCCAGGTTGAAAGAGATAAATTGAACAAGTATGGTCG
CCCCCTATTAGGATGTACTATTAAACCTAAATTGGGGTTATCCGCTAAGAACTACGGTAG
AGCAGTTTATGAATGTCTACGTGGTGGACTTGATTTTACCAAAGATGATGAGAATGTGAA
CTCCCAACCATTTATGCGCTGGAGAGACCGTTTCTTATTTTGTGCCGAAGCACTTTATAA
AGCACAGGCTGAAACAGGTGAAATCAAAGGGCATTACTTGAATGCTACTGCGGGTACATG
TGAAGAAATGATGAAAAGGGCTATATTTGCCAGAGAATTGGGAGTTCCTATCGTAATGCA
TGACTACTTAACAGGTGGGTTCACTGCAAATACTAGCTTGGCTCATTATTGCCGAGATAA
TGGTCTACTTCTTCACATCCACCGCGCAATGCACGCAGTTATTGATAGACAGAAGAATCA
TGGTATGCACTTCCGTGTACTAGCTAAAGCTTTACGTATGTCTGGTGGAGATCATATTCA
CTCTGGTACAGTAGTAGGTAAACTTGAAGGAGAAAGGGACATAACCTTGGGCTTTGTTGA
TTTACTACGTGATGATTTTATTGAAAAAGATCGAAGCCGTGGTATTTATTTCACTCAAGA
TTGGGTTTCTATGCCAGGTGTTCTACCTGTAGCTTCGGGTGGTATTCACGTTTGGCATAT
GCCTGCTTTGACCGAGATCTTTGGAGATGATTCCGTACTACAATTCGGTGGAGGAACTTT
AGGACACCCTTGGGGGAATGCACCGGGTGCCGTAGCTAATCGAGTAGCTTTAGAAGCATG
TGTAAAAGCTCGTAATGAGGGACGTGACCTTGCTCGCGAGGGTAATGAAATTATCCGCGA
GGCTTCCAAATGGAGTCCTGAACTAGCTGCTGCTTGTGAAGTATGGAAGGAGATCAAATT
TGAATTCGAGGCAATGGATACTATCTAA
>Meconopsis_PAPA
TAAAGCAGGTGTTGGATTCAAAGCTGGTGTTAAAGATTACAAATTGACTTATTATACTCC
TGACTATGAAACCAAGGATACTGATATCTTGGCAGCATTCCGAGTGACTCCTCAACCTGG
AGTTCCACCTGAGGAAGCAGGGGCCGCGGTAGCTGCCGAATCTTCTACTGGTACATGGAC
AACTGTGTGGACCGATGGACTTACCAGCCTTGATCGTTACAAAGGAAGATGCTACGACAT
CGAGCCCGTTGCTGGAGAAGACAATCAATATATTTGTTATGTAGCTTATCCTTTAGACCT
TTTTGAAGAAGGTTCTGTTACTAACATGTTTACTTCCATCGTGGGTAATGTATTTGGGTT
CAAAGCGCTTCGCGCTCTACGTCTGGAGGATCTGCGAATTCCTGTTGCTTATGTTAAAAC
TTTCCAAGGCCCACCTCACGGTATCCAAGTTGAAAGAGATAAATTGAATAAGTATGGTCG
TCCCCTATTGGGATGTACTATTAAACCAAAATTGGGGTTATCTGCTAAGAACTACGGTAG
GGCGGTTTATGAATGTCTTCGCGGTGGACTTGATTTTACCAAGGATGATGAAAACGTGAA
CTCACAACCCTTTATGCGTTGGAGAGACCGTTTCTTATTTTGTGCCGAAGCAATTTATAA
ATCACAGGCCGAAACAGGTGAAATCAAAGGACATTACTTGAATGCTACTGCAGGTACATG
CGAAGAAATGATGAAAAGGGCTGTATTTGCCAGAGAATTGGGAGTTCCTATTGTAATGCA
TGACTATTTAACGGGTGGATTCACTGCAAATACTAGCTTGGCTCATTATTGCCGAGATAA
TGGCTTACTTCTTCACATCCACCGCGCAATGCATGCAGTTATTGATAGACAGAAGAATCA
TGGTATCCACTTCCGTGTACTAGCGAAAGCATTACGTATGTCTGGTGGAGATCATATTCA
CGCTGGTACCGTAGTAGGTAAACTGGAAGGGGAAAGGGAAATAACCTTGGGCTTTGTTGA
TTTACTACGTGATGATTATATTGAAAAAGACCGAAGTCGTGGTATTTATTTCACCCAAGA
TTGGGTATCTCTACCGGGTGTTCTGCCTGTGGCTTCAGGTGGTATTCACGTTTGGCATAT
GCCTGCTCTGACCGAGATCTTTGGAGATGACTCTGTACTACAGTTCGGTGGAGGAACTTT
AGGACACCCTTGGGGTAATGCACCGGGTGCCGTAGCAAATCGAGTAGCCCTAGAAGCGTG
TGTACAAGCGCGTAATGAGGGACGTGATCTTGCTCGTCAAGGTAATGACATTATCCGTGA
AGCTTGCAAATGGAGCCCTGAGCTAGCAGCTGCTTGTGAAGTATGGAAGGAAATCAAATT
CGAATTTGAAGCAATGGATACTTTGTAA
>Medicago_FABACE
??AAGCACGGGTTGGGTTCAAAGCTGGTGTTAAAGATTATAGGTTGACTTATTATACTCC
TGAGTATGAAACCAAAGATACTGATATCTTGGCAGCATTCCGAGTAACCCCTCAACCTGG
AGTTCCGCCGGAAGAAGCAGGTGCAGCGGTAGCTGCCGAATCTTCCACTGGGACATGGAC
AACTGTGTGGACCGATGGACTTACCAGTCTTGATCGTTATAAAGGACGCTGCTACCACAT
CGAGCCTGTTGCTGGAGAAGAGAGTCAATTTATTGCTTATGTAGCTTATCCCTTAGACCT
TTTTGAAGAAGGTTCTGTTACTAACATGTTTACTTCCATTGTAGGTAATGTATTTGGGTT
CAAGGCCTTGCGTGCTCTACGTCTGGAAGATTTGCGAATCCCCGTTGCTTATGTTAAAAC
TTTCCAAGGTCCTCCTCACGGAATCCAAGTTGAGAGAGATAAATTGAACAAGTATGGACG
TCCCCTATTGGGATGTACTATTAAACCTAAATTGGGTTTATCCGCTAAGAATTACGGTAG
AGCAGTTTATGAATGTCTACGTGGTGGACTTGATTTTACTAAAGATGATGAAAATGTGAA
CTCCCAACCATTTATGCGTTGGAGAGACCGTTTCTTATTTTGTGCCGAAGCTATTTATAA
ATCACAGGCCGAAACTGGTGAAATCAAAGGACATTATTTGAATGCTACTGCGGGCACATG
TGAAGAAATGATAAAAAGGGCTGTATTTGCTAGAGAGTTGGGCGTTCCTATCGTAATGCA
CGACTACTTAACAGGTGGATTCACTGCAAATACTACCCTGGCTCACTATTGCCGTGATAA
TGGTCTACTTCTTCATATCCACCGTGCAATGCATGCAGTTATCGATAGACAGAAAAATCA
TGGTATGCACTTTCGTGTATTAGCTAAAGCGTTACGTTTGTCTGGTGGAGATCATATTCA
CGCTGGGACTGTAGTAGGTAAACTGGAAGGAGAAAGGGAGATTACTTTAGGTTTTGTTGA
CTTACTACGTGATGATTATGTTGAAAAAGATAGAAGTCGCGGTATTTTTTTCACTCAGGA
TTGGGTTTCTTTACCAGGTGTTCTGCCTGTTGCTTCAGGGGGTATTCACGTTTGGCATAT
GCCCGCTCTGACCGAGATTTTTGGAGATGATTCTGTACTTCAATTCGGTGGAGGAACTTT
AGGACACCCTTGGGGAAATGCACCTGGTGCCGTAGCGAATCGAGTCGCTCTGGAAGCATG
TGTACAAGCTCGGAATGAAGGACGTGATCTTGCTCGTGAGGGTAATGAAATTATCCGTGA
AGCTGCCAAATGGAGTCCTGAATTAGCTGCTGCTTGTGAAGTCTGGAAGGAGATCAAATT
TGAATTCCCAGCAATGGATACTTTGTAA
>Melampyrum_SCRO
TAAAGCAAGTGTTGGATTCAAAGCGGGTGTTAAAGAGTACAAATTGACTTATTATACTCC
TGAATATGAAACAAAAGATACTGATATCTTGGCAGCATTCCGAGTGACTCCTCAACCTGG
AGTTCCACCTGAAGAAGCAGGGGCTGCAGTCGCTGCCGAATCTTCGACTGGTACATGGAC
AACTGTGTGGACCGATGGACTTACCAGTCTTGATCGTTACAAAGGACGATGCTACCACAT
TGAGCCTGTTCCTGGAGAAACAGATCAATATATCTGTTATGTAGCTTACCCTTTAGACCT
TTTTGAAGAAGGTTCTGTTACTAACATGTTTACTTCCATTGTAGGAAACGTATTTGGATT
CAAAGCCCTGCGTGCTCTACGTCTGGAAGATCTGCGAATCCCCACTGCTTATGTTAAAAC
TTTCCAAGGACCGCCTCATGGGATCCAAGTTGAGAGAGATAAATTGAACAAGTATGGTCG
TCCACTGTTGGGATGTACTATTAAACCTAAATTGGGGTTATCTGCTAAAAACTATGGTAG
AGCGGTTTATGAATGTCTTCGTGGTGGACTTGATTTTACCAAAGATGATGAGAACGTGAA
CTCCCAGCCATTTATGCGTTGGAGAGATCGTTTCTTATTTTGTGCCGAAGCACTTTATAA
AGCACAGGCTGAAACAGGCGAAATCAAAGGTCATTACTTGAATGCTACTGCGGGTACATG
CGAAGAAATGATGAAAAGAGCTGTATTTGCTAGAGAATTGGCAGTTCCTATCGTAATGCA
TGACTACTTAACAGGAGGATTCACTGCAAATACTAGCTTGGCTCATTATTGCCGAGATAA
TGGCCTACTTCTTCACATTCACCGTGCAATGCACGCCGTTATTGATAGACAGAAGAACCA
CGGTATACACTTCCGTGTACTAGCTAAAGCATTACGTATGTCTGGTGGAGATCATATTCA
CTCTGGTACCGTAGTAGGTAAACTTGAAGGAGAAAGAGACATCACTTTGGGCTTTGTTGA
TTTACTGCGTGATGATTTTATTGAAAAAGATCGAAGTCGCGGTATTTATTTCACTCAAGA
TTGGGTCTCTTTACCGGGTGTTATTCCCGTGGCTTCAGGGGGTATTCATGTTTGGCATAT
GCCTGCTCTGACCGAGATCTTTGGGGATGATTCCGTACTACAGTTCGGTGGAGGAACTTT
AGGACACCCTTGGGGTAATGCACCAGGTGCCGTAGCTAACCGAGTAGCTCTAGAAGCATG
TGTACAAGCTCGTAATGAAGGACGTGATCTTGCTGCTGAAGGTAATGCAATTATCCGCGA
GGCTAGCAAATGGAGTCCTGAACTAGCTGCTGCTTGTGAAGATG????????????????
????????????????????????????
>Melica_POACEAE
??????????????????????GCTGGTGTTAAAGATTATAAATTGACTTACTACACCCC
GGAGTATGAAACCAAGGATACTGATATCTTGGCAGCATTCCGAGTAACTCCTCAGCCTGG
GGTTCCGCCCGAAGAAGCAGGGGCTGCAGTAGCTGCCGAATCTTCTACTGGTACATGGAC
AACAGTTTGGACTGATGGACTTACCAGTCTTGATCGTTACAAAGGACGATGCTATCACAT
CGAGCCTGTTCCTGGGGAAGACGGCCAATGGATCGCTTATGTAGCTTATCCATTAGATCT
ATTTGAAGAGGGTTCCGTTACTAACATGTTTACTTCCATTGTAGGTAACGTATTTGGTTT
CAAAGCCCTACGTGCTCTACGTCTGGAAGATCTACGAATTCCCCCTACTTATTCAAAAAC
TTTCCAAGGTCCGCCTCATGGTATCCAAGTTGAAAGAGATAAGTTGAACAAGTATGGTCG
TCCTTTATTGGGATGTACTATTAAACCAAAATTGGGATTATCCGCAAAAAATTACGGTAG
AGCGTGTTATGAGTGTCTACGTGGTGGACTTGATTTTACCAAAGATGATGAAAACGTAAA
CTCACAACCATTTATGCGTTGGAGAGACCGTTTTGTCTTTTGTGCCGAAGCTATTTATAA
AGCACAGGCCGAAACCGGTGAAATCAAGGGGCATTACTTGAATGCAACTGCAGGTACATG
CGAAGAAATGATTAAGAGAGCTGTATTTGCDAGAGAATTAGGGGTTCCTATTGTAATGCA
TGACTACTTAACTGGGGGATTCACCGCAAATACTACTTTGGCTCATTATTGCCGCGACAA
TGGCCTACTTCTTCACATTCACCGTGCAATGCATGCAGTTATTGATAGACAGAAAAATCA
TGGTATGCATTTCCGTGTATTAGCTAAAGCATTGCGTATGTCTGGGGGAGATCATATCCA
CGCTGGTACAGTAGTAGGTAAGTTAGAAGGGGAACGCGAAATGACTTTAGGTTTTGTTGA
TTTATTGCGCGATGATTTTATTGAAAAAGATCGTGCTCGCGGTATCTTTTTCACTCAGGA
CTGGGTATCCATGCCTGGTGTTATACCGGTGGCTTCAGGTGGTATTCATGTTTGGCATAT
GCCAGCTCTGACCGAAATCTTTGGGGATGATTCCGTATTACAATTTGGTGGAGGAACTTT
AGGACATCCTTGGGGAAATGCACCGGGTGCAGTAGCTAATCGAGTGGCTTTAGAAGCCTG
TGTCCAAGCTCGTAACGAAGGGCGCGATCTTGCTCGTGAAGGTAATGAAATTATCC????
????????????????????????????????????????????????????????????
????????????????????????????
>Melilotus_FABAC
TAAAGCAAAGGTTGGGTTCAAAGCTGGTGTTAAAGATTATAAATTGACTTATTATACTCC
TGACTATGAAACCAAAGATACTGATATCTTGGCAGCATTCCGAGTAAGTCCTCAACCTGG
AGTTCCGCCTGAAGAAGCAGGTGCAGCGGTAGCTGCCGAATCTTCCACTGGGACATGGAC
AACTGTGTGGACCGATGGACTTACCAGTCTTGATCGTTATAAAGGACGCTGCTACCACAT
CGAGCCTGTTGCTGGCGAAGATAATCAATTTATTGCTTATGTAGCTTATCCCTTAGACCT
TTTTGAAGAAGGTTCTGTTACTAACATGTTTACCTCCATTGTAGGTAATGTATTTGGGTT
CAAGGCCTTGCGCGCTCTACGTCTGGAAGATTTGCGAATCCCAGTTGCTTATGTTAAAAC
TTTCCAAGGTCCTCCTCACGGAATCCAAGTTGAGAGAGATAAATTGAACAAGTATGGACG
TCCCCTATTGGGATGTACTATTAAACCTAAATTGGGTTTATCCGCTAAGAATTACGGTAG
AGCAGTTTATGAATGTCTACGCGGTGGACTTGATTTTACCAAAGATGATGAAAATGTGAA
CTCCCAACCATTTATGCGTTGGAGAGACCGTTTCTTATTTTGTGCCGAAGCTATTTATAA
ATCACAGGCCGAAACAGGTGAAATCAAAGGACATTATTTGAATGCTACTGCGGGTACATG
TGAAGAAATGATAAAAAGAGCTGTATTTGCTAGAGAATTAGGCGTGCCTATCGTAATGCA
TGACTACTTAACCGGGGGATTCACTGCAAATACTTCCTTGGCTCACTATTGCCGCGATAA
TGGTCTACTTCTTCATATCCACCGTGCAATGCATGCAGTTATCGATAGACAGAAAAATCA
TGGTATGCACTTTCGTGTATTAGCTAAAGCGTTACGTATGTCTGGTGGTGATCATATTCA
CGCTGGTACTGTAGTAGGTAAACTTGAAGGAGAAAGGGAGATTACTTTAGGTTTTGTTGA
TTTACTACGTGATGATTTTATTGAAAAAGATAGAAGTCGCGGTATTTATTTCACTCAGGA
TTGGGTTTCTTTACCAGGTGTTCTGCCTGTTGCTTCGGGTGGTATTCATGTTTGGCATAT
GCCTGCTCTGACTGAGATATTTGGAGATGATTCTGTACTTCAATTCGGTGGAGGAACTTT
AGGACACCCTTGGGGAAATGCACCTGGTGCCGTAGCGAATCGAGTAGCTCTGGAAGCATG
TGTAAAAGCTCGTAATGAGGGACGTGATCTTGCTCGTGAGGGTAATGAAATTATCCGTGA
AGCTACCAAATGGAGTCCTGAATTAGCTGCTGCTTGTGAAGTCTGGAAGGAGATCAAATT
TGAATTCCCAGCAATGGATACTTTGTAA
>Melissa_LAMIACE
TAAAGCAAGTGTTGGATTCAAAGCGGGTGTTAGAGAGTACAAATTGACTTATTATACTCC
TGAATACGAAACCAAAGATACTGATATCTTGGCAGCATTCCGAGTAACTCCTCAACCTGG
AGTTCCGCCTGAAGAAGCAGGGGCCGCGGTAGCTGCCGAATCTTCTACTGGTACATGGAC
AACTGTGTGGACCGATGGACTTACCAGCCTTGATCGTTACAAAGGGCGATGCTACCACAT
TGAGCCCGTTCCTGGAGAAAAAGATCAATATATCTGTTATGTAGCTTACCCTTTAGACCT
TTTTGAAGAAGGTTCTGTTACTAACATGTTTACTTCCATTGTAGGAAATGTATTTGGATT
CAAAGCCCTACGTGCTCTACGTCTGGAAGATCTGCGAATTCCTCCTGCTTATACTAAAAC
TTTCCAAGGCCCGCCTCATGGGATCCAAGTTGAGAGAGATAAATTGAACAAGTACGGTCG
TCCTCTGCTGGGATGTACTATTAAACCTAAATTGGGGTTATCTGCTAAAAACTATGGTAG
AGCGGTTTATGAATGTCTTCGCGGTGGACTTGATTTTACCAAAGATGATGAGAACGTGAA
CTCCCAGCCATTTATGCGTTGGAGAGACCGCTTCTTATTTTGTGCCGAAGCAATTTTTAA
AGCACAGGCTGAAACAGGTGAAATCAAAGGGCATTACTTGAATGCTACTGCGGGTACATG
CGAAGAGATGATGAAAAGAGCTGTATTTGCTAGAGAATTGGGAGCTCCTATCATAATGCA
TGACTACTTAACAGGAGGATTCACCGCAAATACCACTTTGGCTCATTATTGCCGAGATAA
TGGCTTACTTCTTCACATTCACCGTGCAATGCATGCAGTTATTGATAGACAGAAGAATCA
CGGTATGCACTTCCGTGTACTAGCTAAAGGGTTACGTATGTCCGGTGGAGATCATATTCA
CGCTGGTACCGTAGTAGGTAAACTTGAAGGAGAGAGAGACATTACTTTAGGCTTTGTTGA
TTTACTGCGTGATGATTTTATTGAAAAAGATCGAAGTCGCGGTATTTATTTCACTCAAGA
TTGGGTCTCCCTGCCAGGTGTTATTCCCGTGGCTTCAGGGGGTATTCACGTTTGGCATAT
GCCTGCTCTGACCGAGATCTTTGGAGACGATTCCGTACTACAGTTCGGTGGAGGAACTTT
AGGACACCCTTGGGGTAATGCGCCAGGTGCCGTAGCTAACCGAGTAGCTCTAGAAGCGTG
TGTACAAGCTCGTAATGAAGGACGTGATCTTGCTGCTGAGGGTAATGCAATTATCCGTGA
AGCTTGCAAATGGAGTCCTGAACTAGCTGCCGCTTGTGAGGTATGGAAAGAAATCAAATT
TGAGTTTAAAGCAGTGGATACTTTGGAT
>Mercurialis_EUP
TAAAGCAAGTGTTGGGTTCAAAGCTGGTGTTAAAGATTATAAATTGACTTATTATACTCC
TGAATATGAAACCAAAGATACTGATATCTTGGCAGCATTCCGAGTAACTCCTCAACCCGG
AGTTCCGCCTGAGGAAGCAGGAGCTGCGGTAGCTGCTGAATCTTCTACTGGTACATGGAC
AACTGTGTGGACCGACGGGCTTACCAGTCTTGATCGTTATAAAGGACGATGCTACCACAT
CGAGCCCGTTGCTGGAGAAGAAACTCAATTTATTGCTTATGTAGCTTACCCCTTAGACCT
TTTTGAAGAAGGTTCTGTTACTAACATGTTTACTTCCATTGTGGGTAATGTATTTGGGTT
CAAAGCCCTACGTGCCCTACGTCTGGAGGATTTGCGAATCCCTCCTGCTTATGTTAAAAC
TTTCCAAGGGCCACCTCATGGCATCCAAGTTGAGAGAGATAAATTGAACAAGTACGGTCG
CCCTCTATTGGGTTGTACTATTAAACCTAAATTGGGGCTATCCGCTAAGAATTACGGTAG
AGCAGTTTATGAATGTCTACGCGGTGGACTTGATTTTACCAAAGATGATGAGAACGTGAA
CTCCCAACCATTTATGCGTTGGAGAGACCGTTTCTTATTTTGTGCCGAAGCCCTTTATAA
AGCACAGGCTGAAACGGGTGAAATCAAAGGACATTATTTGAATGCTACTGCGGGGACATG
TGAAGAAATGATAAAAAGGGCTGTATTTGCCAGAGAATTAGGAGTTCCTATCGTAATGCA
TGACTACATAACAGGTGGATTCACTGCAAATACTTCCTTGGCTCATTATTGCCGAGATAA
TGGTTTACTTCTTCACATTCACCGCGCAATGCATGCAGTTATTGATAGACAGAAGAATCA
TGGTATGCATTTTCGTGTACTAGCTAAGGCGTTACGTATGTCTGGGGGAGATCATATTCA
CGCTGGTACCGTAGTAGGTAAACTTGAAGGGGAAAGAGAGATCACTTTGGGCTTTGTTGA
TTTATTGCGTGATGATTTTATTGAAAAAGATCGAAGCCGCGGTATTTATTTCACTCAAGA
TTGGGTCTCTCTACCTGGTGTTATACCTGTAGCTTCAGGGGGTATTCATGTTTGGCATAT
GCCTGCTCTGACCGAGATCTTTGGAGATGATTCCGTACTACAATTCGGTGGAGGAACTTT
AGGGCACCCTTGGGGAAATGCACCTGGTGCTGTAGCTAATCGAGTAGCTCTAGAAGCATG
TGTACAAGCTCGTAATGAGGGACGTGATCTTGCTCGCGAGGGTAATGAAATTATCCGTGA
AGCTTGCAAATGGAGTCCTGAACTAGCTGCTGCTTGTGAAGTATGGAAGGAGATTAAATT
TGAATTCCCAGCAATGGATACTTTGTAA
>Metasequoia_TAX
???????????????????????????????????????CAGAATTACTTATTATACTCC
GGAAACTGCAACCAAAGATACTGATATCTTGGCAGCATTCCGAGTCACTCCGCAGCCTGG
AGTACCCCCCGAAGAAGCGGGAGCAGCAGTAGCTGCCGAATCTTCGACTGGTACGTGGAC
CACTGTTTGGACCGATGGACTTACCAGTCTTGATCGTTACAAGGGCCGATGCTACGATAT
TGAACCCGTTCCTGGAGAGGAAAATCAATTTATTGCCTATGTAGCTTACCCCTTAGATCT
TTTTGAAGAAGGTTCTGTTACTAACCTGTTCACTTCTATTGTAGGTAATGTATTTGGATT
CAAAGCCTTACGGGCTCTACGTCTGGAAGATTTACGAATTCCTCCTGCTTATTCAAAAAC
TTTCCAAGGACCACCACATGGTATTCAAGTGGAAAGAGATAAATTAAACAAATATGGTCG
TCCTTTGTTGGGATGTACTATCAAACCAAAATTGGGTCTATCTGCCAAGAATTATGGTAG
AGCGGTTTATGAATGTCTCCGTGGTGGACTTGATTTTACCAAGGATGATGAAAACGTGAA
TTCCCAACCATTTATGCGCTGGAGAGATCGTTTCTGCTTTTGTGCAGAAGCACTTTATAA
AGCTCAGGCTGAGACGGGTGAGATTAAGGGACATTACCTGAATGCTACTGCAGGTACATG
TGAAGAAATGATGAAAAGAGCAGTATTCGCCAGAGAATTGGGAGTTCCTATCGTCATGCA
TGACTATCTGACTGGAGGTTTTACGGCAAATACTTCGTTGGCTCATTATTGCCGAGATAA
CGGCCTACTTCTTCACATTCACCGCGCAATGCACGCAGTTATTGACAGACAAAGAAATCA
TGGTATGCACTTCCGTGTACTGGCTAAAGCACTACGTATGTCTGGTGGAGATCATATTCA
CGCTGGTACTGTAGTAGGTAAACTTGAAGGAGAACGAGAAGTCACTTTGGGTTTTGTTGA
TCTATTACGTGATGATTTTATTGAAAAAGACCGAAGTCGTGGTATTTATTTCACTCAAGA
TTGGGTCTCTATGCCGGGTGTTTTGCCTGTAGCTTCAGGAGGTATTCACGTTTGGCATAT
GCCTGCTCTGACCGAGATCTTTGGGGATGATTCCGTATTACAGTTTGGTGGAGGAACTTT
GGGGCACCCTTGGGGAAATGCACCTGGTGCAGTGGCTAATCGAGTCGCTTTAGAAGCTTG
TGTACAAGCCCGTAATGAAGGACGTGATCTTGCGCGTGAAGGTAATGAAGTGATCCGCGA
AGCTACTAAATGGAGTCCTGAACTAGCTGCCGCTTGTGAAGTATGGAAAGAAATCAAATT
TGAATTTGATACGAGT????????????
>Meum_APIACEAE
TAAAGCTAGTGTTGGATTCAAAGCTGGTTTAAAGTACCACAAATTGACTTATTATACTCC
TGACTATGAAACCAAAGATACTGATATCTTGGCAGCATTCCGAGTAACTCCTCAACCTGG
AGTTCCACCTGAAGAAGCGGGAGCCGCGGTAGCTGCCGAATCTTCTACTGGTACATGGAC
CACTGTGTGGACCGATGGACTTACCAGCCTTGATCGTTACAAAGGGCGCTGCTACGAAAT
CGAGCCCGTTGCTGGAGAAGAAAATCAATATATCGCTTATGTAGCTTACCCATTAGACCT
TTTTGAAGAAGGTTCTGTGACTAACATGTTTACTTCTATTGTAGGTAATGTATTTGGGTT
CAAAGCCCTGCGCGCTTTACGTCTGGAAGATCTGCGAATCCCCGTTGCTTATGTTAAAAC
TTTCCAAGGACCGCCTCATGGCATCCAAGTTGAGAGAGATAAATTGAACAAGTATGGTCG
TCCCCTGTTGGGATGTACTATTAAACCTAAATTGGGGTTATCCGCTAAAAACTACGGTAG
AACGGTTTATGAATGTCTCCGCGGTGGACTTGATTTTACCAAAGACGATGAGAATGTGAA
CTCCCAACCATTTATGCGTTGGAGAGATCGTTTCTTATTTTGTGCCGAAGCAATTTATAA
AGCACAGGCTGAAACTGGTGAAATCAAAGGGCATTACTTGAACGCTACTGCGGGTACATG
TGAAGAAATGATGAAAAGGGCTATATTTGCCAGAGAATTGGGAGTTCCTATCGTAATGCA
TGATTACTTAACAGGGGGATTCACTGCAAATACTAGCTTAGCCCATTATTGTCGAGATAA
TGGCCTACTTCTTCACATCCACCGCGCAATGCATGCAGTTATTGATAGACAGAAGAATCA
TGGTATACACTTTCGTGTACTAGCTAAAGCGTTACGTATGTCTGGTGGAGATCATATTCA
CTCCGGTACCGTAGTAGGTAAACTTGAAGGGGAAAGAGACATCACTCTGGGCTTCGTCGA
TTTACTGCGTGATGATTTCATTGAAAAAGATCGAAGTCGCGGTATTTATTTCACCCAAGA
TTGGGTCTCTCTACCAGGTGTTCTACCCGTGGCTTCGGGGGGTATTCACGTTTGGCATAT
GCCTGCTCTGACCGAGATCTTTGGGGATGATTCCGTACTACAGTTCGGTGGAGGAACTTT
AGGACACCCTTGGGGAAATGCACCCGGTGCCGTAGCTAATCGAGTAGCTCTAGAAGCATG
TGTACAAGCTCGTAATGAGGGGCGTGATCTTGCTAGTGAAGGGAATGAAATTATCCGTGA
GGCTACTAAATGGAGCCCCGAACTAGCTGCTGCTTGTGAAGTATGGAAGGAGATCAAATT
TGAATTTCAAGCAATGGATACTTTGTAA
>Mimulus_SCROPHU
TAAAGCAAGTGTTGGATTCAAAGCAGGTGTTAAAGAGTACAAATTGACTTATTATACTCC
TGAATACGAAACCAAAGATACTGATATCTTAGCAGCATTCCGAGTAACTCCTCAACCTGG
AGTTCCGCCTGAAGAAGCAGGGGCCGCGGTAGCTGCCGAATCTTCTACTGGTACATGGAC
AACTGTGTGGACCGATGGACTTACCAGCCTTGATCGTTACAAAGGGCGATGCTACCACAT
CGAGCCCGTTCCTGGGGAAACAGATCAATATATCTGTTATGTAGCTTACCCTTTAGACCT
TTTTGAAGAAGGTTCTGTTACTAACATGTTTACTTCGATTGTAGGAAATGTATTTGGATT
CAAAGCCCTGCGTGCTCTACGTCTGGAAGATCTGCGAATCCCTCCTGCTTATATTAAAAC
TTTCCAAGGCCCGCCTCATGGGATCCAAGTTGAGAGAGATAAATTGAACAAGTATGGCCG
TCCCCTGTTGGGATGTACTATTAAACCTAAATTGGGGTTATCTGCTAAAAACTATGGTAG
AGCAGTTTATGAATGTCTTCGCGGTGGACTTGATTTTACCAAAGATGATGAGAACGTGAA
TTCCCAGCCATTTATGCGTTGGAGAGACCGTTTCTTATTTTGTGCCGAAGCCCTTTATAA
AGCACAGGCTGAAACAGGTGAAATCAAAGGGCATTACTTGAATGCTACTGCGGGTACATG
CGAAGAAATGATGAAAAGAGCTGTATTTGCTAGAGAATTGGGAGTTCCTATCGTAATGCA
TGACTACTTAACAGGAGGATTCACTGCAAATACTAGCTTGGCTCATTATTGCCGAGATAA
TGGCCTACTTCTTCACATTCACCGTGCAATGCATGCAGTTATTGATAGACAGAAGAATCA
TGGTATACACTTCCGTGTACTAGCTAAAGCGTTACGTATGTCCGGTGGGGATCATATTCA
CTCTGGTACTGTAGTAGGTAAACTTGAAGGAGAAAGAGACATCACTTTGGGCTTTGTTGA
TTTACTGCGTGATGATTTTATTGAAAAAGATCGAAGTCGCGGTATTTATTTCACTCAAGA
TTGGGTCTCTCTACCAGGTGTTATTCCCGTGGCTTCAGGGGGTATTCACGTTTGGCATAT
GCCTGCTCTGACCGAGATCTTTGGGGATGATTCCGTACTACAGTTTGGTGGAGGAACTTT
AGGACACCCTTGGGGTAATGCGCCAGGTGCCGTAGCTAATCGAGTAGCTCTAGAAGCATG
TGTACAAGCTCGTAATGAAGGACGTGATCTTGCTGCTGAGGGTAATGTAATTATCCGTGA
GGCTAGCAAATGGAGTCCTGAACTAGCTGCCGCTTGTGAGGTATGGAAAGAGATCAAATT
TGAGTTTGAAGCAATGGATACTTTGGAT
>Moehringia_CARY
TAAAGCAAGTGTTGGATTTAAAGCTGGTGTTAAAGATTACAAATTGACTTATTATACTCC
[truncated: 228,849 more chars]
